# Supplementary material for: Viral Diversity of House Mice in New York City
Source: mBio. 2018 Apr 17;9(2):e01354-17. doi: 10.1128/mBio.01354-17 (PMC5904411; doi:10.1128/mBio.01354-17)
Supplement: DATA SET S1 [file mbo006173635sd1.xlsx]

## Sheet: Master
Virus	Mouse ID	Lab ID	Sample	Collection date	Site	PCR target	Isolate ID	Available sequence
MuAPBV	M-041	IMP-0368	A/S	2014-09-10	M3-1	NS1, partial CDS	MuAPBV/M-041/IMP-0368/M3-1	CTGCACTACATGGAAAACGAAGAACGTGACCAATGACATGCCGCTGGCTAAGCTGTGTCCTTCTCATTCGCAGGACTTCACGCTCCATGAGAACGGAACGTGTCCCCGTTGCGGTGGTTATTTGCCTCTTGATATTGACCCTCAATCTGATCTCGATAGTGATCTTGGGGAC
MuAPBV	M-044	IMP-0392	A/S	2014-09-11	M3-1	NS1, partial CDS	MuAPBV/M-044/IMP-0392/M3-1	CTGCACTACATGGAAAACGAAGAACGTGACCAATGACATGCCGCTGGCTAAGCTGTGTCCTTCTCATTCGCAGGACTTCACGCTCCATGAGAACGGAACGTGTCCCCGTTGCGGTGGTTATTTGCCTCTTGATATTGACCCTCAATCTGATCTCGATAGTGATCTTGGGGAC
MuAPBV	M-045	IMP-0400	A/S	2014-09-11	M3-1	NS1, partial CDS	MuAPBV/M-045/IMP-0400/M3-1	CTGCACTACATGGAAAACGAAGAACGTGACCAATGACATGCCGCTGGCTAAGCTGTGTCCTTCTCATTCGCAGGACTTCACGCTCCATGAGAACGGAACGTGTCCCCGTTGCGGTGGTTATTTGCCTCTTGATATTGACCCTCAATCTGATCTCGATAGTGATCTTGGGGAC
MuAPBV	M-046	IMP-0408	A/S	2014-09-11	M3-1	NS1, partial CDS	MuAPBV/M-046/IMP-0408/M3-1	CTGCACTACATGGAAAACGAAGAACGTGACCAATGACATGCCGCTGGCTAAGCTGTGTCCTTCTCATTCGCAGGACTTCACGCTCCATGAGAACGGAACGTGTCCCCGTTGCGGTGGTTATTTGCCTCTTGATATTGACCCTCAATCTGATCTCGATAGTGATCTTGGGGAC
MuAPBV	M-047	IMP-0411	Liver	2014-09-11	M3-1	NS1, partial CDS	MuAPBV/M-047/IMP-0411/M3-1	CTGCACTACATGGAAAACGAAGAACGTGACCAATGACATGCCGCTGGCTAAGCTGTGTCCTTCTCATTCGCAGGACTTCACGCTCCATGAGAACGGAACGTGTCCCCGTTGCGGTGGTTATTTGCCTCTTGATATTGACCCTCAATCTGATCTCGATAGTGATCTTGGGGAC
MuAPBV	M-049	IMP-0432	A/S	2014-09-11	M3-1	NS1, partial CDS	MuAPBV/M-049/IMP-0432/M3-1	CTGCACTACATGGAAAACGAAGAACGTGACCAATGACATGCCGCTGGCTAAGCTGTGTCCTTCTCATTCGCAGAACTTCACGCTCCATGAGAACGGAACGTGTCCCCGTTGCGGTGGTTATTTGCCTCTTGATATTGACCCTCAATCTGATCTCGATAGTGATCTTGGGGAC
MuAPBV	M-050	IMP-0435	Liver	2014-09-11	M3-1	NS1, partial CDS	MuAPBV/M-050/IMP-0435/M3-1	CTGCACTACATGGAAAACGAAGAACGTGACCAATGACATGCCGCTGGCTAAGCTGTGTCCTTCTCATTCGCAGGACTTCACGCTCCATGAGAACGGAACGTGTCCCCGTTGCGGTGGTTATTTGCCTCTTGATATTGACCCTCAATCTGATCTCGATAGTGATCTTGGGGAC
MuAPBV	M-050	IMP-0440	A/S	2014-09-11	M3-1	NS1, partial CDS	MuAPBV/M-050/IMP-0440/M3-1	CTGCACTACATGGAAAACGAAGAACGTGACCAATGACATGCCGCTGGCTAAGCTGTGTCCTTCTCATTCGCAGGACTTCACGCTCCATGAGAACGGAACGTGTCCCCGTTGCGGTGGTTATTTGCCTCTTGATATTGACCCTCAATCTGATCTCGATAGTGATCTTGGGGAC
MuAPBV	M-052	IMP-0456	A/S	2014-09-11	M3-1	NS1, partial CDS	MuAPBV/M-052/IMP-0456/M3-1	CTGCACTACATGGAAAACGAAGAACGTGACCAATGACATGCCGCTGGCTAAGCTGTGTCCTTCTCATTCGCAGGACTTCACGCTCCATGAGAACGGAACGTGTCCCCGTTGCGGTGGTTATTTGCCTCTTGATATTGACCCTCAATCTGATCTCGATAGTGATCTTGGGGAC
MuAPBV	M-053	IMP-0464	A/S	2014-09-11	M3-1	NS1, partial CDS	MuAPBV/M-053/IMP-0464/M3-1	CTGCACTACATGGAAAACGAAGAACGTGACCAATGACATGCCGCTGGCTAAGCTGTGTCCTTCTCATTCGCAGGACTTCACGCTCCATGAGAACGGAACGTGTCCCCGTTGCGGTGGTTATTTGCCTCTTGATATTGACCCTCAATCTGATCTCGATAGTGATCTTGGGGAC
MuAPBV	M-056	IMP-0483	Liver	2014-09-11	M3-1	NS1, partial CDS	MuAPBV/M-056/IMP-0483/M3-1	CTGCACTACATGGAAAACGAAGAACGTGACCAATGACATGCCGCTGGCTAAGCTGTGTCCTTCTCATTCGCAGGACTTCACGCTCCATGAGAACGGAACGTGTCCCCGTTGCGGTGGTTATTTGCCTCTTGATATTGACCCTCAATCTGATCTCGATAGTGATCTTGGGGAC
MuAPBV	M-057	IMP-0496	A/S	2014-09-11	M3-1	NS1, partial CDS	MuAPBV/M-057/IMP-0496/M3-1	CTGCACTACATGGAAAACGAAGAACGTGACCAATGACATGCCGCTGGCTAAGCTGTGTCCTTCTCATTCGCAGGACTTCACGCTCCATGAGAACGGAACGTGTCCCCGTTGCGGTGGTTATTTGCCTCTTGATATTGACCCTCAATCTGATCTCGATAGTGATCTTGGGGAC
MuAPBV	M-061	IMP-0523	Liver	2014-09-11	M3-1	NS1, partial CDS	MuAPBV/M-061/IMP-0523/M3-1	CTGCACTACATGGAAAACGAAGAACGTGACCAATGACATGCCGCTGGCTAAGCTGTGTCCTTCTCATTCGCAGGACTTCACGCTCCATGAGAACGGAACGTGTCCCCGTTGCGGTGGTTATTTGCCTCTTGATATTGACCCTCAATCTGATCTCGATAGTGATCTTGGGGAC
MuAPBV	M-063	IMP-0539	Liver	2014-09-11	M3-1	NS1, partial CDS	MuAPBV/M-063/IMP-0539/M3-1	CTGCACTACATGGAAAACGAAGAACGTGACCAATGACATGCCGCTGGCTAAGCTGTGTCCTTCTCATTCGCAGGACTTCACGCTCCATGAGAACGGAACGTGTCCCCGTTGCGGTGGTTATTTGCCTCTTGATATTGACCCTCAATCTGATCTCGATAGTGATCTTGGGGAC
MuAPBV	M-063	IMP-0544	A/S	2014-09-11	M3-1	NS1, partial CDS	MuAPBV/M-063/IMP-0544/M3-1	CTGCACTACATGGAAAACGAAGAACGTGACCAATGACATGCCGCTGGCTAAGCTGTGTCCTTCTCATTCGCAGGACTTCACGCTCCATGAGAACGGAACGTGTCCCCGTTGCGGTGGTTATTTGCCTCTTGATATTGACCCTCAATCTGATCTCGATAGTGATCTTGGGGAC
MuAPBV	M-065	IMP-0560	A/S	2014-09-11	M3-1	NS1, partial CDS	MuAPBV/M-065/IMP-0560/M3-1	CTGCACTACATGGAAAACGAAGAACGTGACCAATGACATGCCGCTGGCTAAGCTGTGTCCTTCTCATTCGCAGGACTTCACGCTCCATGAGAACGGAACGTGTCCCCGTTGCGGTGGTTATTTGCCTCTTGATATTGACCCTCAATCTGATCTCGATAGTGATCTTGGGGAC
MuAPBV	M-067	IMP-0571	Liver	2014-09-11	M3-1	NS1, partial CDS	MuAPBV/M-067/IMP-0571/M3-1	CTGCACTACATGGAAAACGAAGAACGTGACCAATGACATGCCGCTGGCTAAGCTGTGTCCTTCTCATTCGCAGGACTTCACGCTCCATGAGAACGGAACGTGTCCCCGTTGCGGTGGTTATTTGCCTCTTGATATTGACCCTCAATCTGATCTCGATAGTGATCTTGGGGAC
MuAPBV	M-074	IMP-0627	Liver	2014-09-17	M3-1	NS1, partial CDS	MuAPBV/M-074/IMP-0627/M3-1	CTGCACTACATGGAAAACGAAGAACGTGACCAATGACATGCCGCTGGCTAAGCTGTGTCCTTCTCATTCGCAGGACTTCACGCTCCATGAGAACGGAACGTGTCCCCGTTGCGGTGGTTATTTGCCTCTTGATATTGACCCTCAATCTGATCTCGATAGTGATCTTGGGGAC
MuAPBV	M-074	IMP-0632	A/S	2014-09-17	M3-1	NS1, partial CDS	MuAPBV/M-074/IMP-0632/M3-1	CTGCACTACATGGAAAACGAAGAACGTGACCAATGACATGCCGCTGGCTAAGCTGTGTCCTTCTCATTCGCAGGACTTCACGCTCCATGAGAACGGAACGTGTCCCCGTTGCGGTGGTTATTTGCCTCTTGATATTGACCCTCAATCTGATCTCGATAGTGATCTTGGGGAC
MuAPBV	M-075	IMP-0640	A/S	2014-09-17	M3-1	NS1, partial CDS	MuAPBV/M-075/IMP-0640/M3-1	CTGCACTACATGGAAAACGAAGAACGTGACCAATGACATGCCGCTGGCTAAGCTGTGTCCTTCTCATTCGCAGGACTTCACGCTCCATGAGAACGGAACGTGTCCCCGTTGCGGTGGTTATTTGCCTCTTGATATTGACCCTCAATCTGATCTCGATAGTGATCTTGGGGAC
MuAPBV	M-076	IMP-0643	Liver	2014-09-18	M3-1	NS1, partial CDS	MuAPBV/M-076/IMP-0643/M3-1	CTGCACTACATGGAAAACGAAGAACGTGACCAATGACATGCCGCTGGCTAAGCTGTGTCCTTCTCATTCGCAGGACTTCACGCTCCATGAGAACGGAACGTGTCCCCGTTGCGGTGGTTATTTGCCTCTTGATATTGACCCTCAATCTGATCTCGATAGTGATCTTGGGGAC
MuAPBV	M-076	IMP-0648	A/S	2014-09-18	M3-1	NS1, partial CDS	MuAPBV/M-076/IMP-0648/M3-1	CTGCACTACATGGAAAACGAAGAACGTGACCAATGACATGCCGCTGGCTAAGCTGTGTCCTTCTCATTCGCAGGACTTCACGCTCCATGAGAACGGAACGTGTCCCCGTTGCGGTGGTTATTTGCCTCTTGATATTGACCCTCAATCTGATCTCGATAGTGATCTTGGGGAC
MuAPBV	M-077	IMP-0656	A/S	2014-09-18	M3-1	NS1, partial CDS	MuAPBV/M-077/IMP-0656/M3-1	CTGCACTACATGGAAAACGAAGAACGTGACCAATGACATGCCGCTGGCTAAGCTGTGTCCTTCTCATTCGCAGGACTTCACGCTCCATGAGAACGGAACGTGTCCCCGTTGCGGTGGTTATTTGCCTCTTGATATTGACCCTCAATCTGATCTCGATAGTGATCTTGGGGAC
MuAPBV	M-078	IMP-0664	A/S	2014-09-18	M3-1	NS1, partial CDS	MuAPBV/M-078/IMP-0664/M3-1	CTGCACTACATGGAAAACGAAGAACGTGACCAATGACATGCCGCTGGCTAAGCTGTGTCCTTCTCATTCGCAGGACTTCACGCTCCATGAGAACGGAACGTGTCCCCGTTGCGGTGGTTATTTGCCTCTTGATATTGACCCTCAATCTGATCTCGATAGTGATCTTGGGGAC
MuAPBV	M-079	IMP-0672	A/S	2014-09-18	M3-1	NS1, partial CDS	MuAPBV/M-079/IMP-0672/M3-1	CTGCACTACATGGAAAACGAAGAACGTGACCAATGACATGCCGCTGGCTAAGCTGTGTCCTTCTCATTCGCAGGACTTCACGCTCCATGAGAACGGAACGTGTCCCCGTTGCGGTGGTTATTTGCCTCTTGATATTGACCCTCAATCTGATCTCGATAGTGATCTTGGGGAC
MuAPBV	M-080	IMP-0680	A/S	2014-09-18	M3-1	NS1, partial CDS	MuAPBV/M-080/IMP-0680/M3-1	CTGCACTACATGGAAAACGAAGAACGTGACCAATGACATGCCGCTGGCTAAGCTGTGTCCTTCTCATTCGCAGGACTTCACGCTCCATGAGAACGGAACGTGTCCCCGTTGCGGTGGTTATTTGCCTCTTGATATTGACCCTCAATCTGATCTCGATAGTGATCTTGGGGAC
MuAPBV	M-081	IMP-0683	Liver	2014-09-18	M3-1	NS1, partial CDS	MuAPBV/M-081/IMP-0683/M3-1	CTGCACTACATGGAAAACGAAGAACGTGACCAATGACATGCCGCTGGCTAAGCTGTGTCCTTCTCATTCGCAGGACTTCACGCTCCATGAGAACGGAACGTGTCCCCGTTGCGGTGGTTATTTGCCTCTTGATATTGACCCTCAATCTGATCTCGATAGTGATCTTGGGGAC
MuAPBV	M-081	IMP-0688	A/S	2014-09-18	M3-1	NS1, partial CDS	MuAPBV/M-081/IMP-0688/M3-1	CTGCACTACATGGAAAACGAAGAACGTGACCAATGACATGCCGCTGGCTAAGCTGTGTCCTTCTCATTCGCAGGACTTCACGCTCCATGAGAACGGAACGTGTCCCCGTTGCGGTGGTTATTTGCCTCTTGATATTGACCCTCAATCTGATCTCGATAGTGATCTTGGGGAC
MuAPBV	M-082	IMP-0691	Liver	2014-09-18	M3-1	NS1, partial CDS	MuAPBV/M-082/IMP-0691/M3-1	CTGCACTACATGGAAAACGAAGAACGTGACCAATGACATGCCGCTGGCTAAGCTGTGTCCTTCTCATTCGCAGGACTTCACGCTCCATGAGAACGGAACGTGTCCCCGTTGCGGTGGTTATTTGCCTCTTGATATTGACCCTCAATCTGATCTCGATAGTGATCTTGGGGAC
MuAPBV	M-084	IMP-0712	A/S	2014-09-19	M3-1	NS1, partial CDS	MuAPBV/M-084/IMP-0712/M3-1	CTGCACTACATGGAAAACGAAGAACGTGACCAATGACATGCCGCTGGCTAAGCTGTGTCCTTCTCATTCGCAGGACTTCACGCTCCATGAGAACGGAACGTGTCCCCGTTGCGGTGGTTATTTGCCTCTTGATATTGACCCTCAATCTGATCTCGATAGTGATCTTGGGGAC
MuAPBV	M-085	IMP-0715	Liver	2014-09-19	M3-1	NS1, partial CDS	MuAPBV/M-085/IMP-0715/M3-1	CTGCACTACATGGAAAACGAAGAACGTGACCAATGACATGCCGCTGGCTAAGCTGTGTCCTTCTCATTCGCAGGACTTCACGCTCCATGAGAACGGAACGTGTCCCCGTTGCGGTGGTTATTTGCCTCTTGATATTGACCCTCAATCTGATCTCGATAGTGATCTTGGGGAC
MuAPBV	M-086	IMP-0723	Liver	2014-09-19	M3-1	NS1, partial CDS	MuAPBV/M-086/IMP-0723/M3-1	CTGCACTACATGGAAAACGAAGAACGTGACCAATGACATGCCGCTGGCTAAGCTGTGTCCTTCTCATTCGCAGGACTTCACGCTCCATGAGAACGGAACGTGTCCCCGTTGCGGTGGTTATTTGCCTCTTGATATTGACCCTCAATCTGATCTCGATAGTGATCTTGGGGAC
MuAPBV	M-086	IMP-0728	A/S	2014-09-19	M3-1	NS1, partial CDS	MuAPBV/M-086/IMP-0728/M3-1	CTGCACTACATGGAAAACGAAGAACGTGACCAATGACATGCCGCTGGCTAAGCTGTGTCCTTCTCATTCGCAGGACTTCACGCTCCATGAGAACGGAACGTGTCCCCGTTGCGGTGGTTATTTGCCTCTTGATATTGACCCTCAATCTGATCTCGATAGTGATCTTGGGGAC
MuAPBV	M-089	IMP-0747	Liver	2014-09-19	M3-1	NS1, partial CDS	MuAPBV/M-089/IMP-0747/M3-1	CTGCACTACATGGAAAACGAAGAACGTGACCAATGACATGCCGCTGGCTAAGCTGTGTCCTTCTCATTCGCAGGACTTCACGCTCCATGAGAACGGAACGTGTCCCCGTTGCGGTGGTTATTTGCCTCTTGATATTGACCCTCAATCTGATCTCGATAGTGATCTTGGGGAC
MuAPBV	M-089	IMP-0752	A/S	2014-09-19	M3-1	NS1, partial CDS	MuAPBV/M-089/IMP-0752/M3-1	CTGCACTACATGGAAAACGAAGAACGTGACCAATGACATGCCGCTGGCTAAGCTGTGTCCTTCTCATTCGCAGGACTTCACGCTCCATGAGAACGGAACGTGTCCCCGTTGCGGTGGTTATTTGCCTCTTGATATTGACCCTCAATCTGATCTCGATAGTGATCTTGGGGAC
MuAPBV	M-093	IMP-0784	A/S	2014-10-22	M3-1	NS1, partial CDS	MuAPBV/M-093/IMP-0784/M3-1	CTGCACTACATGGAAAACGAAGAACGTGACCAATGACATGCCGCTGGCTAAGCTGTGTCCTTCTCATTCGCAGGACTTCACGCTCCATGAGAACGGAACGTGTCCCCGTTGCGGTGGTTATTTGCCTCTTGATATTGACCCTCAATCTGATCTCGATAGTGATCTTGGGGAC
MuAPBV	M-101	IMP-0873	A/S	2014-10-22	M3-1	NS1, partial CDS	MuAPBV/M-101/IMP-0873/M3-1	CTGCACTACATGGAAAACGAAGAACGTGACCAATGACATGCCGCTGGCTAAGCTGTGTCCTTCTCATTCGCAGGACTTCACGCTCCATGAGAACGGAACGTGTCCCCGTTGCGGTGGTTATTTGCCTCTTGATATTGACCCTCAATCTGATCTCGATAGTGATCTTGGGGAC
MuAPBV	M-103	IMP-0889	A/S	2015-03-31	M3-2	NS1, partial CDS	MuAPBV/M-103/IMP-0889/M3-2	CTGCACTACATGGAAAACGAAGAACGTGACCAATGACATGCCGCTGGCTAAGCTGTGTCCTTCTCATTCGCAGGACTTCACGCTCCATGAGAACGGAACGTGTCCCCGTTGCGGTGGTTATTTGCCTCTTGATATTGACCCTCAATCTGATCTCGATAGTGATCTTGGGGAC
MuAPBV	M-104	IMP-0892	Liver	2015-03-31	M3-2	NS1, partial CDS	MuAPBV/M-104/IMP-0892/M3-2	CTGCACTACATGGAAAACGAAGAACGTGACCAATGACATGCCGCTGGCTAAGCTGTGTCCTTCTCATTCGCAGGACTTCACGCTCCATGAGAACGGAACGTGTCCCCGTTGCGGTGGTTATTTGCCTCTTGATATTGACCCTCAATCTGATCTCGATAGTGATCTTGGGGAC
MuAPBV	M-105	IMP-0905	A/S	2015-03-31	M3-2	NS1, partial CDS	MuAPBV/M-105/IMP-0905/M3-2	CTGCACTACATGGAAAACGAAGAACGTGACCAATGACATGCCGCTGGCTAAGCTGTGTCCTTCTCATTCGCAGGACTTCACGCTCCATGAGAACGGAACGTGTCCCCGTTGCGGTGGTTATTTGCCTCTTGATATTGACCCTCAATCTGATCTCGATAGTGATCTTGGGGAC
MuAPBV	M-107	IMP-0916	Liver	2015-03-31	M3-2	NS1, partial CDS	MuAPBV/M-107/IMP-0916/M3-2	CTGCACTACATGGAAAACGAAGAACGTGACCAATGACATGCCGCTGGCTAAGCTGTGTCCTTCTCATTCGCAGGACTTCACGCTCCATGAGAACGGAACGTGTCCCCGTTGCGGTGGTTATTTGCCTCTTGATATTGACCCTCAATCTGATCTCGATAGTGATCTTGGGGAC
MuAPBV	M-107	IMP-0921	A/S	2015-03-31	M3-2	NS1, partial CDS	MuAPBV/M-107/IMP-0921/M3-2	CTGCACTACATGGAAAACGAAGAACGTGACCAATGACATGCCGCTGGCTAAGCTGTGTCCTTCTCATTCGCAGGACTTCACGCTCCATGAGAACGGAACGTGTCCCCGTTGCGGTGGTTATTTGCCTCTTGATATTGACCCTCAATCTGATCTCGATAGTGATCTTGGGGAC
MuAPBV	M-108	IMP-0924	Liver	2015-03-31	M3-2	NS1, partial CDS	MuAPBV/M-108/IMP-0924/M3-2	CTGCACTACATGGAAAACGAAGAACGTGACCAATGACATGCCGCTGGCTAAGCTGTGTCCTTCTCATTCGCAGGACTTCACGCTCCATGAGAACGGAACGTGTCCCCGTTGCGGTGGTTATTTGCCTCTTGATATTGACCCTCAATCTGATCTCGATAGTGATCTTGGGGAC
MuAPBV	M-108	IMP-0929	A/S	2015-03-31	M3-2	NS1, partial CDS	MuAPBV/M-108/IMP-0929/M3-2	CTGCACTACATGGAAAACGAAGAACGTGACCAATGACATGCCGCTGGCTAAGCTGTGTCCTTCTCATTCGCAGGACTTCACGCTCCATGAGAACGGAACGTGTCCCCGTTGCGGTGGTTATTTGCCTCTTGATATTGACCCTCAATCTGATCTCGATAGTGATCTTGGGGAC
MuAPBV	M-109	IMP-0932	Liver	2015-03-31	M3-2	NS1, partial CDS	MuAPBV/M-109/IMP-0932/M3-2	CTGCACTACATGGAAAACGAAGAACGTGACCAATGACATGCCGCTGGCTAAGCTGTGTCCTTCTCATTCGCAGGACTTCACGCTCCATGAGAACGGAACGTGTCCCCGTTGCGGTGGTTATTTGCCTCTTGATATTGACCCTCAATCTGATCTCGATAGTGATCTTGGGGAC
MuAPBV	M-109	IMP-0937	A/S	2015-03-31	M3-2	NS1, partial CDS	MuAPBV/M-109/IMP-0937/M3-2	CTGCACTACATGGAAAACGAAGAACGTGACCAATGACATGCCGCTGGCTAAGCTGTGTCCTTCTCATTCGCAGGACTTCACGCTCCATGAGAACGGAACGTGTCCCCGTTGCGGTGGTTATTTGCCTCTTGATATTGACCCTCAATCTGATCTCGATAGTGATCTTGGGGAC
MuAPBV	M-110	IMP-0940	Liver	2015-03-31	M3-2	NS1, partial CDS	MuAPBV/M-110/IMP-0940/M3-2	CTGCACTACATGGAAAACGAAGAACGTGACCAATGACATGCCGCTGGCTAAGCTGTGTCCTTCTCATTCGCAGGACTTCACGCTCCATGAGAACGGAACGTGTCCCCGTTGCGGTGGTTATTTGCCTCTTGATATTGACCCTCAATCTGATCTCGATAGTGATCTTGGGGAC
MuAPBV	M-110	IMP-0945	A/S	2015-03-31	M3-2	NS1, partial CDS	MuAPBV/M-110/IMP-0945/M3-2	CTGCACTACATGGAAAACGAAGAACGTGACCAATGACATGCCGCTGGCTAAGCTGTGTCCTTCTCATTCGCAGGACTTCACGCTCCATGAGAACGGAACGTGTCCCCGTTGCGGTGGTTATTTGCCTCTTGATATTGACCCTCAATCTGATCTCGATAGTGATCTTGGGGAC
MuAPBV	M-111	IMP-0948	Liver	2015-03-31	M3-2	NS1, partial CDS	MuAPBV/M-111/IMP-0948/M3-2	CTGCACTACATGGAAAACGAAGAACGTGACCAATGACATGCCGCTGGCTAAGCTGTGTCCTTCTCATTCGCAGGACTTCACGCTCCATGAGAACGGAACGTGTCCCCGTTGCGGTGGTTATTTGCCTCTTGATATTGACCCTCAATCTGATCTCGATAGTGATCTTGGGGAC
MuAPBV	M-111	IMP-0953	A/S	2015-03-31	M3-2	NS1, partial CDS	MuAPBV/M-111/IMP-0953/M3-2	CTGCACTACATGGAAAACGAAGAACGTGACCAATGACATGCCGCTGGCTAAGCTGTGTCCTTCTCATTCGCAGGACTTCACGCTCCATGAGAACGGAACGTGTCCCCGTTGCGGTGGTTATTTGCCTCTTGATATTGACCCTCAATCTGATCTCGATAGTGATCTTGGGGAC
MuAPBV	M-112	IMP-0956	Liver	2015-03-31	M3-2	NS1, partial CDS	MuAPBV/M-112/IMP-0956/M3-2	CTGCACTACATGGAAAACGAAGAACGTGACCAATGACATGCCGCTGGCTAAGCTGTGTCCTTCTCATTCGCAGGACTTCACGCTCCATGAGAACGGAACGTGTCCCCGTTGCGGTGGTTATTTGCCTCTTGATATTGACCCTCAATCTGATCTCGATAGTGATCTTGGGGAC
MuAPBV	M-112	IMP-0961	A/S	2015-03-31	M3-2	NS1, partial CDS	MuAPBV/M-112/IMP-0961/M3-2	CTGCACTACATGGAAAACGAAGAACGTGACCAATGACATGCCGCTGGCTAAGCTGTGTCCTTCTCATTCGCAGGACTTCACGCTCCATGAGAACGGAACGTGTCCCCGTTGCGGTGGTTATTTGCCTCTTGATATTGACCCTCAATCTGATCTCGATAGTGATCTTGGGGAC
MuAPBV	M-113	IMP-0964	Liver	2015-03-31	M3-2	NS1, partial CDS	MuAPBV/M-113/IMP-0964/M3-2	CTGCACTACATGGAAAACGAAGAACGTGACCAATGACATGCCGCTGGCTAAGCTGTGTCCTTCTCATTCGCAGGACTTCACGCTCCATGAGAACGGAACGTGTCCCCGTTGCGGTGGTTATTTGCCTCTTGATATTGACCCTCAATCTGATCTCGATAGTGATCTTGGGGAC
MuAPBV	M-113	IMP-0969	A/S	2015-03-31	M3-2	NS1, partial CDS	MuAPBV/M-113/IMP-0969/M3-2	CTGCACTACATGGAAAACGAAGAACGTGACCAATGACATGCCGCTGGCTAAGCTGTGTCCTTCTCATTCGCAGGACTTCACGCTCCATGAGAACGGAACGTGTCCCCGTTGCGGTGGTTATTTGCCTCTTGATATTGACCCTCAATCTGATCTCGATAGTGATCTTGGGGAC
MuAPBV	M-114	IMP-0972	Liver	2015-03-31	M3-2	NS1, partial CDS	MuAPBV/M-114/IMP-0972/M3-2	CTGCACTACATGGAAAACGAAGAACGTGACCAATGACATGCCGCTGGCTAAGCTGTGTCCTTCTCATTCGCAGGACTTCACGCTCCATGAGAACGGAACGTGTCCCCGTTGCGGTGGTTATTTGCCTCTTGATATTGACCCTCAATCTGATCTCGATAGTGATCTTGGGGAC
MuAPBV	M-114	IMP-0977	A/S	2015-03-31	M3-2	NS1, partial CDS	MuAPBV/M-114/IMP-0977/M3-2	CTGCACTACATGGAAAACGAAGAACGTGACCAATGACATGCCGCTGGCTAAGCTGTGTCCTTCTCATTCGCAGGACTTCACGCTCCATGAGAACGGAACGTGTCCCCGTTGCGGTGGTTATTTGCCTCTTGATATTGACCCTCAATCTGATCTCGATAGTGATCTTGGGGAC
MuAPBV	M-115	IMP-0980	Liver	2015-03-31	M3-2	NS1, partial CDS	MuAPBV/M-115/IMP-0980/M3-2	CTGCACTACATGGAAAACGAAGAACGTGACCAATGACATGCCGCTGGCTAAGCTGTGTCCTTCTCATTCGCAGGACTTCACGCTCCATGAGAACGGAACGTGTCCCCGTTGCGGTGGTTATTTGCCTCTTGATATTGACCCTCAATCTGATCTCGATAGTGATCTTGGGGAC
MuAPBV	M-116	IMP-0988	Liver	2015-03-31	M3-2	NS1, partial CDS	MuAPBV/M-116/IMP-0988/M3-2	CTGCACTACATGGAAAACGAAGAACGTGACCAATGACATGCCGCTGGCTAAGCTGTGTCCTTCTCATTCGCAGGACTTCACGCTCCATGAGAACGGAACGTGTCCCCGTTGCGGTGGTTATTTGCCTCTTGATATTGACCCTCAATCTGATCTCGATAGTGATCTTGGGGAC
MuAPBV	M-119	IMP-1012	Liver	2015-04-01	M3-2	NS1, partial CDS	MuAPBV/M-119/IMP-1012/M3-2	CTGCACTACATGGAAAACGAAGAACGTGACCAATGACATGCCGCTGGCTAAGCTGTGTCCTTCTCATTCGCAGGACTTCACGCTCCATGAGAACGGAACGTGTCCCCGTTGCGGTGGTTATTTGCCTCTTGATATTGACCCTCAATCTGATCTCGATAGTGATCTTGGGGAC
MuAPBV	M-119	IMP-1017	A/S	2015-04-01	M3-2	NS1, partial CDS	MuAPBV/M-119/IMP-1017/M3-2	CTGCACTACATGGAAAACGAAGAACGTGACCAATGACATGCCGCTGGCTAAGCTGTGTCCTTCTCATTCGCAGGACTTCACGCTCCATGAGAACGGAACGTGTCCCCGTTGCGGTGGTTATTTGCCTCTTGATATTGACCCTCAATCTGATCTCGATAGTGATCTTGGGGAC
MuAPBV	M-120	IMP-1020	Liver	2015-04-01	M3-2	NS1, partial CDS	MuAPBV/M-120/IMP-1020/M3-2	CTGCACTACATGGAAAACGAAGAACGTGACCAATGACATGCCGCTGGCTAAGCTGTGTCCTTCTCATTCGCAGGACTTCACGCTCCATGAGAACGGAACGTGTCCCCGTTGCGGTGGTTATTTGCCTCTTGATATTGACCCTCAATCTGATCTCGATAGTGATCTTGGGGAC
MuAPBV	M-120	IMP-1025	A/S	2015-04-01	M3-2	NS1, partial CDS	MuAPBV/M-120/IMP-1025/M3-2	CTGCACTACATGGAAAACGAAGAACGTGACCAATGACATGCCGCTGGCTAAGCTGTGTCCTTCTCATTCGCAGGACTTCACGCTCCATGAGAACGGAACGTGTCCCCGTTGCGGTGGTTATTTGCCTCTTGATATTGACCCTCAATCTGATCTCGATAGTGATCTTGGGGAC
MuAPBV	M-121	IMP-1028	Liver	2015-04-01	M3-2	NS1, partial CDS	MuAPBV/M-121/IMP-1028/M3-2	CTGCACTACATGGAAAACGAAGAACGTGACCAATGACATGCCGCTGGCTAAGCTGTGTCCTTCTCATTCGCAGGACTTCACGCTCCATGAGAACGGAACGTGTCCCCGTTGCGGTGGTTATTTGCCTCTTGATATTGACCCTCAATCTGATCTCGATAGTGATCTTGGGGAC
MuAPBV	M-123	IMP-1044	Liver	2015-04-01	M3-2	NS1, partial CDS	MuAPBV/M-123/IMP-1044/M3-2	CTGCACTACATGGAAAACGAAGAACGTGACCAATGACATGCCGCTGGCTAAGCTGTGTCCTTCTCATTCGCAGGACTTCACGCTCCATGAGAACGGAACGTGTCCCCGTTGCGGTGGTTATTTGCCTCTTGATATTGACCCTCAATCTGATCTCGATAGTGATCTTGGGGAC
MuAPBV	M-124	IMP-1052	Liver	2015-04-01	M3-2	NS1, partial CDS	MuAPBV/M-124/IMP-1052/M3-2	CTGCACTACATGGAAAACGAAGAACGTGACCAATGACATGCCGCTGGCTAAGCTGTGTCCTTCTCATTCGCAGGACTTCACGCTCCATGAGAACGGAACGTGTCCCCGTTGCGGTGGTTATTTGCCTCTTGATATTGACCCTCAATCTGATCTCGATAGTGATCTTGGGGAC
MuAPBV	M-124	IMP-1057	A/S	2015-04-01	M3-2	NS1, partial CDS	MuAPBV/M-124/IMP-1057/M3-2	CTGCACTACATGGAAAACGAAGAACGTGACCAATGACATGCCGCTGGCTAAGCTGTGTCCTTCTCATTCGCAGGACTTCACGCTCCATGAGAACGGAACGTGTCCCCGTTGCGGTGGTTATTTGCCTCTTGATATTGACCCTCAATCTGATCTCGATAGTGATCTTGGGGAC
MuAPBV	M-125	IMP-1060	Liver	2015-04-01	M3-2	NS1, partial CDS	MuAPBV/M-125/IMP-1060/M3-2	CTGCACTACATGGAAAACGAAGAACGTGACCAATGACATGCCGCTGGCTAAGCTGTGTCCTTCTCATTCGCAGGACTTCACGCTCCATGAGAACGGAACGTGTCCCCGTTGCGGTGGTTATTTGCCTCTTGATATTGACCCTCAATCTGATCTCGATAGTGATCTTGGGGAC
MuAPBV	M-125	IMP-1065	A/S	2015-04-01	M3-2	NS1, partial CDS	MuAPBV/M-125/IMP-1065/M3-2	CTGCACTACATGGAAAACGAAGAACGTGACCAATGACATGCCGCTGGCTAAGCTGTGTCCTTCTCATTCGCAGGACTTCACGCTCCATGAGAACGGAACGTGTCCCCGTTGCGGTGGTTATTTGCCTCTTGATATTGACCCTCAATCTGATCTCGATAGTGATCTTGGGGAC
MuAPBV	M-126	IMP-1068	Liver	2015-04-01	M3-2	NS1, partial CDS	MuAPBV/M-126/IMP-1068/M3-2	CTGCACTACATGGAAAACGAAGAACGTGACCAATGACATGCCGCTGGCTAAGCTGTGTCCTTCTCATTCGCAGGACTTCACGCTCCATGAGAACGGAACGTGTCCCCGTTGCGGTGGTTATTTGCCTCTTGATATTGACCCTCAATCTGATCTCGATAGTGATCTTGGGGAC
MuAPBV	M-126	IMP-1073	A/S	2015-04-01	M3-2	NS1, partial CDS	MuAPBV/M-126/IMP-1073/M3-2	CTGCACTACATGGAAAACGAAGAACGTGACCAATGACATGCCGCTGGCTAAGCTGTGTCCTTCTCATTCGCAGGACTTCACGCTCCATGAGAACGGAACGTGTCCCCGTTGCGGTGGTTATTTGCCTCTTGATATTGACCCTCAATCTGATCTCGATAGTGATCTTGGGGAC
MuAPBV	M-128	IMP-1089	A/S	2015-04-02	M3-2	NS1, partial CDS	MuAPBV/M-128/IMP-1089/M3-2	CTGCACTACATGGAAAACGAAGAACGTGACCAATGACATGCCGCTGGCTAAGCTGTGTCCTTCTCATTCGCAGGACTTCACGCTCCATGAGAACGGAACGTGTCCCCGTTGCGGTGGTTATTTGCCTCTTGATATTGACCCTCAATCTGATCTCGATAGTGATCTTGGGGAC
MuAPBV	M-129	IMP-1097	A/S	2015-04-02	M3-2	NS1, partial CDS	MuAPBV/M-129/IMP-1097/M3-2	CTGCACTACATGGAAAACGAAGAACGTGACCAATGACATGCCGCTGGCTAAGCTGTGTCCTTCTCATTCGCAGGACTTCACGCTCCATGAGAACGGAACGTGTCCCCGTTGCGGTGGTTATTTGCCTCTTGATATTGACCCTCAATCTGATCTCGATAGTGATCTTGGGGAC
MuAPBV	M-131	IMP-1108	Liver	2015-04-02	M3-2	NS1, partial CDS	MuAPBV/M-131/IMP-1108/M3-2	CTGCACTACATGGAAAACGAAGAACGTGACCAATGACATGCCGCTGGCTAAGCTGTGTCCTTCTCATTCGCAGGACTTCACGCTCCATGAGAACGGAACGTGTCCCCGTTGCGGTGGTTATTTGCCTCTTGATATTGACCCTCAATCTGATCTCGATAGTGATCTTGGGGAC
MuAPBV	M-132	IMP-1116	Liver	2015-04-02	M3-2	NS1, partial CDS	MuAPBV/M-132/IMP-1116/M3-2	CTGCACTACATGGAAAACGAAGAACGTGACCAATGACATGCCGCTGGCTAAGCTGTGTCCTTCTCATTCGCAGGACTTCACGCTCCATGAGAACGGAACGTGTCCCCGTTGCGGTGGTTATTTGCCTCTTGATATTGACCCTCAATCTGATCTCGATAGTGATCTTGGGGAC
MuAPBV	M-132	IMP-1121	A/S	2015-04-02	M3-2	NS1, partial CDS	MuAPBV/M-132/IMP-1121/M3-2	CTGCACTACATGGAAAACGAAGAACGTGACCAATGACATGCCGCTGGCTAAGCTGTGTCCTTCTCATTCGCAGGACTTCACGCTCCATGAGAACGGAACGTGTCCCCGTTGCGGTGGTTATTTGCCTCTTGATATTGACCCTCAATCTGATCTCGATAGTGATCTTGGGGAC
MuAPBV	M-133	IMP-1124	Liver	2015-04-02	M3-2	NS1, partial CDS	MuAPBV/M-133/IMP-1124/M3-2	CTGCACTACATGGAAAACGAAGAACGTGACCAATGACATGCCGCTGGCTAAGCTGTGTCCTTCTCATTCGCAGGACTTCACGCTCCATGAGAACGGAACGTGTCCCCGTTGCGGTGGTTATTTGCCTCTTGATATTGACCCTCAACCTGATCTCGATAGTGATCTTGGGGAC
MuAPBV	M-133	IMP-1129	A/S	2015-04-02	M3-2	NS1, partial CDS	MuAPBV/M-133/IMP-1129/M3-2	CTGCACTACATGGAAAACGAAGAACGTGACCAATGACATGCCGCTGGCTAAGCTGTGTCCTTCTCATTCGCAGGACTTCACGCTCCATGAGAACGGAACGTGTCCCCGTTGCGGTGGTTATTTGCCTCTTGATATTGACCCTCAATCTGATCTCGATAGTGATCTTGGGGAC
MuAPBV	M-134	IMP-1137	A/S	2015-04-07	M3-2	NS1, partial CDS	MuAPBV/M-134/IMP-1137/M3-2	CTGCACTACATGGAAAACGAAGAACGTGACCAATGACATGCCGCTGGCTAAGCTGTGTCCTTCTCATTCGCAGGACTTCACGCTCCATGAGAACGGAACGTGTCCCCGTTGCGGTGGTTATTTGCCTCTTGATATTGACCCTCAATCTGATCTCGATAGTGATCTTGGGGAC
MuAPBV	M-137	IMP-1156	Liver	2015-04-07	M3-2	NS1, partial CDS	MuAPBV/M-137/IMP-1156/M3-2	CTGCACTACATGGAAAACGAAGAACGTGACCAATGACATGCCGCTGGCTAAGCTGTGTCCTTCTCATTCGCAGGACTTCACGCTCCATGAGAACGGAACGTGTCCCCGTTGCGGTGGTTATTTGCCTCTTGATATTGACCCTCAATCTGATCTCGATAGTGATCTTGGGGAC
MuAPBV	M-137	IMP-1161	A/S	2015-04-07	M3-2	NS1, partial CDS	MuAPBV/M-137/IMP-1161/M3-2	CTGCACTACATGGAAAACGAAGAACGTGACCAATGACATGCCGCTGGCTAAGCTGTGTCCTTCTCATTCGCAGGACTTCACGCTCCATGAGAACGGAACGTGTCCCCGTTGCGGTGGTTATTTGCCTCTTGATATTGACCCTCAATCTGATCTCGATAGTGATCTTGGGGAC
MuAPBV	M-138	IMP-1169	A/S	2015-04-07	M3-2	NS1, partial CDS	MuAPBV/M-138/IMP-1169/M3-2	CTGCACTACATGGAAAACGAAGAACGTGACCAATGACATGCCGCTGGCTAAGCTGTGTCCTTCTCATTCGCAGGACTTCACGCTCCATGAGAACGGAACGTGTCCCCGTTGCGGTGGTTATTTGCCTCTTGATATTGACCCTCAATCTGATCTCGATAGTGATCTTGGGGAC
MuAPBV	M-140	IMP-1185	A/S	2015-04-07	M3-2	NS1, partial CDS	MuAPBV/M-140/IMP-1185/M3-2	CTGCACTACATGGAAAACGAAGAACGTGACCAATGACATGCCGCTGGCTAAGCTGTGTCCTTCTCATTCGCAGGACTTCACGCTCCATGAGAACGGAACGTGTCCCCGTTGCGGTGGTTATTTGCCTCTTGATATTGACCCTCAATCTGATCTCGATAGTGATCTTGGGGAC
MuAPBV	M-141	IMP-1193	A/S	2015-04-07	M3-2	NS1, partial CDS	MuAPBV/M-141/IMP-1193/M3-2	CTGCACTACATGGAAAACGAAGAACGTGACCAATGACATGCCGCTGGCTAAGCTGTGTCCTTCTCATTCGCAGGACTTCACGCTCCATGAGAACGGAACGTGTCCCCGTTGCGGTGGTTATTTGCCTCTTGATATTGACCCTCAATCTGATCTCGATAGTGATCTTGGGGAC
MuAPBV	M-144	IMP-1212	Liver	2015-04-07	M3-2	NS1, partial CDS	MuAPBV/M-144/IMP-1212/M3-2	CTGCACTACATGGAAAACGAAGAACGTGACCAATGACATGCCGCTGGCTAAGCTGTGTCCTTCTCATTCGCAGGACTTCACGCTCCATGAGAACGGAACGTGTCCCCGTTGCGGTGGTTATTTGCCTCTTGATATTGACCCTCAATCTGATCTCGATAGTGATCTTGGGGAC
MuAPBV	M-144	IMP-1217	A/S	2015-04-07	M3-2	NS1, partial CDS	MuAPBV/M-144/IMP-1217/M3-2	CTGCACTACATGGAAAACGAAGAACGTGACCAATGACATGCCGCTGGCTAAGCTGTGTCCTTCTCATTCGCAGGACTTCACGCTCCATGAGAACGGAACGTGTCCCCGTTGCGGTGGTTATTTGCCTCTTGATATTGACCCTCAATCTGATCTCGATAGTGATCTTGGGGAC
MuAPBV	M-147	IMP-1236	Liver	2015-04-08	M3-2	NS1, partial CDS	MuAPBV/M-147/IMP-1236/M3-2	CTGCACTACATGGAAAACGAAGAACGTGACCAATGACATGCCGCTGGCTAAGCTGTGTCCTTCTCATTCGCAGGACTTCACGCTCCATGAGAACGGAACGTGTCCCCGTTGCGGTGGTTATTTGCCTCTTGATATTGACCCTCAATCTGATCTCGATAGTGATCTTGGGGAC
MuAPBV	M-147	IMP-1241	A/S	2015-04-08	M3-2	NS1, partial CDS	MuAPBV/M-147/IMP-1241/M3-2	CTGCACTACATGGAAAACGAAGAACGTGACCAATGACATGCCGCTGGCTAAGCTGTGTCCTTCTCATTCGCAGGACTTCACGCTCCATGAGAACGGAACGTGTCCCCGTTGCGGTGGTTATTTGCCTCTTGATATTGACCCTCAATCTGATCTCGATAGTGATCTTGGGGAC
MuAPBV	M-148	IMP-1244	Liver	2015-04-08	M3-2	NS1, partial CDS	MuAPBV/M-148/IMP-1244/M3-2	CTGCACTACATGGAAAACGAAGAACGTGACCAATGACATGCCGCTGGCTAAGCTGTGTCCTTCTCATTCGCAGGACTTCACGCTCCATGAGAACGGAACGTGTCCCCGTTGCGGTGGTTATTTGCCTCTTGATATTGACCCTCAATCTGATCTCGATAGTGATCTTGGGGAC
MuAPBV	Q-008	IMP-1324	Liver	2014-10-28	Q1-1	NS1, partial CDS	MuAPBV/Q-008/IMP-1324/Q1-1	CTGCACTACATGGAAAACGAAGAACGTGACCAATGACATGCCGCTGGCTAAGCTGTGTCCTTCTCATTCGCAGGACTTCACGCTCCATGAGAACGGAACGTGTCCCCGTTGCGGTGGTTATTTGCCTCTTGATATTGACCCTCAATCTGATCTCGATAGTGATCTTGGGGAC
MuAPBV	Q-032	IMP-1521	A/S	2014-10-28	Q1-1	NS1, partial CDS	MuAPBV/Q-032/IMP-1521/Q1-1	CTGCACTACATGGAAAACGAAGAACGTGACCAATGACATGCCGCTGGCTAAGCTGTGTCCTTCTCATTCGCAGGACTTCACGCTCCATGAGAACGGAACGTGTCCCCGTTGCGGTGGTTATTTGCCTCTTGATATTGACCCTCAATCTGATCTCGATAGTAATCTTGGGGAC
MuAPBV	Q-060	IMP-1746	A/S	2014-10-28	Q1-1	NS1, partial CDS	MuAPBV/Q-060/IMP-1746/Q1-1	CTGCACTACATGGAAAACGAAGAACGTGACCAATGACATGCCGCTGGCTAAGCTGTGTCCTTCTCATTCGCAGGACTTCACGCTCCATGAGAACGGAACGTGTCCCCGTTGCGGTGGTTATTTGCCTCTTGATATTGACCCTCAATCTGATCTCGATAGTGATCTTGGGGAC
MuAPBV	M-157	IMP-2448	Liver	2015-04-09	M3-2	NS1, partial CDS	MuAPBV/M-157/IMP-2448/M3-2	CTGCACTACATGGAAAACGAAGAACGTGACCAATGACATGCCGCTGGCTAAGCTGTGTCCTTCTCATTCGCAGGACTTCACGCTCCATGAGAACGGAACGTGTCCCCGTTGCGGTGGTTATTTGCCTCTTGATATTGACCCTCAATCTGATCTCGATAGTGATCTTGGGGAC
MuAPBV	M-158	IMP-2456	Liver	2015-04-09	M3-2	NS1, partial CDS	MuAPBV/M-158/IMP-2456/M3-2	CTGCACTACATGGAAAACGAAGAACGTGACCAATGACATGCCGCTGGCTAAGCTGTGTCCTTCTCATTCGCAGGACTTCACGCTCCATGAGAACGGAACGTGTCCCCGTTGCGGTGGTTATTTGCCTCTTGATATTGACCCTCAATCTGATCTCGATAGTGATCTTGGGGAC
MuAPBV	M-158	IMP-2461	A/S	2015-04-09	M3-2	NS1, partial CDS	MuAPBV/M-158/IMP-2461/M3-2	CTGCACTACATGGAAAACGAAGAACGTGACCAATGACATGCCGCTGGCTAAGCTGTGTCCTTCTCATTCGCAGGACTTCACGCTCCATGAGAACGGAACGTGTCCCCGTTGCGGTGGTTATTTGCCTCTTGATATTGACCCTCAATCTGATCTCGATAGTGATCTTGGGGAC
MuBV	Q-004	IMP-1297	A/S	2014-10-28	Q1-1	NS1, partial CDS	MuBV/Q-004/IMP-1297/Q1-1	GCATGGGAGGCACCGAATTTAGAATAGACAGAAAACACAAAGAATCTCAGCTGCTACCACAGACTCCAGTCTTGATTTCGACCAACAACGACATTTACACTTGTGTGGGTGGAAATGTCATCACTCACGTCCACAGCAAACCACTCAAGGACCGGGTAGTTCAATTTAATTTTATGAAATCACTCGAGAGCACCTTTGGGGAGATTTCAGAACAAGAGATTGC
MuBV	Q-007	IMP-1321	A/S	2014-10-28	Q1-1	NS1, partial CDS	MuBV/Q-007/IMP-1321/Q1-1	GCATGGGAGGCACCGAATTTAGAATAGACAGAAAACACAAAGAATCTCAGCTGCTACCACAGACTCCAGTCTTGATTTCGACCAACAACGACATTTACACTTGTGTGGGTGGAAATGTCATCACTCACGTCCACAGCAAACCACTCAAGGACCGGGTAGTTCAATTTAATTTTATGAAATCACTCGAGAGCACCTTTGGGGAGATTTCAGAACAAGAGATTGC
MuBV	Q-029	IMP-1497	A/S	2014-10-28	Q1-1	NS1, partial CDS	MuBV/Q-029/IMP-1497/Q1-1	GCATGGGAGGCACCGAATTTAGAATAGACAGAAAACACAAAGAATCTCAGCTGCTACCACAGACTCCAGTCTTGATTTCGACCAACAACGACATTTACACTTGTGTGGGTGGAAATGTCATCACTCACGTCCACAGCAAACCACTCAAGGACCGGGTAGTTCAATTTAATTTTATGAAATCACTCGAGAGCACCTTTGGGGAGATTTCAGAACAAGAGATTGC
MuBV	Q-030	IMP-1505	A/S	2014-10-28	Q1-1	NS1, partial CDS	MuBV/Q-030/IMP-1505/Q1-1	GCATGGGAGGCACCGAATTTAGAATAGACAGAAAACACAAAGAATCTCAGCTGCTACCACAGACTCCAGTCTTGATTTCGACCAACAACGACATTTACACTTGTGTGGGTGGAAATGTCATCACTCACGTCCACAGCAAACCACTCAAGGACCGGGTAGTTCAATTTAATTTTATGAAATCACTCGAGAGCACCTTTGGGGAGATTTCAGAACAAGAGATTGC
MuBV	Q-032	IMP-1521	A/S	2014-10-28	Q1-1	NS1, partial CDS	MuBV/Q-032/IMP-1521/Q1-1	GCATGGGAGGCACCGAATTTAGAATAGACAGAAAACACAAAGAATCTCAGCTGCTACCACAGACTCCAGTCTTGATTTCGACCAACAACGACATTTACACTTGTGTGGGTGGAAATGTCATCACTCACGTCCACAGCAAACCACTCAAGGACCGGGTAGTTCAATTTAATTTTATGAAATCACTCGAGAGCACCTTTGGGGAGATTTCAGAACAAGAGATTGC
MuBV	Q-033	IMP-1529	A/S	2014-10-28	Q1-1	NS1, partial CDS	MuBV/Q-033/IMP-1529/Q1-1	GCATGGGAGGCACCGAATTTAGAATAGACAGAAAACACAAAGAATCTCAGCTGCTACCACAGACTCCAGTCTTGATTTCGACCAACAACGACATTTACACTTGTGTGGGTGGAAATGTCATCACTCACGTCCACAGCAAACCACTCAAGGACCGGGTAGTTCAATTTAATTTTATGAAATCACTCGAGAGCACCTTTGGGGAGATTTCAGAACAAGAGATTGC
MuBV	Q-043	IMP-1609	A/S	2014-10-28	Q1-1	NS1, partial CDS	MuBV/Q-043/IMP-1609/Q1-1	GCATGGGAGGCACCGAATTTAGAATAGACAGAAAACACAAAGAATCTCAGCTGCTACCACAGACTCCAGTCTTGATTTCGACCAACAACGACATTTACACTTGTGTGGGTGGAAATGTCATCACTCACGTCCACAGCAAACCACTCAAGGACCGGGTAGTTCAATTTAATTTTATGAAATCACTCGAGAGCACCTTTGGGGAGATTTCAGAACAAGAGATTGC
MuBV	Q-044	IMP-1617	A/S	2014-10-28	Q1-1	NS1, partial CDS	MuBV/Q-044/IMP-1617/Q1-1	GCATGGGAGGCACCGAATTTAGAATAGACAGAAAACACAAAGAATCTCAGCTGCTACCACAGACTCCAGTCTTGATTTCGACCAACAACGACATTTACACTTGTGTGGGTGGAAATGTCATCACTCACGTCCACAGCAAACCACTCAAGGACCGGGTAGTTCAATTTAATTTTATGAAATCACTCGAGAGCACCTTTGGGGAGATTTCAGAACAAGAGATTGC
MuBV	Q-045	IMP-1625	A/S	2014-10-28	Q1-1	NS1, partial CDS	MuBV/Q-045/IMP-1625/Q1-1	GCATGGGAGGCACCGAATTTAGAATAGACAGAAAACACAAAGAATCTCAGCTGCTACCACAGACTCCAGTCTTGATTTCGACCAACAACGACATTTACACTTGTGTGGGTGGAAATGTCATCACTCACGTCCACAGCAAACCACTCAAGGACCGGGTAGTTCAATTTAATTTTATGAAATCACTCGAGAGCACCTTTGGGGAGATTTCAGAACAAGAGATTGC
MuBV	Q-047	IMP-1641	A/S	2014-10-28	Q1-1	NS1, partial CDS	MuBV/Q-047/IMP-1641/Q1-1	GCATGGGAGGCACCGAATTTAGAATAGACAGAAAACACAAAGAATCTCAGCTGCTACCACAGACTCCAGTCTTGATTTCGACCAACAACGACATTTACACTTGTGTGGGTGGAAATGTCATCACTCACGTCCACAGCAAACCACTCAAGGACCGGGTAGTTCAATTTAATTTTATGAAATCACTCGAGAGCACCTTTGGGGAGATTTCAGAACAAGAGATTGC
MuBV	Q-055	IMP-1706	A/S	2014-10-28	Q1-1	NS1, partial CDS	MuBV/Q-055/IMP-1706/Q1-1	GCATGGGAGGCACCGAATTTAGAATAGACAGAAAACACAAAGAATCTCAGCTGCTACCACAGACTCCAGTCTTGATTTCGACCAACAACGACATTTACACTTGTGTGGGTGGAAATGTCATCACTCACGTCCACAGCAAACCACTCAAGGACCGGGTAGTTCAATTTAATTTTATGAAATCACTCGAGAGCACCTTTGGGGAGATTTCAGAACAAGAGATTGC
MuBV	Q-056	IMP-1714	A/S	2014-10-28	Q1-1	NS1, partial CDS	MuBV/Q-056/IMP-1714/Q1-1	GCATGGGAGGCACCGAATTTAGAATAGACAGAAAACACAAAGAATCTCAGCTGCTACCACAGACTCCAGTCTTGATTTCGACCAACAACGACATTTACACTTGTGTGGGTGGAAATGTCATCACTCACGTCCACAGCAAACCACTCAAGGACCGGGTAGTTCAATTTAATTTTATGAAATCACTCGAGAGCACCTTTGGGGAGATTTCAGAACAAGAGATTGC
MuBV	Q-081	IMP-1914	A/S	2014-11-06	Q1-1	NS1, partial CDS	MuBV/Q-081/IMP-1914/Q1-1	GCATGGGAGGCACCGAATTTAGAATAGACAGAAAACACAAAGAATCTCAGCTGCTACCACAGACTCCAGTCTTGATTTCGACCAACAACGACATTTACACTTGTGTGGGTGGAAATGTCATCACTCACGTCCACAGCAAACCACTCAAGGACCGGGTAGTTCAATTTAATTTTATGAAATCACTCGAGAGCACCTTTGGGGAGATTTCAGAACAAGAGATTGC
MuBV	Q-082	IMP-1922	A/S	2014-11-06	Q1-1	NS1, partial CDS	MuBV/Q-082/IMP-1922/Q1-1	GCATGGGAGGCACCGAATTTAGAATAGACAGAAAACACAAAGAATCTCAGCTGCTACCACAGACTCCAGTCTTGATTTCGACCAACAACGACATTTACACTTGTGTGGGTGGAAATGTCATCACTCACGTCCACAGCAAACCACTCAAGGACCGGGTAGTTCAATTTAATTTTATGAAATCACTCGAGAGCACCTTTGGGGAGATTTCAGAACAAGAGATTGC
MuBV	Q-084	IMP-1938	A/S	2014-11-06	Q1-1	NS1, partial CDS	MuBV/Q-084/IMP-1938/Q1-1	GCATGGGAGGCACCGAATTTAGAATAGACAGAAAACACAAAGAATCTCAGCTGCTACCACAGACTCCAGTCTTGATTTCGACCAACAACGACATTTACACTTGTGTGGGTGGAAATGTCATCACTCACGTCCACAGCAAACCACTCAAGGACCGGGTAGTTCAATTTAATTTTATGAAATCACTCGAGAGCACCTTTGGGGAGATTTCAGAACAAGAGATTGC
MuBV	Q-148	IMP-4177	A/S	2015-09-09	Q1-2	NS1, partial CDS	MuBV/Q-148/IMP-4177/Q1-2	GCATGGGAGGCACCGAATTTAGAATAGACAGAAAACACAAAGAATCTCAGCTGCTACCACAGACTCCAGTCTTGATTTCGACCAACAACGACATTTACACTTGTGTGGGTGGAAATGTCATCACTCACGTCCACAGCAAACCACTCAAGGACCGGGTAGTTCAATTTAATTTTATGAAATCACTCGAGAGCACCTTTGGGGAGATTTCAGAACAAGAGATTGC
MuBV	Q-149	IMP-4185	A/S	2015-09-09	Q1-2	NS1, partial CDS	MuBV/Q-149/IMP-4185/Q1-2	GCATGGGAGGCACCGAATTTAGAATAGACAGAAAACACAAAGAATCTCAGCTGCTACCACAGACTCCAGTCTTGATTTCGACCAACAACGACATTTACACTTGTGTGGGTGGAAATGTCATCACTCACGTCCACAGCAAACCACTCAAGGACCGGGTAGTTCAATTTAATTTTATGAAATCACTCGAGAGCACCTTTGGGGAGATTTCAGAACAAGAGATTGC
MuBV	Q-153	IMP-4217	A/S	2015-09-09	Q1-2	NS1, partial CDS	MuBV/Q-153/IMP-4217/Q1-2	GCATGGGAGGCACCGAATTTAGAATAGACAGAAAACACAAAGAATCTCAGCTGCTACCACAGACTCCAGTCTTGATTTCGACCAACAACGACATTTACACTTGTGTGGGTGGAAATGTCATCACTCACGTCCACAGCAAACCACTCAAGGACCGGGTAGTTCAATTTAATTTTATGAAATCACTCGAGAGCACCTTTGGGGAGATTTCAGAACAAGAGATTGC
MuBV	Q-166	IMP-4321	A/S	2015-09-09	Q1-2	NS1, partial CDS	MuBV/Q-166/IMP-4321/Q1-2	GCATGGGAGGCACCGAATTTAGAATAGACAGAAAACACAAAGAATCTCAGCTGCTACCACAGACTCCAGTCTTGATTTCGACCAACAACGACATTTACACTTGTGTGGGTGGAAATGTCATCACTCACGTCCACAGCAAACCACTCAAGGACCGGGTAGTTCAATTTAATTTTATGAAATCACTCGAGAGCACCTTTGGGGAGATTTCAGAACAAGAGATTGC
MuBV	Q-167	IMP-4329	A/S	2015-09-09	Q1-2	NS1, partial CDS	MuBV/Q-167/IMP-4329/Q1-2	GCATGGGAGGCACCGAATTTAGAATAGACAGAAAACACAAAGAATCTCAGCTGCTACCACAGACTCCAGTCTTGATTTCGACCAACAACGACATTTACACTTGTGTGGGTGGAAATGTCATCACTCACGTCCACAGCAAACCACTCAAGGACCGGGTAGTTCAATTTAATTTTATGAAATCACTCGAGAGCACCTTTGGGGAGATTTCAGAACAAGAGATTGC
MuBV	Q-194	IMP-4545	A/S	2015-09-15	Q1-2	NS1, partial CDS	MuBV/Q-194/IMP-4545/Q1-2	GCATGGGAGGCACCGAATTTAGAATAGACAGAAAACACAAAGAATCTCAGCTGCTACCACAGACTCCAGTCTTGATTTCGACCAACAACGACATTTACACTTGTGTGGGTGGAAATGTCATCACTCACGTCCACAGCAAACCACTCAAGGACCGGGTAGTTCAATTTAATTTTATGAAATCACTCGAGAGCACCTTTGGGGAGATTTCAGAACAAGAGATTGC
MuBV	Q-195	IMP-4548	Liver	2015-09-15	Q1-2	NS1, partial CDS	MuBV/Q-195/IMP-4548/Q1-2	GCATGGGAGGCACCGAATTTAGAATAGACAGAAAACACAAAGAATCTCAGCTGCTACCACAGACTCCAGTCTTGATTTCGACCAACAACGACATTTACACTTGTGTGGGTGGAAATGTCATCACTCACGTCCACAGCAAACCACTCAAGGACCGGGTAGTTCAATTTAATTTTATGAAATCACTCGAGAGCACCTTTGGGGAGATTTCAGAACAAGAGATTGC
MuCPV	M-001	IMP-0043	Liver	2014-08-13	M2	NS1, partial CDS	MuCPV/M-001/IMP-0043/M2	CTGGTCTCAAAATATGCATGATACACCATTTATTTGCAGAGCTAGTGAATATAGCTGCCAATGCCGCGTTTGTCAAACAAGTCGAGGCGGCCAGGCTTGTGCTGGTGGGCAATCAGCTGGCAGCTTGCAGAGAGAGGAACAATCCGTTTCAGAATTGGTTCAACCCGAACCCTCGTCAAGCTATGTTTCAACCCGATCCTTGCCTGTATCTCGAGAAGAAACA
MuCPV	M-002	IMP-0051	Liver	2014-08-14	M2	NS1, partial CDS	MuCPV/M-002/IMP-0051/M2	CTGGTCTCAAAATATGCATGATACACCATTTATTTGCAGAGCTAGTGAATATAGCTGCCAATGCCGCGTTTGTCAAACAAGTCGAGGCGGCCAGGCTTGTGCTGGTGGGCAATCAGCTGGCAGCTTGCAGAGAGAGGAACAATCCGTTTCAGAATTGGTTCAGCCCGAACCCTCGTCAAGCTATGTTTCAACCCGATCCTTGCCTGTATCTCGAGAAGAAACA
MuCPV	M-002	IMP-0056	A/S	2014-08-14	M2	NS1, partial CDS	MuCPV/M-002/IMP-0056/M2	CTGGTCTCAAAATATGCATGATACACCATTTATTTGCAGAGCTAGTGAATATAGCTGCCAATGCCGCGTTTGTCAAACAAGTCGAGGCGGCCAGGCTTGTGCTGGTGGGCAATCAGCTGGCAGCTTGCAGAGAGAGGAACAATCCGTTTCAGAATTGGTTCAGCCCGAACCCTCGTCAAGCTATGTTTCAACCCGATCCTTGCCTGTATCTCGAGAAGAAACA
MuCPV	M-003	IMP-0059	Liver	2014-08-14	M2	NS1, partial CDS	MuCPV/M-003/IMP-0059/M2	CTGGTCTCAAAATATGCATGATACACCATTTATTTGCAGAGCTAGTGAATATAGCTGCCAATGCCGCGTTTGTCAAACAAGTCGAGGCGGCCAGGCTTGTGCTGGTGGGCAATCAGCTGGCAGCTTGCAGAGAGAGGAACAATCCGTTTCAGAATTGGTTCAGCCCGAACCCTCGTCAAGCTATGTTTCAACCCGATCCTTGCCTGTATCTCGAGAAGAAACA
MuCPV	M-003	IMP-0064	A/S	2014-08-14	M2	NS1, partial CDS	MuCPV/M-003/IMP-0064/M2	CTGGTCTCAAAATATGCATGATACACCATTTATTTGCAGAGCTAGTGAATATAGCTGCCAATGCCGCGTTTGTCAAACAAGTCGAGGCGGCCAGGCTTGTGCTGGTGGGCAATCAGCTGGCAGCTTGCAGAGAGAGGAACAATCCGTTTCAGAATTGGTTCAGCCCGAACCCTCGTCAAGCTATGTTTCAACCCGATCCTTGCCTGTATCTCGAGAAGAAACA
MuCPV	M-010	IMP-0115	Liver	2014-08-15	M2	NS1, partial CDS	MuCPV/M-010/IMP-0115/M2	CTGGTCTCAAAATATGCATGATACACCATTTATTTGCAGAGCTAGTGAATATAGCTGCCAATGCCGCGTTTGTCAAACAAGTCGAGGCGGCCAGGCTTGTGCTGGTGGGCAATCAGCTGGCAGCTTGCAGAGAGAGGAACAATCCGTTTCAGAATTGGTTCAGCCCGAACCCTCGTCAAGCTATGTTTCAACCCGATCCTTGCCTGTATCTCGAGAAGAAACA
MuCPV	M-016	IMP-0168	A/S	2014-08-21	M2	NS1, partial CDS	MuCPV/M-016/IMP-0168/M2	CTGGTCTCAAAATATGCATGATACACCATTTATTTGCAGAGCTAGTGAATATAGCTGCCAATGCCGCGTTTGTCAAACAAGTCGAGGCGGCCAGGCTTGTGCTGGTGGGCAATCAGCTGGCAGCTTGCAGAGAGAGGAACAATCCGTTTCAGAATTGGTTCAACCCGAACCCTCGTCAAGCTATGTTTCAACCCGATCCTTGCCTGTATCTCGAGAAGAAACA
MuCPV	M-017	IMP-0171	Liver	2014-08-22	M2	NS1, partial CDS	MuCPV/M-017/IMP-0171/M2	CTGGTCTCAAAATATGCATGATACACCATTTATTTGCAGAGCTAGTGAATATAGCTGCCAATGCCGCGTTTGTCAAACAAGTCGAGGCGGCCAGGCTTGTGCTGGTGGGCAATCAGCTGGCAGCTTGCAGAGAGAGGAACAATCCGTTTCAGAATTGGTTCAACCCGAACCCTCGTCAAGCTATGTTTCAACCCGATCCTTGCCTGTATCTCGAGAAGAAACA
MuCPV	M-017	IMP-0176	A/S	2014-08-22	M2	NS1, partial CDS	MuCPV/M-017/IMP-0176/M2	CTGGTCTCAAAATATGCATGATACACCATTTATTTGCAGAGCTAGTGAATATAGCTGCCAATGCCGCGTTTGTCAAACAAGTCGAGGCGGCCAGGCTTGTGCTGGTGGGCAATCAGCTGGCAGCTTGCAGAGAGAGGAACAATCCGTTTCAGAATTGGTTCAACCCGAACCCTCGTCAAGCTATGTTTCAACCCGATCCTTGCCTGTATCTCGAGAAGAAACA
MuCPV	M-026	IMP-0243	Liver	2014-09-03	M2	NS1, partial CDS	MuCPV/M-026/IMP-0243/M2	CTGGTCTCAAAATATGCATGATACACCATTTATTTGCAGAGCTAGTGAATATAGCTGCCAATGCCGCGTTTGTCAAACAAGTCGAGGCGGCCAGGCTTGTGCTGGTGGGCAATCAGCTGGCAGCTTGCAGAGAGAGGAACAATCCGTTTCAGAATTGGTTCAGCCCGAACCCTCGTCAAGCTATGTTTCAACCCGATCCTTGCCTGTATCTCGAGAAGAAACA
MuCPV	M-026	IMP-0248	A/S	2014-09-03	M2	NS1, partial CDS	MuCPV/M-026/IMP-0248/M2	CTGGTCTCAAAATATGCATGATACACCATTTATTTGCAGAGCTAGTGAATATAGCTGCCAATGCCGCGTTTGTCAAACAAGTCGAGGCGGCCAGGCTTGTGCTGGTGGGCAATCAGCTGGCAGCTTGCAGAGAGAGGAACAATCCGTTTCAGAATTGGTTCAGCCCGAACCCTCGTCAAGCTATGTTTCAACCCGATCCTTGCCTGTATCTCGAGAAGAAACA
MuCPV	M-027	IMP-0256	A/S	2014-09-03	M2	NS1, partial CDS	MuCPV/M-027/IMP-0256/M2	CTGGTCTCAAAATATGCATGATACACCATTTATTTGCAGAGCTAGTGAATATAGCTGCCAATGCCGCGTTTGTCAAACAAGTCGAGGCGGCCAGGCTTGTGCTGGTGGGCAATCAGCTGGCAGCTTGCAGAGAGAGGAACAATCCGTTTCAGAATTGGTTCAGCCCGAACCCTCGTCAAGCTATGTTTCAACCCGATCCTTGCCTGTATCTCGAGAAGAAACA
MuCPV	M-028	IMP-0259	Liver	2014-09-03	M2	NS1, partial CDS	MuCPV/M-028/IMP-0259/M2	CTGGTCTCAAAATATGCATGATACACCATTTATTTGCAGAGCTAGTGAATATAGCTGCCAATGCCGCGTTTGTCAAACAAGTCGAGGCGGCCAGGCTTGTGCTGGTGGGCAATCAGCTGGCAGCTTGCAGAGAGAGGAACAATCCGTTTCAGAATTGGTTCAGCCCGAACCCTCGTCAAGCTATGTTTCAACCCGATCCTTGCCTGTATCTCGAGAAGAAACA
MuCPV	M-028	IMP-0264	A/S	2014-09-03	M2	NS1, partial CDS	MuCPV/M-028/IMP-0264/M2	CTGGTCTCAAAATATGCATGATACACCATTTATTTGCAGAGCTAGTGAATATAGCTGCCAATGCCGCGTTTGTCAAACAAGTCGAGGCGGCCAGGCTTGTGCTGGTGGGCAATCAGCTGGCAGCTTGCAGAGAGAGGAACAATCCGTTTCAGAATTGGTTCAGCCCGAACCCTCGTCAAGCTATGTTTCAACCCGATCCTTGCCTGTATCTCGAGAAGAAACA
MuCPV	M-036	IMP-0323	Liver	2014-09-05	M2	NS1, partial CDS	MuCPV/M-036/IMP-0323/M2	CTGGTCTCAAAATATGCATGATACACCATTTATTTGCAGAGCTAGTGAATATAGCTGCCAATGCCGCGTTTGTCAAACAAGTCGAGGCGGCCAGGCTTGTGCTGGTGGGCAATCAGCTGGCAGCTTGCAGAGAGAGGAACAATCCGTTTCAGAATTGGTTCAACCCGAACCCTCGTCAAGCTATGTTTCAACCCGATCCTTGCCTGTATCTCGAGAAGAAACA
MuCPV	M-036	IMP-0328	A/S	2014-09-05	M2	NS1, partial CDS	MuCPV/M-036/IMP-0328/M2	CTGGTCTCAAAATATGCATGATACACCATTTATTTGCAGAGCTAGTGAATATAGCTGCCAATGCCGCGTTTGTCAAACAAGTCGAGGCGGCCAGGCTTGTGCTGGTGGGCAATCAGCTGGCAGCTTGCAGAGAGAGGAACAATCCGTTTCAGAATTGGTTCAACCCGAACCCTCGTCAAGCTATGTTTCAACCCGATCCTTGCCTGTATCTCGAGAAGAAACA
MuCPV	M-039	IMP-0347	Liver	2014-09-09	M2	NS1, partial CDS	MuCPV/M-039/IMP-0347/M2	CTGGTCTCAAAATATGCATGATACACCATTTATTTGCAGAGCTAGTGAATATAGCTGCCAATGCCGCGTTTGTCAAACAAGTCGAGGCGGCCAGGCTTGTGCTGGTGGGCAATCAGCTGGCAGCTTGCAGAGAGAGGAACAATCCGTTTCAGAATTGGTTCAACCCGAACCCTCGTCAAGCTATGTTTCAACCCGATCCTTGCCTGTATCTCGAGAAGAAACA
MuCPV	M-040	IMP-0355	Liver	2014-09-10	M2	NS1, partial CDS	MuCPV/M-040/IMP-0355/M2	CTGGTCTCAAAATATGCATGATACACCATTTATTTGCAGAGCTAGTGAATATAGCTGCCAATGCCGCGTTTGTCAAACAAGTCGAGGCGGCCAGGCTTGTGCTGGTGGGCAATCAGCTGGCAGCTTGCAGAGAGAGGAACAATCCGTTTCAGAATTGGTTCAACCCGAACCCTCGTCAAGCTATGTTTCAACCCGATCCTTGCCTGTATCTCGAGAAGAAACA
MuCPV	M-041	IMP-0368	A/S	2014-09-10	M3-1	NS1, partial CDS	MuCPV/M-041/IMP-0368/M3-1	CTGGTCTCAAAATATGCATGATACACCATTTATTTGCAGAGCTAGTGAATATAGCTGCCAATGCCGCGTTTGTCAAACAAGTCGAGGCGGCCAGGCTTGTGCTGGTGGGCAATCAGCTGGCAGCTTGCAGAGAGAGGAACAATCCGTTTCAGAATTGGTTCAGCCCGAACCCTCGTCAAGCTATGTTTCAACCCGATCCTTGCCTGTATCTCGAGAAGAAACA
MuCPV	M-044	IMP-0392	A/S	2014-09-11	M3-1	NS1, partial CDS	MuCPV/M-044/IMP-0392/M3-1	CTGGTCTCAAAATATGCATGATACACCATTTATTTGCAGAGCTAGTGAATATAGCTGCCAATGCCGCGTTTGTCAAACAAGTCGAGGCGGCCAGGCTTGTGCTGGTGGGCAATCAGCTGGCAGCTTGCAGAGAGAGGAACAATCCGTTTCAGAATTGGTTCAGCCCGAACCCTCGTCAAGCTATGTTTCAACCCGATCCTTGCCTGTATCTCGAGAAGAAACA
MuCPV	M-045	IMP-0400	A/S	2014-09-11	M3-1	NS1, partial CDS	MuCPV/M-045/IMP-0400/M3-1	CTGGTCTCAAAATATGCATGATACACCATTTATTTGCAGAGCTAGTGAATATAGCTGCCAATGCCGCGTTTGTCAAACAAGTCGAGGCGGCCAGGCTTGTGCTGGTGGGCAATCAGCTGGCAGCTTGCAGAGAGAGGAACAATCCGTTTCAGAATTGGTTCAGCCCGAACCCTCGTCAAGCTATGTTTCAACCCGATCCTTGCCTGTATCTCGAGAAGAAACA
MuCPV	M-046	IMP-0403	Liver	2014-09-11	M3-1	NS1, partial CDS	MuCPV/M-046/IMP-0403/M3-1	CTGGTCTCAAAATATGCATGATACACCATTTATTTGCAGAGCTAGTGAATATAGCTGCCAATGCCGCGTTTGTCAAACAAGTCGAGGCGGCCAGGCTTGTGCTGGTGGGCAATCAGCTGGCAGCTTGCAGAGAGAGGAACAATCCGTTTCAGAATTGGTTCAGCCCGAACCCTCGTCAAGCTATGTTTCAACCCGATCCTTGCCTGTATCTCGAGAAGAAACA
MuCPV	M-047	IMP-0411	Liver	2014-09-11	M3-1	NS1, partial CDS	MuCPV/M-047/IMP-0411/M3-1	CTGGTCTCAAAATATGCATGATACACCATTTATTTGCAGAGCTAGTGAATATAGCTGCCAATGCCGCGTTTGTCAAACAAGTCGAGGCGGCCAGGCTTGTGCTGGTGGGCAATCAGCTGGCAGCTTGCAGAGAGAGGAACAATCCGTTTCAGAATTGGTTCAGCCCGAACCCTCGTCAAGCTATGTTTCAACCCGATCCTTGCCTGTATCTCGAGAAGAAACA
MuCPV	M-047	IMP-0416	A/S	2014-09-11	M3-1	NS1, partial CDS	MuCPV/M-047/IMP-0416/M3-1	CTGGTCTCAAAATATGCATGATACACCATTTATTTGCAGAGCTAGTGAATATAGCTGCCAATGCCGCGTTTGTCAAACAAGTCGAGGCGGCCAGGCTTGTGCTGGTGGGCAATCAGCTGGCAGCTTGCAGAGAGAGGAACAATCCGTTTCAGAATTGGTTCAGCCCGAACCCTCGTCAAGCTATGTTTCAACCCGATCCTTGCCTGTATCTCGAGAAGAAACA
MuCPV	M-051	IMP-0443	Liver	2014-09-11	M3-1	NS1, partial CDS	MuCPV/M-051/IMP-0443/M3-1	CTGGTCTCAAAATATGCATGATACACCATTTATTTGCAGAGCTAGTGAATATAGCTGCCAATGCCGCGTTTGTCAAACAAGTCGAGGCGGCCAGGCTTGTGCTGGTGGGCAATCAGCTGGCAGCTTGCAGAGAGAGGAACAATCCGTTTCAGAATTGGTTCAGCCCGAACCCTCGTCAAGCTATGTTTCAACCCGATCCTTGCCTGTATCTCGAGAAGAAACA
MuCPV	M-052	IMP-0456	A/S	2014-09-11	M3-1	NS1, partial CDS	MuCPV/M-052/IMP-0456/M3-1	CTGGTCTCAAAATATGCATGATACACCATTTATTTGCAGAGCTAGTGAATATAGCTGCCAATGCCGCGTTTGTCAAACAAGTCGAGGCGGCCAGGCTTGTGCTGGTGGGCAATCAGCTGGCAGCTTGCAGAGAGAGGAACAATCCGTTTCAGAATTGGTTCAGCCCGAACCCTCGTCAAGCTATGTTTCAACCCGATCCTTGCCTGTATCTCGAGAAGAAACA
MuCPV	M-053	IMP-0459	Liver	2014-09-11	M3-1	NS1, partial CDS	MuCPV/M-053/IMP-0459/M3-1	CTGGTCTCAAAATATGCATGATACACCATTTATTTGCAGAGCTAGTGAATATAGCTGCCAATGCCGCGTTTGTCAAACAAGTCGAGGCGGCCAGGCTTGTGCTGGTGGGCAATCAGCTGGCAGCTTGCAGAGAGAGGAACAATCCGTTTCAGAATTGGTTCAGCCCGAACCCTCGTCAAGCTATGTTTCAACCCGATCCTTGCCTGTATCTCGAGAAGAAACA
MuCPV	M-053	IMP-0464	A/S	2014-09-11	M3-1	NS1, partial CDS	MuCPV/M-053/IMP-0464/M3-1	CTGGTCTCAAAATATGCATGATACACCATTTATTTGCAGAGCTAGTGAATATAGCTGCCAATGCCGCGTTTGTCAAACAAGTCGAGGCGGCCAGGCTTGTGCTGGTGGGCAATCAGCTGGCAGCTTGCAGAGAGAGGAACAATCCGTTTCAGAATTGGTTCAGCCCGAACCCTCGTCAAGCTATGTTTCAACCCGATCCTTGCCTGTATCTCGAGAAGAAACA
MuCPV	M-054	IMP-0472	A/S	2014-09-11	M3-1	NS1, partial CDS	MuCPV/M-054/IMP-0472/M3-1	CTGGTCTCAAAATATGCATGATACACCATTTATTTGCAGAGCTAGTGAATATAGCTGCCAATGCCGCGTTTGTCAAACAAGTCGAGGCGGCCAGGCTTGTGCTGGTGGGCAATCAGCTGGCAGCTTGCAGAGAGAGGAACAATCCGTTTCAGAATTGGTTCAGCCCGAACCCTCGTCAAGCTATGTTTCAACCCGATCCTTGCCTGTATCTCGAGAAGAAACA
MuCPV	M-056	IMP-0483	Liver	2014-09-11	M3-1	NS1, partial CDS	MuCPV/M-056/IMP-0483/M3-1	CTGGTCTCAAAATATGCATGATACACCATTTATTTGCAGAGCTAGTGAATATAGCTGCCAATGCCGCGTTTGTCAAACAAGTCGAGGCGGCCAGGCTTGTGCTGGTGGGCAATCAGCTGGCAGCTTGCAGAGAGAGGAACAATCCGTTTCAGAATTGGTTCAGCCCGAACCCTCGTCAAGCTATGTTTCAACCCGATCCTTGCCTGTATCTCGAGAAGAAACA
MuCPV	M-059	IMP-0512	A/S	2014-09-11	M3-1	NS1, partial CDS	MuCPV/M-059/IMP-0512/M3-1	CTGGTCTCAAAATATGCATGATACACCATTTATTTGCAGAGCTAGTGAATATAGCTGCCAATGCCGCGTTTGTCAAACAAGTCGAGGCGGCCAGGCTTGTGCTGGTGGGCAATCAGCTGGCAGCTTGCAGAGAGAGGAACAATCCGTTTCAGAATTGGTTCAGCCCGAACCCTCGTCAAGCTATGTTTCAACCCGATCCTTGCCTGTATCTCGAGAAGAAACA
MuCPV	M-060	IMP-0515	Liver	2014-09-11	M3-1	NS1, partial CDS	MuCPV/M-060/IMP-0515/M3-1	CTGGTCTCAAAATATGCATGATACACCATTTATTTGCAGAGCTAGTGAATATAGCTGCCAATGCCGCGTTTGTCAAACAAGTCGAGGCGGCCAGGCTTGTGCTGGTGGGCAATCAGCTGGCAGCTTGCAGAGAGAGGAACAATCCGTTTCAGAATTGGTTCAGCCCGAACCCTCGTCAAGCTATGTTTCAACCCGATCCTTGCCTGTATCTCGAGAAGAAACA
MuCPV	M-060	IMP-0520	A/S	2014-09-11	M3-1	NS1, partial CDS	MuCPV/M-060/IMP-0520/M3-1	CTGGTCTCAAAATATGCATGATACACCATTTATTTGCAGAGCTAGTGAATATAGCTGCCAATGCCGCGTTTGTCAAACAAGTCGAGGCGGCCAGGCTTGTGCTGGTGGGCAATCAGCTGGCAGCTTGCAGAGAGAGGAACAATCCGTTTCAGAATTGGTTCAGCCCGAACCCTCGTCAAGCTATGTTTCAACCCGATCCTTGCCTGTATCTCGAGAAGAAACA
MuCPV	M-061	IMP-0523	Liver	2014-09-11	M3-1	NS1, partial CDS	MuCPV/M-061/IMP-0523/M3-1	CTGGTCTCAAAATATGCATGATACACCATTTATTTGCAGAGCTAGTGAATATAGCTGCCAATGCCGCGTTTGTCAAACAAGTCGAGGCGGCCAGGCTTGTGCTGGTGGGCAATCAGCTGGCAGCTTGCAGAGAGAGGAACAATCCGTTTCAGAATTGGTTCAGCCCGAACCCTCGTCAAGCTATGTTTCAACCCGATCCTTGCCTGTATCTCGAGAAGAAACA
MuCPV	M-061	IMP-0528	A/S	2014-09-11	M3-1	NS1, partial CDS	MuCPV/M-061/IMP-0528/M3-1	CTGGTCTCAAAATATGCATGATACACCATTTATTTGCAGAGCTAGTGAATATAGCTGCCAATGCCGCGTTTGTCAAACAAGTCGAGGCGGCCAGGCTTGTGCTGGTGGGCAATCAGCTGGCAGCTTGCAGAGAGAGGAACAATCCGTTTCAGAATTGGTTCAGCCCGAACCCTCGTCAAGCTATGTTTCAACCCGATCCTTGCCTGTATCTCGAGAAGAAACA
MuCPV	M-062	IMP-0531	Liver	2014-09-11	M3-1	NS1, partial CDS	MuCPV/M-062/IMP-0531/M3-1	CTGGTCTCAAAATATGCATGATACACCATTTATTTGCAGAGCTAGTGAATATAGCTGCCAATGCCGCGTTTGTCAAACAAGTCGAGGCGGCCAGGCTTGTGCTGGTGGGCAATCAGCTGGCAGCTTGCAGAGAGAGGAACAATCCGTTTCAGAATTGGTTCAGCCCGAACCCTCGTCAAGCTATGTTTCAACCCGATCCTTGCCTGTATCTCGAGAAGAAACA
MuCPV	M-063	IMP-0539	Liver	2014-09-11	M3-1	NS1, partial CDS	MuCPV/M-063/IMP-0539/M3-1	CTGGTCTCAAAATATGCATGATACACCATTTATTTGCAGAGCTAGTGAATATAGCTGCCAATGCCGCGTTTGTCAAACAAGTCGAGGCGGCCAGGCTTGTGCTGGTGGGCAATCAGCTGGCAGCTTGCAGAGAGAGGAACAATCCGTTTCAGAATTGGTTCAGCCCGAACCCTCGTCAAGCTATGTTTCAACCCGATCCTTGCCTGTATCTCGAGAAGAAACA
MuCPV	M-063	IMP-0544	A/S	2014-09-11	M3-1	NS1, partial CDS	MuCPV/M-063/IMP-0544/M3-1	CTGGTCTCAAAATATGCATGATACACCATTTATTTGCAGAGCTAGTGAATATAGCTGCCAATGCCGCGTTTGTCAAACAAGTCGAGGCGGCCAGGCTTGTGCTGGTGGGCAATCAGCTGGCAGCTTGCAGAGAGAGGAACAATCCGTTTCAGAATTGGTTCAGCCCGAACCCTCGTCAAGCTATGTTTCAACCCGATCCTTGCCTGTATCTCGAGAAGAAACA
MuCPV	M-064	IMP-0547	Liver	2014-09-11	M3-1	NS1, partial CDS	MuCPV/M-064/IMP-0547/M3-1	CTGGTCTCAAAATATGCATGATACACCATTTATTTGCAGAGCTAGTGAATATAGCTGCCAATGCCGCGTTTGTCAAACAAGTCGAGGCGGCCAGGCTTGTGCTGGTGGGCAATCAGCTGGCAGCTTGCAGAGAGAGGAACAATCCGTTTCAGAATTGGTTCAGCCCGAACCCTCGTCAAGCTATGTTTCAACCCGATCCTTGCCTGTATCTCGAGAAGAAACA
MuCPV	M-065	IMP-0555	Liver	2014-09-11	M3-1	NS1, partial CDS	MuCPV/M-065/IMP-0555/M3-1	CTGGTCTCAAAATATGCATGATACACCATTTATTTGCAGAGCTAGTGAATATAGCTGCCAATGCCGCGTTTGTCAAACAAGTCGAGGCGGCCAGGCTTGTGCTGGTGGGCAATCAGCTGGCAGCTTGCAGAGAGAGGAACAATCCGTTTCAGAATTGGTTCAGCCCGAACCCTCGTCAAGCTATGTTTCAACCCGATCCTTGCCTGTATCTCGAGAAGAAACA
MuCPV	M-065	IMP-0560	A/S	2014-09-11	M3-1	NS1, partial CDS	MuCPV/M-065/IMP-0560/M3-1	CTGGTCTCAAAATATGCATGATACACCATTTATTTGCAGAGCTAGTGAATATAGCTGCCAATGCCGCGTTTGTCAAACAAGTCGAGGCGGCCAGGCTTGTGCTGGTGGGCAATCAGCTGGCAGCTTGCAGAGAGAGGAACAATCCGTTTCAGAATTGGTTCAGCCCGAACCCTCGTCAAGCTATGTTTCAACCCGATCCTTGCCTGTATCTCGAGAAGAAACA
MuCPV	M-066	IMP-0568	A/S	2014-09-11	M3-1	NS1, partial CDS	MuCPV/M-066/IMP-0568/M3-1	CTGGTCTCAAAATATGCATGATACACCATTTATTTGCAGAGCTAGTGAATATAGCTGCCAATGCCGCGTTTGTCAAACAAGTCGAGGCGGCCAGGCTTGTGCTGGTGGGCAATCAGCTGGCAGCTTGCAGAGAGAGGAACAATCCGTTTCAGAATTGGTTCAGCCCGAACCCTCGTCAAGCTATGTTTCAACCCGATCCTTGCCTGTATCTCGAGAAGAAACA
MuCPV	M-067	IMP-0571	Liver	2014-09-11	M3-1	NS1, partial CDS	MuCPV/M-067/IMP-0571/M3-1	CTGGTCTCAAAATATGCATGATACACCATTTATTTGCAGAGCTAGTGAATATAGCTGCCAATGCCGCGTTTGTCAAACAAGTCGAGGCGGCCAGGCTTGTGCTGGTGGGCAATCAGCTGGCAGCTTGCAGAGAGAGGAACAATCCGTTTCAGAATTGGTTCAGCCCGAACCCTCGTCAAGCTATGTTTCAACCCGATCCTTGCCTGTATCTCGAGAAGAAACA
MuCPV	M-068	IMP-0584	A/S	2014-09-17	M3-1	NS1, partial CDS	MuCPV/M-068/IMP-0584/M3-1	CTGGTCTCAAAATATGCATGATACACCATTTATTTGCAGAGCTAGTGAATATAGCTGCCAATGCCGCGTTTGTCAAACAAGTCGAGGCGGCCAGGCTTGTGCTGGTGGGCAATCAGCTGGCAGCTTGCAGAGAGAGGAACAATCCGTTTCAGAATTGGTTCAGCCCGAACCCTCGTCAAGCTATGTTTCAACCCGATCCTTGCCTGTATCTCGAGAAGAAACA
MuCPV	M-069	IMP-0592	A/S	2014-09-17	M3-1	NS1, partial CDS	MuCPV/M-069/IMP-0592/M3-1	CTGGTCTCAAAATATGCATGATACACCATTTATTTGCAGAGCTAGTGAATATAGCTGCCAATGCCGCGTTTGTCAAACAAGTCGAGGCGGCCAGGCTTGTGCTGGTGGGCAATCAGCTGGCAGCTTGCAGAGAGAGGAACAATCCGTTTCAGAATTGGTTCAGCCCGAACCCTCGTCAAGCTATGTTTCAACCCGATCCTTGCCTGTATCTCGAGAAGAAACA
MuCPV	M-075	IMP-0635	Liver	2014-09-17	M3-1	NS1, partial CDS	MuCPV/M-075/IMP-0635/M3-1	CTGGTCTCAAAATATGCATGATACACCATTTATTTGCAGAGCTAGTGAATATAGCTGCCAATGCCGCGTTTGTCAAACAAGTCGAGGCGGCCAGGCTTGTGCTGGTGGGCAATCAGCTGGCAGCTTGCAGAGAGAGGAACAATCCGTTTCAGAATTGGTTCAGCCCGAACCCTCGTCAAGCTATGTTTCAACCCGATCCTTGCCTGTATCTCGAGAAGAAACA
MuCPV	M-075	IMP-0640	A/S	2014-09-17	M3-1	NS1, partial CDS	MuCPV/M-075/IMP-0640/M3-1	CTGGTCTCAAAATATGCATGATACACCATTTATTTGCAGAGCTAGTGAATATAGCTGCCAATGCCGCGTTTGTCAAACAAGTCGAGGCGGCCAGGCTTGTGCTGGTGGGCAATCAGCTGGCAGCTTGCAGAGAGAGGAACAATCCGTTTCAGAATTGGTTCAGCCCGAACCCTCGTCAAGCTATGTTTCAACCCGATCCTTGCCTGTATCTCGAGAAGAAACA
MuCPV	M-076	IMP-0648	A/S	2014-09-18	M3-1	NS1, partial CDS	MuCPV/M-076/IMP-0648/M3-1	CTGGTCTCAAAATATGCATGATACACCATTTATTTGCAGAGCTAGTGAATATAGCTGCCAATGCCGCGTTTGTCAAACAAGTCGAGGCGGCCAGGCTTGTGCTGGTGGGCAATCAGCTGGCAGCTTGCAGAGAGAGGAACAATCCGTTTCAGAATTGGTTCAGCCCGAACCCTCGTCAAGCTATGTTTCAACCCGATCCTTGCCTGTATCTCGAGAAGAAACA
MuCPV	M-079	IMP-0667	Liver	2014-09-18	M3-1	NS1, partial CDS	MuCPV/M-079/IMP-0667/M3-1	CTGGTCTCAAAATATGCATGATACACCATTTATTTGCAGAGCTAGTGAATATAGCTGCCAATGCCGCGTTTGTCAAACAAGTCGAGGCGGCCAGGCTTGTGCTGGTGGGCAATCAGCTGGCAGCTTGCAGAGAGAGGAACAATCCGTTTCAGAATTGGTTCAGCCCGAACCCTCGTCAAGCTATGTTTCAACCCGATCCTTGCCTGTATCTCGAGAAGAAACA
MuCPV	M-079	IMP-0672	A/S	2014-09-18	M3-1	NS1, partial CDS	MuCPV/M-079/IMP-0672/M3-1	CTGGTCTCAAAATATGCATGATACACCATTTATTTGCAGAGCTAGTGAATATAGCTGCCAATGCCGCGTTTGTCAAACAAGTCGAGGCGGCCAGGCTTGTGCTGGTGGGCAATCAGCTGGCAGCTTGCAGAGAGAGGAACAATCCGTTTCAGAATTGGTTCAGCCCGAACCCTCGTCAAGCTATGTTTCAACCCGATCCTTGCCTGTATCTCGAGAAGAAACA
MuCPV	M-080	IMP-0680	A/S	2014-09-18	M3-1	NS1, partial CDS	MuCPV/M-080/IMP-0680/M3-1	CTGGTCTCAAAATATGCATGATACACCATTTATTTGCAGAGCTAGTGAATATAGCTGCCAATGCCGCGTTTGTCAAACAAGTCGAGGCGGCCAGGCTTGTGCTGGTGGGCAATCAGCTGGCAGCTTGCAGAGAGAGGAACAATCCGTTTCAGAATTGGTTCAGCCCGAACCCTCGTCAAGCTATGTTTCAACCCGATCCTTGCCTGTATCTCGAGAAGAAACA
MuCPV	M-081	IMP-0683	Liver	2014-09-18	M3-1	NS1, partial CDS	MuCPV/M-081/IMP-0683/M3-1	CTGGTCTCAAAATATGCATGATACACCATTTATTTGCAGAGCTAGTGAATATAGCTGCCAATGCCGCGTTTGTCAAACAAGTCGAGGCGGCCAGGCTTGTGCTGGTGGGCAATCAGCTGGCAGCTTGCAGAGAGAGGAACAATCCGTTTCAGAATTGGTTCAGCCCGAACCCTCGTCAAGCTATGTTTCAACCCGATCCTTGCCTGTATCTCGAGAAGAAACA
MuCPV	M-081	IMP-0688	A/S	2014-09-18	M3-1	NS1, partial CDS	MuCPV/M-081/IMP-0688/M3-1	CTGGTCTCAAAATATGCATGATACACCATTTATTTGCAGAGCTAGTGAATATAGCTGCCAATGCCGCGTTTGTCAAACAAGTCGAGGCGGCCAGGCTTGTGCTGGTGGGCAATCAGCTGGCAGCTTGCAGAGAGAGGAACAATCCGTTTCAGAATTGGTTCAGCCCGAACCCTCGTCAAGCTATGTTTCAACCCGATCCTTGCCTGTATCTCGAGAAGAAACA
MuCPV	M-082	IMP-0691	Liver	2014-09-18	M3-1	NS1, partial CDS	MuCPV/M-082/IMP-0691/M3-1	CTGGTCTCAAAATATGCATGATACACCATTTATTTGCAGAGCTAGTGAATATAGCTGCCAATGCCGCGTTTGTCAAACAAGTCGAGGCGGCCAGGCTTGTGCTGGTGGGCAATCAGCTGGCAGCTTGCAGAGAGAGGAACAATCCGTTTCAGAATTGGTTCAGCCCGAACCCTCGTCAAGCTATGTTTCAACCCGATCCTTGCCTGTATCTCGAGAAGAAACA
MuCPV	M-082	IMP-0696	A/S	2014-09-18	M3-1	NS1, partial CDS	MuCPV/M-082/IMP-0696/M3-1	CTGGTCTCAAAATATGCATGATACACCATTTATTTGCAGAGCTAGTGAATATAGCTGCCAATGCCGCGTTTGTCAAACAAGTCGAGGCGGCCAGGCTTGTGCTGGTGGGCAATCAGCTGGCAGCTTGCAGAGAGAGGAACAATCCGTTTCAGAATTGGTTCAGCCCGAACCCTCGTCAAGCTATGTTTCAACCCGATCCTTGCCTGTATCTCGAGAAGAAACA
MuCPV	M-083	IMP-0704	A/S	2014-09-19	M3-1	NS1, partial CDS	MuCPV/M-083/IMP-0704/M3-1	CTGGTCTCAAAATATGCATGATACACCATTTATTTGCAGAGCTAGTGAATATAGCTGCCAATGCCGCGTTTGTCAAACAAGTCGAGGCGGCCAGGCTTGTGCTGGTGGGCAATCAGCTGGCAGCTTGCAGAGAGAGGAACAATCCGTTTCAGAATTGGTTCAGCCCGAACCCTCGTCAAGCTATGTTTCAACCCGATCCTTGCCTGTATCTCGAGAAGAAACA
MuCPV	M-085	IMP-0720	A/S	2014-09-19	M3-1	NS1, partial CDS	MuCPV/M-085/IMP-0720/M3-1	CTGGTCTCAAAATATGCATGATACACCATTTATTTGCAGAGCTAGTGAATATAGCTGCCAATGCCGCGTTTGTCAAACAAGTCGAGGCGGCCAGGCTTGTGCTGGTGGGCAATCAGCTGGCAGCTTGCAGAGAGAGGAACAATCCGTTTCAGAATTGGTTCAGCCCGAACCCTCGTCAAGCTATGTTTCAACCCGATCCTTGCCTGTATCTCGAGAAGAAACA
MuCPV	M-086	IMP-0723	Liver	2014-09-19	M3-1	NS1, partial CDS	MuCPV/M-086/IMP-0723/M3-1	CTGGTCTCAAAATATGCATGATACACCATTTATTTGCAGAGCTAGTGAATATAGCTGCCAATGCCGCGTTTGTCAAACAAGTCGAGGCGGCCAGGCTTGTGCTGGTGGGCAATCAGCTGGCAGCTTGCAGAGAGAGGAACAATCCGTTTCAGAATTGGTTCAGCCCGAACCCTCGTCAAGCTATGTTTCAACCCGATCCTTGCCTGTATCTCGAGAAGAAACA
MuCPV	M-086	IMP-0728	A/S	2014-09-19	M3-1	NS1, partial CDS	MuCPV/M-086/IMP-0728/M3-1	CTGGTCTCAAAATATGCATGATACACCATTTATTTGCAGAGCTAGTGAATATAGCTGCCAATGCCGCGTTTGTCAAACAAGTCGAGGCGGCCAGGCTTGTGCTGGTGGGCAATCAGCTGGCAGCTTGCAGAGAGAGGAACAATCCGTTTCAGAATTGGTTCAGCCCGAACCCTCGTCAAGCTATGTTTCAACCCGATCCTTGCCTGTATCTCGAGAAGAAACA
MuCPV	M-087	IMP-0736	A/S	2014-09-19	M3-1	NS1, partial CDS	MuCPV/M-087/IMP-0736/M3-1	CTGGTCTCAAAATATGCATGATACACCATTTATTTGCAGAGCTAGTGAATATAGCTGCCAATGCCGCGTTTGTCAAACAAGTCGAGGCGGCCAGGCTTGTGCTGGTGGGCAATCAGCTGGCAGCTTGCAGAGAGAGGAACAATCCGTTTCAGAATTGGTTCAGCCCGAACCCTCGTCAAGCTATGTTTCAACCCGATCCTTGCCTGTATCTCGAGAAGAAACA
MuCPV	M-090	IMP-0755	Liver	2014-09-19	M3-1	NS1, partial CDS	MuCPV/M-090/IMP-0755/M3-1	CTGGTCTCAAAATATGCATGATACACCATTTATTTGCAGAGCTAGTGAATATAGCTGCCAATGCCGCGTTTGTCAAACAAGTCGAGGCGGCCAGGCTTGTGCTGGTGGGCAATCAGCTGGCAGCTTGCAGAGAGAGGAACAATCCGTTTCAGAATTGGTTCAGCCCGAACCCTCGTCAAGCTATGTTTCAACCCGATCCTTGCCTGTATCTCGAGAAGAAACA
MuCPV	M-093	IMP-0784	A/S	2014-10-22	M3-1	NS1, partial CDS	MuCPV/M-093/IMP-0784/M3-1	CTGGTCTCAAAATATGCATGATACACCATTTATTTGCAGAGCTAGTGAATATAGCTGCCAATGCCGCGTTTGTCAAACAAGTCGAGGCGGCCAGGCTTGTGCTGGTGGGCAATCAGCTGGCAGCTTGCAGAGAGAGGAACAATCCGTTTCAGAATTGGTTCAGCCCGAACCCTCGTCAAGCTATGTTTCAACCCGATCCTTGCCTGTATCTCGAGAAGAAACA
MuCPV	M-096	IMP-0808	A/S	2014-10-22	M3-1	NS1, partial CDS	MuCPV/M-096/IMP-0808/M3-1	CTGGTCTCAAAATATGCATGATACACCATTTATTTGCAGAGCTAGTGAATATAGCTGCCAATGCCGCGTTTGTCAAACAAGTCGAGGCGGCCAGGCTTGTGCTGGTGGGCAATCAGCTGGCAGCTTGCAGAGAGAGGAACAATCCGTTTCAGAATTGGTTCAGCCCGAACCCTCGTCAAGCTATGTTTCAACCCGATCCTTGCCTGTATCTCGAGAAGAAACA
MuCPV	M-097	IMP-0816	A/S	2014-10-22	M3-1	NS1, partial CDS	MuCPV/M-097/IMP-0816/M3-1	CTGGTCTCAAAATATGCATGATACACCATTTATTTGCAGAGCTAGTGAATATAGCTGCCAATGCCGCGTTTGTCAAACAAGTCGAGGCGGCCAGGCTTGTGCTGGTGGGCAATCAGCTGGCAGCTTGCAGAGAGAGGAACAATCCGTTTCAGAATTGGTTCAGCCCGAACCCTCGTCAAGCTATGTTTCAACCCGATCCTTGCCTGTATCTCGAGAAGAAACA
MuCPV	M-099	IMP-0827	Liver	2014-10-22	M3-1	NS1, partial CDS	MuCPV/M-099/IMP-0827/M3-1	CTGGTCTCAAAATATGCATGATACACCATTTATTTGCAGAGCTAGTGAATATAGCTGCCAATGCCGCGTTTGTCAAACAAGTCGAGGCGGCCAGGCTTGTGCTGGTGGGCAATCAGCTGGCAGCTTGCAGAGAGAGGAACAATCCGTTTCAGAATTGGTTCAGCCCGAACCCTCGTCAAGCTATGTTTCAACCCGATCCTTGCCTGTATCTCGAGAAGAAACA
MuCPV	M-100	IMP-0835	Liver	2014-10-22	M3-1	NS1, partial CDS	MuCPV/M-100/IMP-0835/M3-1	CTGGTCTCAAAATATGCATGATACACCATTTATTTGCAGAGCTAGTGAATATAGCTGCCAATGCCGCGTTTGTCAAACAAGTCGAGGCGGCCAGGCTTGTGCTGGTGGGCAATCAGCTGGCAGCTTGCAGAGAGAGGAACAATCCGTTTCAGAATTGGTTCAGCCCGAACCCTCGTCAAGCTATGTTTCAACCCGATCCTTGCCTGTATCTCGAGAAGAAACA
MuCPV	M-100	IMP-0840	A/S	2014-10-22	M3-1	NS1, partial CDS	MuCPV/M-100/IMP-0840/M3-1	CTGGTCTCAAAATATGCATGATACACCATTTATTTGCAGAGCTAGTGAATATAGCTGCCAATGCCGCGTTTGTCAAACAAGTCGAGGCGGCCAGGCTTGTGCTGGTGGGCAATCAGCTGGCAGCTTGCAGAGAGAGGAACAATCCGTTTCAGAATTGGTTCAGCCCGAACCCTCGTCAAGCTATGTTTCAACCCGATCCTTGCCTGTATCTCGAGAAGAAACA
MuCPV	M-101	IMP-0868	Liver	2014-10-22	M3-1	NS1, partial CDS	MuCPV/M-101/IMP-0868/M3-1	CTGGTCTCAAAATATGCATGATACACCATTTATTTGCAGAGCTAGTGAATATAGCTGCCAATGCCGCGTTTGTCAAACAAGTCGAGGCGGCCAGGCTTGTGCTGGTGGGCAATCAGCTGGCAGCTTGCAGAGAGAGGAACAATCCGTTTCAGAATTGGTTCAGCCCGAACCCTCGTCAAGCTATGTTTCAACCCGATCCTTGCCTGTATCTCGAGAAGAAACA
MuCPV	M-101	IMP-0873	A/S	2014-10-22	M3-1	NS1, partial CDS	MuCPV/M-101/IMP-0873/M3-1	CTGGTCTCAAAATATGCATGATACACCATTTATTTGCAGAGCTAGTGAATATAGCTGCCAATGCCGCGTTTGTCAAACAAGTCGAGGCGGCCAGGCTTGTGCTGGTGGGCAATCAGCTGGCAGCTTGCAGAGAGAGGAACAATCCGTTTCAGAATTGGTTCAGCCCGAACCCTCGTCAAGCTATGTTTCAACCCGATCCTTGCCTGTATCTCGAGAAGAAACA
MuCPV	M-103	IMP-0889	A/S	2015-03-31	M3-2	NS1, partial CDS	MuCPV/M-103/IMP-0889/M3-2	CTGGTCTCAAAATATGCATGATACACCATTTATTTGCAGAGCTAGTGAATATAGCTGCCAATGCCGCGTTTGTCAAACAAGTCGAGGCGGCCAGGCTTGTGCTGGTGGGCAATCAGCTGGCAGCTTGCAGAGAGAGGAACAATCCGTTTCAGAATTGGTTCAGCCCGAACCCTCGTCAAGCTATGTTTCAACCCGATCCTTGCCTGTATCTCGAGAAGAAACA
MuCPV	M-104	IMP-0892	Liver	2015-03-31	M3-2	NS1, partial CDS	MuCPV/M-104/IMP-0892/M3-2	CTGGTCTCAAAATATGCATGATACACCATTTATTTGCAGAGCTAGTGAATATAGCTGCCAATGCCGCGTTTGTCAAACAAGTCGAGGCGGCCAGGCTTGTGCTGGTGGGCAATCAGCTGGCAGCTTGCAGAGAGAGGAACAATCCGTTTCAGAATTGGTTCAGCCCGAACCCTCGTCAAGCTATGTTTCAACCCGATCCTTGCCTGTATCTCGAGAAGAAACA
MuCPV	M-104	IMP-0897	A/S	2015-03-31	M3-2	NS1, partial CDS	MuCPV/M-104/IMP-0897/M3-2	CTGGTCTCAAAATATGCATGATACACCATTTATTTGCAGAGCTAGTGAATATAGCTGCCAATGCCGCGTTTGTCAAACAAGTCGAGGCGGCCAGGCTTGTGCTGGTGGGCAATCAGCTGGCAGCTTGCAGAGAGAGGAACAATCCGTTTCAGAATTGGTTCAGCCCGAACCCTCGTCAAGCTATGTTTCAACCCGATCCTTGCCTGTATCTCGAGAAGAAACA
MuCPV	M-106	IMP-0908	Liver	2015-03-31	M3-2	NS1, partial CDS	MuCPV/M-106/IMP-0908/M3-2	CTGGTCTCAAAATATGCATGATACACCATTTATTTGCAGAGCTAGTGAATATAGCTGCCAATGCCGCGTTTGTCAAACAAGTCGAGGCGGCCAGGCTTGTGCTGGTGGGCAATCAGCTGGCAGCTTGCAGAGAGAGGAACAATCCGTTTCAGAATTGGTTCAGCCCGAACCCTCGTCAAGCTATGTTTCAACCCGATCCTTGCCTGTATCTCGAGAAGAAACA
MuCPV	M-106	IMP-0913	A/S	2015-03-31	M3-2	NS1, partial CDS	MuCPV/M-106/IMP-0913/M3-2	CTGGTCTCAAAATATGCATGATACACCATTTATTTGCAGAGCTAGTGAATATAGCTGCCAATGCCGCGTTTGTCAAACAAGTCGAGGCGGCCAGGCTTGTGCTGGTGGGCAATCAGCTGGCAGCTTGCAGAGAGAGGAACAATCCGTTTCAGAATTGGTTCAGCCCGAACCCTCGTCAAGCTATGTTTCAACCCGATCCTTGCCTGTATCTCGAGAAGAAACA
MuCPV	M-107	IMP-0916	Liver	2015-03-31	M3-2	NS1, partial CDS	MuCPV/M-107/IMP-0916/M3-2	CTGGTCTCAAAATATGCATGATACACCATTTATTTGCAGAGCTAGTGAATATAGCTGCCAATGCCGCGTTTGTCAAACAAGTCGAGGCGGCCAGGCTTGTGCTGGTGGGCAATCAGCTGGCAGCTTGCAGAGAGAGGAACAATCCGTTTCAGAATTGGTTCAGCCCGAACCCTCGTCAAGCTATGTTTCAACCCGATCCTTGCCTGTATCTCGAGAAGAAACA
MuCPV	M-107	IMP-0921	A/S	2015-03-31	M3-2	NS1, partial CDS	MuCPV/M-107/IMP-0921/M3-2	CTGGTCTCAAAATATGCATGATACACCATTTATTTGCAGAGCTAGTGAATATAGCTGCCAATGCCGCGTTTGTCAAACAAGTCGAGGCGGCCAGGCTTGTGCTGGTGGGCAATCAGCTGGCAGCTTGCAGAGAGAGGAACAATCCGTTTCAGAATTGGTTCAGCCCGAACCCTCGTCAAGCTATGTTTCAACCCGATCCTTGCCTGTATCTCGAGAAGAAACA
MuCPV	M-111	IMP-0948	Liver	2015-03-31	M3-2	NS1, partial CDS	MuCPV/M-111/IMP-0948/M3-2	CTGGTCTCAAAATATGCATGATACACCATTTATTTGCAGAGCTAGTGAATATAGCTGCCAATGCCGCGTTTGTCAAACAAGTCGAGGCGGCCAGGCTTGTGCTGGTGGGCAATCAGCTGGCAGCTTGCAGAGAGAGGAACAATCCGTTTCAGAATTGGTTCAGCCCGAACCCTCGTCAAGCTATGTTTCAACCCGATCCTTGCCTGTATCTCGAGAAGAAACA
MuCPV	M-111	IMP-0953	A/S	2015-03-31	M3-2	NS1, partial CDS	MuCPV/M-111/IMP-0953/M3-2	CTGGTCTCAAAATATGCATGATACACCATTTATTTGCAGAGCTAGTGAATATAGCTGCCAATGCCGCGTTTGTCAAACAAGTCGAGGCGGCCAGGCTTGTGCTGGTGGGCAATCAGCTGGCAGCTTGCAGAGAGAGGAACAATCCGTTTCAGAATTGGTTCAGCCCGAACCCTCGTCAAGCTATGTTTCAACCCGATCCTTGCCTGTATCTCGAGAAGAAACA
MuCPV	M-112	IMP-0956	Liver	2015-03-31	M3-2	NS1, partial CDS	MuCPV/M-112/IMP-0956/M3-2	CTGGTCTCAAAATATGCATGATACACCATTTATTTGCAGAGCTAGTGAATATAGCTGCCAATGCCGCGTTTGTCAAACAAGTCGAGGCGGCCAGGCTTGTGCTGGTGGGCAATCAGCTGGCAGCTTGCAGAGAGAGGAACAATCCGTTTCAGAATTGGTTCAGCCCGAACCCTCGTCAAGCTATGTTTCAACCCGATCCTTGCCTGTATCTCGAGAAGAAACA
MuCPV	M-114	IMP-0972	Liver	2015-03-31	M3-2	NS1, partial CDS	MuCPV/M-114/IMP-0972/M3-2	CTGGTCTCAAAATATGCATGATACACCATTTATTTGCAGAGCTAGTGAATATAGCTGCCAATGCCGCGTTTGTCAAACAAGTCGAGGCGGCCAGGCTTGTGCTGGTGGGCAATCAGCTGGCAGCTTGCAGAGAGAGGAACAATCCGTTTCAGAATTGGTTCAGCCCGAACCCTCGTCAAGCTATGTTTCAACCCGATCCTTGCCTGTATCTCGAGAAGAAACA
MuCPV	M-115	IMP-0985	A/S	2015-03-31	M3-2	NS1, partial CDS	MuCPV/M-115/IMP-0985/M3-2	CTGGTCTCAAAATATGCATGATACACCATTTATTTGCAGAGCTAGTGAATATAGCTGCCAATGCCGCGTTTGTCAAACAAGTCGAGGCGGCCAGGCTTGTGCTGGTGGGCAATCAGCTGGCAGCTTGCAGAGAGAGGAACAATCCGTTTCAGAATTGGTTCAGCCCGAACCCTCGTCAAGCTATGTTTCAACCCGATCCTTGCCTGTATCTCGAGAAGAAACA
MuCPV	M-116	IMP-0988	Liver	2015-03-31	M3-2	NS1, partial CDS	MuCPV/M-116/IMP-0988/M3-2	CTGGTCTCAAAATATGCATGATACACCATTTATTTGCAGAGCTAGTGAATATAGCTGCCAATGCCGCGTTTGTCAAACAAGTCGAGGCGGCCAGGCTTGTGCTGGTGGGCAATCAGCTGGCAGCTTGCAGAGAGAGGAACAATCCGTTTCAGAATTGGTTCAGCCCGAACCCTCGTCAAGCTATGTTTCAACCCGATCCTTGCCTGTATCTCGAGAAGAAACA
MuCPV	M-116	IMP-0993	A/S	2015-03-31	M3-2	NS1, partial CDS	MuCPV/M-116/IMP-0993/M3-2	CTGGTCTCAAAATATGCATGATACACCATTTATTTGCAGAGCTAGTGAATATAGCTGCCAATGCCGCGTTTGTCAAACAAGTCGAGGCGGCCAGGCTTGTGCTGGTGGGCAATCAGCTGGCAGCTTGCAGAGAGAGGAACAATCCGTTTCAGAATTGGTTCAGCCCGAACCCTCGTCAAGCTATGTTTCAACCCGATCCTTGCCTGTATCTCGAGAAGAAACA
MuCPV	M-117	IMP-0996	Liver	2015-03-31	M3-2	NS1, partial CDS	MuCPV/M-117/IMP-0996/M3-2	CTGGTCTCAAAATATGCATGATACACCATTTATTTGCAGAGCTAGTGAATATAGCTGCCAATGCCGCGTTTGTCAAACAAGTCGAGGCGGCCAGGCTTGTGCTGGTGGGCAATCAGCTGGCAGCTTGCAGAGAGAGGAACAATCCGTTTCAGAATTGGTTCAGCCCGAACCCTCGTCAAGCTATGTTTCAACCCGATCCTTGCCTGTATCTCGAGAAGAAACA
MuCPV	M-117	IMP-1001	A/S	2015-03-31	M3-2	NS1, partial CDS	MuCPV/M-117/IMP-1001/M3-2	CTGGTCTCAAAATATGCATGATACACCATTTATTTGCAGAGCTAGTGAATATAGCTGCCAATGCCGCGTTTGTCAAACAAGTCGAGGCGGCCAGGCTTGTGCTGGTGGGCAATCAGCTGGCAGCTTGCAGAGAGAGGAACAATCCGTTTCAGAATTGGTTCAGCCCGAACCCTCGTCAAGCTATGTTTCAACCCGATCCTTGCCTGTATCTCGAGAAGAAACA
MuCPV	M-119	IMP-1012	Liver	2015-04-01	M3-2	NS1, partial CDS	MuCPV/M-119/IMP-1012/M3-2	CTGGTCTCAAAATATGCATGATACACCATTTATTTGCAGAGCTAGTGAATATAGCTGCCAATGCCGCGTTTGTCAAACAAGTCGAGGCGGCCAGGCTTGTGCTGGTGGGCAATCAGCTGGCAGCTTGCAGAGAGAGGAACAATCCGTTTCAGAATTGGTTCAGCCCGAACCCTCGTCAAGCTATGTTTCAACCCGATCCTTGCCTGTATCTCGAGAAGAAACA
MuCPV	M-119	IMP-1017	A/S	2015-04-01	M3-2	NS1, partial CDS	MuCPV/M-119/IMP-1017/M3-2	CTGGTCTCAAAATATGCATGATACACCATTTATTTGCAGAGCTAGTGAATATAGCTGCCAATGCCGCGTTTGTCAAACAAGTCGAGGCGGCCAGGCTTGTGCTGGTGGGCAATCAGCTGGCAGCTTGCAGAGAGAGGAACAATCCGTTTCAGAATTGGTTCAGCCCGAACCCTCGTCAAGCTATGTTTCAACCCGATCCTTGCCTGTATCTCGAGAAGAAACA
MuCPV	M-120	IMP-1020	Liver	2015-04-01	M3-2	NS1, partial CDS	MuCPV/M-120/IMP-1020/M3-2	CTGGTCTCAAAATATGCATGATACACCATTTATTTGCAGAGCTAGTGAATATAGCTGCCAATGCCGCGTTTGTCAAACAAGTCGAGGCGGCCAGGCTTGTGCTGGTGGGCAATCAGCTGGCAGCTTGCAGAGAGAGGAACAATCCGTTTCAGAATTGGTTCAGCCCGAACCCTCGTCAAGCTATGTTTCAACCCGATCCTTGCCTGTATCTCGAGAAGAAACA
MuCPV	M-120	IMP-1025	A/S	2015-04-01	M3-2	NS1, partial CDS	MuCPV/M-120/IMP-1025/M3-2	CTGGTCTCAAAATATGCATGATACACCATTTATTTGCAGAGCTAGTGAATATAGCTGCCAATGCCGCGTTTGTCAAACAAGTCGAGGCGGCCAGGCTTGTGCTGGTGGGCAATCAGCTGGCAGCTTGCAGAGAGAGGAACAATCCGTTTCAGAATTGGTTCAGCCCGAACCCTCGTCAAGCTATGTTTCAACCCGATCCTTGCCTGTATCTCGAGAAGAAACA
MuCPV	M-121	IMP-1028	Liver	2015-04-01	M3-2	NS1, partial CDS	MuCPV/M-121/IMP-1028/M3-2	CTGGTCTCAAAATATGCATGATACACCATTTATTTGCAGAGCTAGTGAATATAGCTGCCAATGCCGCGTTTGTCAAACAAGTCGAGGCGGCCAGGCTTGTGCTGGTGGGCAATCAGCTGGCAGCTTGCAGAGAGAGGAACAATCCGTTTCAGAATTGGTTCAGCCCGAACCCTCGTCAAGCTATGTTTCAACCCGATCCTTGCCTGTATCTCGAGAAGAAACA
MuCPV	M-121	IMP-1033	A/S	2015-04-01	M3-2	NS1, partial CDS	MuCPV/M-121/IMP-1033/M3-2	CTGGTCTCAAAATATGCATGATACACCATTTATTTGCAGAGCTAGTGAATATAGCTGCCAATGCCGCGTTTGTCAAACAAGTCGAGGCGGCCAGGCTTGTGCTGGTGGGCAATCAGCTGGCAGCTTGCAGAGAGAGGAACAATCCGTTTCAGAATTGGTTCAGCCCGAACCCTCGTCAAGCTATGTTTCAACCCGATCCTTGCCTGTATCTCGAGAAGAAACA
MuCPV	M-123	IMP-1044	Liver	2015-04-01	M3-2	NS1, partial CDS	MuCPV/M-123/IMP-1044/M3-2	CTGGTCTCAAAATATGCATGATACACCATTTATTTGCAGAGCTAGTGAATATAGCTGCCAATGCCGCGTTTGTCAAACAAGTCGAGGCGGCCAGGCTTGTGCTGGTGGGCAATCAGCTGGCAGCTTGCAGAGAGAGGAACAATCCGTTTCAGAATTGGTTCAGCCCGAACCCTCGTCAAGCTATGTTTCAACCCGATCCTTGCCTGTATCTCGAGAAGAAACA
MuCPV	M-124	IMP-1052	Liver	2015-04-01	M3-2	NS1, partial CDS	MuCPV/M-124/IMP-1052/M3-2	CTGGTCTCAAAATATGCATGATACACCATTTATTTGCAGAGCTAGTGAATATAGCTGCCAATGCCGCGTTTGTCAAACAAGTCGAGGCGGCCAGGCTTGTGCTGGTGGGCAATCAGCTGGCAGCTTGCAGAGAGAGGAACAATCCGTTTCAGAATTGGTTCAGCCCGAACCCTCGTCAAGCTATGTTTCAACCCGATCCTTGCCTGTATCTCGAGAAGAAACA
MuCPV	M-125	IMP-1060	Liver	2015-04-01	M3-2	NS1, partial CDS	MuCPV/M-125/IMP-1060/M3-2	CTGGTCTCAAAATATGCATGATACACCATTTATTTGCAGAGCTAGTGAATATAGCTGCCAATGCCGCGTTTGTCAAACAAGTCGAGGCGGCCAGGCTTGTGCTGGTGGGCAATCAGCTGGCAGCTTGCAGAGAGAGGAACAATCCGTTTCAGAATTGGTTCAGCCCGAACCCTCGTCAAGCTATGTTTCAACCCGATCCTTGCCTGTATCTCGAGAAGAAACA
MuCPV	M-131	IMP-1108	Liver	2015-04-02	M3-2	NS1, partial CDS	MuCPV/M-131/IMP-1108/M3-2	CTGGTCTCAAAATATGCATGATACACCATTTATTTGCAGAGCTAGTGAATATAGCTGCCAATGCCGCGTTTGTCAAACAAGTCGAGGCGGCCAGGCTTGTGCTGGTGGGCAATCAGCTGGCAGCTTGCAGAGAGAGGAACAATCCGTTTCAGAATTGGTTCAGCCCGAACCCTCGTCAAGCTATGTTTCAACCCGATCCTTGCCTGTATCTCGAGAAGAAACA
MuCPV	M-131	IMP-1113	A/S	2015-04-02	M3-2	NS1, partial CDS	MuCPV/M-131/IMP-1113/M3-2	CTGGTCTCAAAATATGCATGATACACCATTTATTTGCAGAGCTAGTGAATATAGCTGCCAATGCCGCGTTTGTCAAACAAGTCGAGGCGGCCAGGCTTGTGCTGGTGGGCAATCAGCTGGCAGCTTGCAGAGAGAGGAACAATCCGTTTCAGAATTGGTTCAGCCCGAACCCTCGTCAAGCTATGTTTCAACCCGATCCTTGCCTGTATCTCGAGAAGAAACA
MuCPV	M-134	IMP-1132	Liver	2015-04-07	M3-2	NS1, partial CDS	MuCPV/M-134/IMP-1132/M3-2	CTGGTCTCAAAATATGCATGATACACCATTTATTTGCAGAGCTAGTGAATATAGCTGCCAATGCCGCGTTTGTCAAACAAGTCGAGGCGGCCAGGCTTGTGCTGGTGGGCAATCAGCTGGCAGCTTGCAGAGAGAGGAACAATCCGTTTCAGAATTGGTTCAGCCCGAACCCTCGTCAAGCTATGTTTCAACCCGATCCTTGCCTGTATCTCGAGAAGAAACA
MuCPV	M-134	IMP-1137	A/S	2015-04-07	M3-2	NS1, partial CDS	MuCPV/M-134/IMP-1137/M3-2	CTGGTCTCAAAATATGCATGATACACCATTTATTTGCAGAGCTAGTGAATATAGCTGCCAATGCCGCGTTTGTCAAACAAGTCGAGGCGGCCAGGCTTGTGCTGGTGGGCAATCAGCTGGCAGCTTGCAGAGAGAGGAACAATCCGTTTCAGAATTGGTTCAGCCCGAACCCTCGTCAAGCTATGTTTCAACCCGATCCTTGCCTGTATCTCGAGAAGAAACA
MuCPV	M-136	IMP-1148	Liver	2015-04-07	M3-2	NS1, partial CDS	MuCPV/M-136/IMP-1148/M3-2	CTGGTCTCAAAATATGCATGATACACCATTTATTTGCAGAGCTAGTGAATATAGCTGCCAATGCCGCGTTTGTCAAACAAGTCGAGGCGGCCAGGCTTGTGCTGGTGGGCAATCAGCTGGCAGCTTGCAGAGAGAGGAACAATCCGTTTCAGAATTGGTTCAGCCCGAACCCTCGTCAAGCTATGTTTCAACCCGATCCTTGCCTGTATCTCGAGAAGAAACA
MuCPV	M-137	IMP-1156	Liver	2015-04-07	M3-2	NS1, partial CDS	MuCPV/M-137/IMP-1156/M3-2	CTGGTCTCAAAATATGCATGATACACCATTTATTTGCAGAGCTAGTGAATATAGCTGCCAATGCCGCGTTTGTCAAACAAGTCGAGGCGGCCAGGCTTGTGCTGGTGGGCAATCAGCTGGCAGCTTGCAGAGAGAGGAACAATCCGTTTCAGAATTGGTTCAGCCCGAACCCTCGTCAAGCTATGTTTCAACCCGATCCTTGCCTGTATCTCGAGAAGAAACA
MuCPV	M-137	IMP-1161	A/S	2015-04-07	M3-2	NS1, partial CDS	MuCPV/M-137/IMP-1161/M3-2	CTGGTCTCAAAATATGCATGATACACCATTTATTTGCAGAGCTAGTGAATATAGCTGCCAATGCCGCGTTTGTCAAACAAGTCGAGGCGGCCAGGCTTGTGCTGGTGGGCAATCAGCTGGCAGCTTGCAGAGAGAGGAACAATCCGTTTCAGAATTGGTTCAGCCCGAACCCTCGTCAAGCTATGTTTCAACCCGATCCTTGCCTGTATCTCGAGAAGAAACA
MuCPV	M-138	IMP-1164	Liver	2015-04-07	M3-2	NS1, partial CDS	MuCPV/M-138/IMP-1164/M3-2	CTGGTCTCAAAATATGCATGATACACCATTTATTTGCAGAGCTAGTGAATATAGCTGCCAATGCCGCGTTTGTCAAACAAGTCGAGGCGGCCAGGCTTGTGCTGGTGGGCAATCAGCTGGCAGCTTGCAGAGAGAGGAACAATCCGTTTCAGAATTGGTTCAGCCCGAACCCTCGTCAAGCTATGTTTCAACCCGATCCTTGCCTGTATCTCGAGAAGAAACA
MuCPV	M-138	IMP-1169	A/S	2015-04-07	M3-2	NS1, partial CDS	MuCPV/M-138/IMP-1169/M3-2	CTGGTCTCAAAATATGCATGATACACCATTTATTTGCAGAGCTAGTGAATATAGCTGCCAATGCCGCGTTTGTCAAACAAGTCGAGGCGGCCAGGCTTGTGCTGGTGGGCAATCAGCTGGCAGCTTGCAGAGAGAGGAACAATCCGTTTCAGAATTGGTTCAGCCCGAACCCTCGTCAAGCTATGTTTCAACCCGATCCTTGCCTGTATCTCGAGAAGAAACA
MuCPV	M-140	IMP-1180	Liver	2015-04-07	M3-2	NS1, partial CDS	MuCPV/M-140/IMP-1180/M3-2	CTGGTCTCAAAATATGCATGATACACCATTTATTTGCAGAGCTAGTGAATATAGCTGCCAATGCCGCGTTTGTCAAACAAGTCGAGGCGGCCAGGCTTGTGCTGGTGGGCAATCAGCTGGCAGCTTGCAGAGAGAGGAACAATCCGTTTCAGAATTGGTTCAGCCCGAACCCTCGTCAAGCTATGTTTCAACCCGATCCTTGCCTGTATCTCGAGAAGAAACA
MuCPV	M-140	IMP-1185	A/S	2015-04-07	M3-2	NS1, partial CDS	MuCPV/M-140/IMP-1185/M3-2	CTGGTCTCAAAATATGCATGATACACCATTTATTTGCAGAGCTAGTGAATATAGCTGCCAATGCCGCGTTTGTCAAACAAGTCGAGGCGGCCAGGCTTGTGCTGGTGGGCAATCAGCTGGCAGCTTGCAGAGAGAGGAACAATCCGTTTCAGAATTGGTTCAGCCCGAACCCTCGTCAAGCTATGTTTCAACCCGATCCTTGCCTGTATCTCGAGAAGAAACA
MuCPV	M-141	IMP-1193	A/S	2015-04-07	M3-2	NS1, partial CDS	MuCPV/M-141/IMP-1193/M3-2	CTGGTCTCAAAATATGCATGATACACCATTTATTTGCAGAGCTAGTGAATATAGCTGCCAATGCCGCGTTTGTCAAACAAGTCGAGGCGGCCAGGCTTGTGCTGGTGGGCAATCAGCTGGCAGCTTGCAGAGAGAGGAACAATCCGTTTCAGAATTGGTTCAGCCCGAACCCTCGTCAAGCTATGTTTCAACCCGATCCTTGCCTGTATCTCGAGAAGAAACA
MuCPV	M-143	IMP-1209	A/S	2015-04-07	M3-2	NS1, partial CDS	MuCPV/M-143/IMP-1209/M3-2	CTGGTCTCAAAATATGCATGATACACCATTTATTTGCAGAGCTAGTGAATATAGCTGCCAATGCCGCGTTTGTCAAACAAGTCGAGGCGGCCAGGCTTGTGCTGGTGGGCAATCAGCTGGCAGCTTGCAGAGAGAGGAACAATCCGTTTCAGAATTGGTTCAGCCCGAACCCTCGTCAAGCTATGTTTCAACCCGATCCTTGCCTGTATCTCGAGAAGAAACA
MuCPV	M-144	IMP-1212	Liver	2015-04-07	M3-2	NS1, partial CDS	MuCPV/M-144/IMP-1212/M3-2	CTGGTCTCAAAATATGCATGATACACCATTTATTTGCAGAGCTAGTGAATATAGCTGCCAATGCCGCGTTTGTCAAACAAGTCGAGGCGGCCAGGCTTGTGCTGGTGGGCAATCAGCTGGCAGCTTGCAGAGAGAGGAACAATCCGTTTCAGAATTGGTTCAGCCCGAACCCTCGTCAAGCTATGTTTCAACCCGATCCTTGCCTGTATCTCGAGAAGAAACA
MuCPV	M-144	IMP-1217	A/S	2015-04-07	M3-2	NS1, partial CDS	MuCPV/M-144/IMP-1217/M3-2	CTGGTCTCAAAATATGCATGATACACCATTTATTTGCAGAGCTAGTGAATATAGCTGCCAATGCCGCGTTTGTCAAACAAGTCGAGGCGGCCAGGCTTGTGCTGGTGGGCAATCAGCTGGCAGCTTGCAGAGAGAGGAACAATCCGTTTCAGAATTGGTTCAGCCCGAACCCTCGTCAAGCTATGTTTCAACCCGATCCTTGCCTGTATCTCGAGAAGAAACA
MuCPV	M-148	IMP-1244	Liver	2015-04-08	M3-2	NS1, partial CDS	MuCPV/M-148/IMP-1244/M3-2	CTGGTCTCAAAATATGCATGATACACCATTTATTTGCAGAGCTAGTGAATATAGCTGCCAATGCCGCGTTTGTCAAACAAGTCGAGGCGGCCAGGCTTGTGCTGGTGGGCAATCAGCTGGCAGCTTGCAGAGAGAGGAACAATCCGTTTCAGAATTGGTTCAGCCCGAACCCTCGTCAAGCTATGTTTCAACCCGATCCTTGCCTGTATCTCGAGAAGAAACA
MuCPV	Q-001	IMP-1268	Liver	2014-10-28	Q1-1	NS1, partial CDS	MuCPV/Q-001/IMP-1268/Q1-1	CTGGTCTCAAAATATGCATGATACACCATTTATTTGCAGAGCTAGTGAATATAGCTGCCAATGCCGCGTTTGTCAAACAAGTCGAGGCGGCCAGGCTTGTGCTGGTGGGCAATCAGCTGGCAGCTTGCAGAGAGAGGAACAATCCGTTTCAGAATTGGTTCAACCCGAACCCTCGTCAAGCTATGTTTCAACCCGATCCTTGCCTGTATCTCGAGAAGAAACA
MuCPV	Q-001	IMP-1273	A/S	2014-10-28	Q1-1	NS1, partial CDS	MuCPV/Q-001/IMP-1273/Q1-1	CTGGTCTCAAAATATGCATGATACACCATTTATTTGCAGAGCTAGTGAATATAGCTGCCAATGCCGCGTTTGTCAAACAAGTCGAGGCGGCCAGGCTTGTGCTGGTGGGCAATCAGCTGGCAGCTTGCAGAGAGAGGAACAATCCGTTTCAGAATTGGTTCAACCCGAACCCTCGTCAAGCTATGTTTCAACCCGATCCTTGCCTGTATCTCGAGAAGAAACA
MuCPV	Q-002	IMP-1276	Liver	2014-10-28	Q1-1	NS1, partial CDS	MuCPV/Q-002/IMP-1276/Q1-1	CTGGTCTCAAAATATGCATGATACACCATTTATTTGCAGAGCTAGTGAATATAGCTGCCAATGCCGCGTTTGTCAAACAAGTCGAGGCGGCCAGGCTTGTGCTGGTGGGCAATCAGCTGGCAGCTTGCAGAGAGAGGAACAATCCGTTTCAGAATTGGTTCAACCCGAACCCTCGTCAAGCTATGTTTCAACCCGATCCTTGCCTGTATCTCGAGAAGAAACA
MuCPV	Q-002	IMP-1281	A/S	2014-10-28	Q1-1	NS1, partial CDS	MuCPV/Q-002/IMP-1281/Q1-1	CTGGTCTCAAAATATGCATGATACACCATTTATTTGCAGAGCTAGTGAATATAGCTGCCAATGCCGCGTTTGTCAAACAAGTCGAGGCGGCCAGGCTTGTGCTGGTGGGCAATCAGCTGGCAGCTTGCAGAGAGAGGAACAATCCGTTTCAGAATTGGTTCAACCCGAACCCTCGTCAAGCTATGTTTCAACCCGATCCTTGCCTGTATCTCGAGAAGAAACA
MuCPV	Q-003	IMP-1284	Liver	2014-10-28	Q1-1	NS1, partial CDS	MuCPV/Q-003/IMP-1284/Q1-1	CTGGTCTCAAAATATGCATGATACACCATTTATTTGCAGAGCTAGTGAATATAGCTGCCAATGCCGCGTTTGTCAAACAAGTCGAGGCGGCCAGGCTTGTGCTGGTGGGCAATCAGCTGGCAGCTTGCAGAGAGAGGAACAATCCGTTTCAGAATTGGTTCAACCCGAACCCTCGTCAAGCTATGTTTCAACCCGATCCTTGCCTGTATCTCGAGAAGAAACA
MuCPV	Q-003	IMP-1289	A/S	2014-10-28	Q1-1	NS1, partial CDS	MuCPV/Q-003/IMP-1289/Q1-1	CTGGTCTCAAAATATGCATGATACACCATTTATTTGCAGAGCTAGTGAATATAGCTGCCAATGCCGCGTTTGTCAAACAAGTCGAGGCGGCCAGGCTTGTGCTGGTGGGCAATCAGCTGGCAGCTTGCAGAGAGAGGAACAATCCGTTTCAGAATTGGTTCAACCCGAACCCTCGTCAAGCTATGTTTCAACCCGATCCTTGCCTGTATCTCGAGAAGAAACA
MuCPV	Q-004	IMP-1297	A/S	2014-10-28	Q1-1	NS1, partial CDS	MuCPV/Q-004/IMP-1297/Q1-1	CTGGTCTCAAAATATGCATGATACACCATTTATTTGCAGAGCTAGTGAATATAGCTGCCAATGCCGCGTTTGTCAAACAAGTCGAGGCGGCCAGGCTTGTGCTGGTGGGCAATCAGCTGGCAGCTTGCAGAGAGAGGAACAATCCGTTTCAGAATTGGTTCAACCCGAACCCTCGTCAAGCTATGTTTCAACCCGATCCTTGCCTGTATCTCGAGAAGAAACA
MuCPV	Q-005	IMP-1305	A/S	2014-10-28	Q1-1	NS1, partial CDS	MuCPV/Q-005/IMP-1305/Q1-1	CTGGTCTCAAAATATGCATGATACACCATTTATTTGCAGAGCTAGTGAATATAGCTGCCAATGCCGCGTTTGTCAAACAAGTCGAGGCGGCCAGGCTTGTGCTGGTGGGCAATCAGCTGGCAGCTTGCAGAGAGAGGAACAATCCGTTTCAGAATTGGTTCAACCCGAACCCTCGTCAAGCTATGTTTCAACCCGATCCTTGCCTGTATCTCGAGAAGAAACA
MuCPV	Q-006	IMP-1313	A/S	2014-10-28	Q1-1	NS1, partial CDS	MuCPV/Q-006/IMP-1313/Q1-1	CTGGTCTCAAAATATGCATGATACACCATTTATTTGCAGAGCTAGTGAATATAGCTGCCAATGCCGCGTTTGTCAAACAAGTCGAGGCGGCCAGGCTTGTGCTGGTGGGCAATCAGCTGGCAGCTTGCAGAGAGAGGAACAATCCGTTTCAGAATTGGTTCAACCCGAACCCTCGTCAAGCTATGTTTCAACCCGATCCTTGCCTGTATCTCGAGAAGAAACA
MuCPV	Q-014	IMP-1377	A/S	2014-10-28	Q1-1	NS1, partial CDS	MuCPV/Q-014/IMP-1377/Q1-1	CTGGTCTCAAAATATGCATGATACACCATTTATTTGCAGAGCTAGTGAATATAGCTGCCAATGCCGCGTTTGTCAAACAAGTCGAGGCGGCCAGGCTTGTGCTGGTGGGCAATCAGCTGGCAGCTTGCAGAGAGAGGAACAATCCGTTTCAGAATTGGTTCAACCCGAACCCTCGTCAAGCTATGTTTCAACCCGATCCTTGCCTGTATCTCGAGAAGAAACA
MuCPV	Q-015	IMP-1380	Liver	2014-10-28	Q1-1	NS1, partial CDS	MuCPV/Q-015/IMP-1380/Q1-1	CTGGTCTCAAAATATGCATGATACACCATTTATTTGCAGAGCTAGTGAATATAGCTGCCAATGCCGCGTTTGTCAAACAAGTCGAGGCGGCCAGGCTTGTGCTGGTGGGCAATCAGCTGGCAGCTTGCAGAGAGAGGAACAATCCGTTTCAGAATTGGTTCAACCCGAACCCTCGTCAAGCTATGTTTCAACCCGATCCTTGCCTGTATCTCGAGAAGAAACA
MuCPV	Q-015	IMP-1385	A/S	2014-10-28	Q1-1	NS1, partial CDS	MuCPV/Q-015/IMP-1385/Q1-1	CTGGTCTCAAAATATGCATGATACACCATTTATTTGCAGAGCTAGTGAATATAGCTGCCAATGCCGCGTTTGTCAAACAAGTCGAGGCGGCCAGGCTTGTGCTGGTGGGCAATCAGCTGGCAGCTTGCAGAGAGAGGAACAATCCGTTTCAGAATTGGTTCAACCCGAACCCTCGTCAAGCTATGTTTCAACCCGATCCTTGCCTGTATCTCGAGAAGAAACA
MuCPV	Q-016	IMP-1388	Liver	2014-10-28	Q1-1	NS1, partial CDS	MuCPV/Q-016/IMP-1388/Q1-1	CTGGTCTCAAAATATGCATGATACACCATTTATTTGCAGAGCTAGTGAATATAGCTGCCAATGCCGCGTTTGTCAAACAAGTCGAGGCGGCCAGGCTTGTGCTGGTGGGCAATCAGCTGGCAGCTTGCAGAGAGAGGAACAATCCGTTTCAGAATTGGTTCAACCCGAACCCTCGTCAAGCTATGTTTCAACCCGATCCTTGCCTGTATCTCGAGAAGAAACA
MuCPV	Q-016	IMP-1393	A/S	2014-10-28	Q1-1	NS1, partial CDS	MuCPV/Q-016/IMP-1393/Q1-1	CTGGTCTCAAAATATGCATGATACACCATTTATTTGCAGAGCTAGTGAATATAGCTGCCAATGCCGCGTTTGTCAAACAAGTCGAGGCGGCCAGGCTTGTGCTGGTGGGCAATCAGCTGGCAGCTTGCAGAGAGAGGAACAATCCGTTTCAGAATTGGTTCAACCCGAACCCTCGTCAAGCTATGTTTCAACCCGATCCTTGCCTGTATCTCGAGAAGAAACA
MuCPV	Q-017	IMP-1396	Liver	2014-10-28	Q1-1	NS1, partial CDS	MuCPV/Q-017/IMP-1396/Q1-1	CTGGTCTCAAAATATGCATGATACACCATTTATTTGCAGAGCTAGTGAATATAGCTGCCAATGCCGCGTTTGTCAAACAAGTCGAGGCGGCCAGGCTTGTGCTGGTGGGCAATCAGCTGGCAGCTTGCAGAGAGAGGAACAATCCGTTTCAGAATTGGTTCAACCCGAACCCTCGTCAAGCTATGTTTCAACCCGATCCTTGCCTGTATCTCGAGAAGAAACA
MuCPV	Q-017	IMP-1401	A/S	2014-10-28	Q1-1	NS1, partial CDS	MuCPV/Q-017/IMP-1401/Q1-1	CTGGTCTCAAAATATGCATGATACACCATTTATTTGCAGAGCTAGTGAATATAGCTGCCAATGCCGCGTTTGTCAAACAAGTCGAGGCGGCCAGGCTTGTGCTGGTGGGCAATCAGCTGGCAGCTTGCAGAGAGAGGAACAATCCGTTTCAGAATTGGTTCAACCCGAACCCTCGTCAAGCTATGTTTCAACCCGATCCTTGCCTGTATCTCGAGAAGAAACA
MuCPV	Q-018	IMP-1404	Liver	2014-10-28	Q1-1	NS1, partial CDS	MuCPV/Q-018/IMP-1404/Q1-1	CTGGTCTCAAAATATGCATGATACACCATTTATTTGCAGAGCTAGTGAATATAGCTGCCAATGCCGCGTTTGTCAAACAAGTCGAGGCGGCCAGGCTTGTGCTGGTGGGCAATCAGCTGGCAGCTTGCAGAGAGAGGAACAATCCGTTTCAGAATTGGTTCAACCCGAACCCTCGTCAAACTATGTTTCAACCCGATCCTTGCCTGTATCTCGAGAAGAAACA
MuCPV	Q-018	IMP-1409	A/S	2014-10-28	Q1-1	NS1, partial CDS	MuCPV/Q-018/IMP-1409/Q1-1	CTGGTCTCAAAATATGCATGATACACCATTTATTTGCAGAGCTAGTGAATATAGCTGCCAATGCCGCGTTTGTCAAACAAGTCGAGGCGGCCAGGCTTGTGCTGGTGGGCAATCAGCTGGCAGCTTGCAGAGAGAGGAACAATCCGTTTCAGAATTGGTTCAACCCGAACCCTCGTCAAACTATGTTTCAACCCGATCCTTGCCTGTATCTCGAGAAGAAACA
MuCPV	Q-019	IMP-1417	A/S	2014-10-28	Q1-1	NS1, partial CDS	MuCPV/Q-019/IMP-1417/Q1-1	CTGGTCTCAAAATATGCATGATACACCATTTATTTGCAGAGCTAGTGAATATAGCTGCCAATGCCGCGTTTGTCAAACAAGTCGAGGCGGCCAGGCTTGTGCTGGTGGGCAATCAGCTGGCAGCTTGCAGAGAGAGGAACAATCCGTTTCAGAATTGGTTCAACCCGAACCCTCGTCAAGCTATGTTTCAACCCGATCCTTGCCTGTATCTCGAGAAGAAACA
MuCPV	Q-020	IMP-1420	Liver	2014-10-28	Q1-1	NS1, partial CDS	MuCPV/Q-020/IMP-1420/Q1-1	CTGGTCTCAAAATATGCATGATACACCATTTATTTGCAGAGCTAGTGAATATAGCTGCCAATGCCGCGTTTGTCAAACAAGTCGAGGCGGCCAGGCTTGTGCTGGTGGGCAATCAGCTGGCAGCTTGCAGAGAGAGGAACAATCCGTTTCAGAATTGGTTCAACCCGAACCCTCGTCAAACTATGTTTCAACCCGATCCTTGCCTGTATCTCGAGAAGAAACA
MuCPV	Q-020	IMP-1425	A/S	2014-10-28	Q1-1	NS1, partial CDS	MuCPV/Q-020/IMP-1425/Q1-1	CTGGTCTCAAAATATGCATGATACACCATTTATTTGCAGAGCTAGTGAATATAGCTGCCAATGCCGCGTTTGTCAAACAAGTCGAGGCGGCCAGGCTTGTGCTGGTGGGCAATCAGCTGGCAGCTTGCAGAGAGAGGAACAATCCGTTTCAGAATTGGTTCAACCCGAACCCTCGTCAAGCTATGTTTCAACCCGATCCTTGCCTGTATCTCGAGAAGAAACA
MuCPV	Q-021	IMP-1433	A/S	2014-10-28	Q1-1	NS1, partial CDS	MuCPV/Q-021/IMP-1433/Q1-1	CTGGTCTCAAAATATGCATGATACACCATTTATTTGCAGAGCTAGTGAATATAGCTGCCAATGCCGCGTTTGTCAAACAAGTCGAGGCGGCCAGGCTTGTGCTGGTGGGCAATCAGCTGGCAGCTTGCAGAGAGAGGAACAATCCGTTTCAGAATTGGTTCAACCCGAACCCTCGTCAAGCTATGTTTCAACCCGATCCTTGCCTGTATCTCGAGAAGAAACA
MuCPV	Q-022	IMP-1441	A/S	2014-10-28	Q1-1	NS1, partial CDS	MuCPV/Q-022/IMP-1441/Q1-1	CTGGTCTCAAAATATGCATGATACACCATTTATTTGCAGAGCTAGTGAATATAGCTGCCAATGCCGCGTTTGTCAAACAAGTCGAGGCGGCCAGGCTTGTGCTGGTGGGCAATCAGCTGGCAGCTTGCAGAGAGAGGAACAATCCGTTTCAGAATTGGTTCAACCCGAACCCTCGTCAAGCTATGTTTCAACCCGATCCTTGCCTGTATCTCGAGAAGAAACA
MuCPV	Q-023	IMP-1449	A/S	2014-10-28	Q1-1	NS1, partial CDS	MuCPV/Q-023/IMP-1449/Q1-1	CTGGTCTCAAAATATGCATGATACACCATTTATTTGCAGAGCTAGTGAATATAGCTGCCAATGCCGCGTTTGTCAAACAAGTCGAGGCGGCCAGGCTTGTGCTGGTGGGCAATCAGCTGGCAGCTTGCAGAGAGAGGAACAATCCGTTTCAGAATTGGTTCAACCCGAACCCTCGTCAAGCTATGTTTCAACCCGATCCTTGCCTGTATCTCGAGAAGAAACA
MuCPV	Q-024	IMP-1457	A/S	2014-10-28	Q1-1	NS1, partial CDS	MuCPV/Q-024/IMP-1457/Q1-1	CTGGTCTCAAAATATGCATGATACACCATTTATTTGCAGAGCTAGTGAATATAGCTGCCAATGCCGCGTTTGTCAAACAAGTCGAGGCGGCCAGGCTTGTGCTGGTGGGCAATCAGCTGGCAGCTTGCAGAGAGAGGAACAATCCGTTTCAGAATTGGTTCAACCCGAACCCTCGTCAAGCTATGTTTCAACCCGATCCTTGCCTGTATCTCGAGAAGAAACA
MuCPV	Q-025	IMP-1465	A/S	2014-10-28	Q1-1	NS1, partial CDS	MuCPV/Q-025/IMP-1465/Q1-1	CTGGTCTCAAAATATGCATGATACACCATTTATTTGCAGAGCTAGTGAATATAGCTGCCAATGCCGCGTTTGTCAAACAAGTCGAGGCGGCCAGGCTTGTGCTGGTGGGCAATCAGCTGGCAGCTTGCAGAGAGAGGAACAATCCGTTTCAGAATTGGTTCAACCCGAACCCTCGTCAAGCTATGTTTCAACCCGATCCTTGCCTGTATCTCGAGAAGAAACA
MuCPV	Q-026	IMP-1473	A/S	2014-10-28	Q1-1	NS1, partial CDS	MuCPV/Q-026/IMP-1473/Q1-1	CTGGTCTCAAAATATGCATGATACACCATTTATTTGCAGAGCTAGTGAATATAGCTGCCAATGCCGCGTTTGTCAAACAAGTCGAGGCGGCCAGGCTTGTGCTGGTGGGCAATCAGCTGGCAGCTTGCAGAGAGAGGAACAATCCGTTTCAGAATTGGTTCAACCCGAACCCTCGTCAAGCTATGTTTCAACCCGATCCTTGCCTGTATCTCGAGAAGAAACA
MuCPV	Q-027	IMP-1481	A/S	2014-10-28	Q1-1	NS1, partial CDS	MuCPV/Q-027/IMP-1481/Q1-1	CTGGTCTCAAAATATGCATGATACACCATTTATTTGCAGAGCTAGTGAATATAGCTGCCAATGCCGCGTTTGTCAAACAAGTCGAGGCGGCCAGGCTTGTGCTGGTGGGCAATCAGCTGGCAGCTTGCAGAGAGAGGAACAATCCGTTTCAGAATTGGTTCAACCCGAACCCTCGTCAAGCTATGTTTCAACCCGATCCTTGCCTGTATCTCGAGAAGAAACA
MuCPV	Q-028	IMP-1484	Liver	2014-10-28	Q1-1	NS1, partial CDS	MuCPV/Q-028/IMP-1484/Q1-1	CTGGTCTCAAAATATGCATGATACACCATTTATTTGCAGAGCTAGTGAATATAGCTGCCAATGCCGCGTTTGTCAAACAAGTCGAGGCGGCCAGGCTTGTGCTGGTGGGCAATCAGCTGGCAGCTTGCAGAGAGAGGAACAATCCGTTTCAGAATTGGTTCAACCCGAACCCTCGTCAAGCTATGTTTCAACCCGATCCTTGCCTGTATCTCGAGAAGAAACA
MuCPV	Q-028	IMP-1489	A/S	2014-10-28	Q1-1	NS1, partial CDS	MuCPV/Q-028/IMP-1489/Q1-1	CTGGTCTCAAAATATGCATGATACACCATTTATTTGCAGAGCTAGTGAATATAGCTGCCAATGCCGCGTTTGTCAAACAAGTCGAGGCGGCCAGGCTTGTGCTGGTGGGCAATCAGCTGGCAGCTTGCAGAGAGAGGAACAATCCGTTTCAGAATTGGTTCAACCCGAACCCTCGTCAAGCTATGTTTCAACCCGATCCTTGCCTGTATCTCGAGAAGAAACA
MuCPV	Q-029	IMP-1497	A/S	2014-10-28	Q1-1	NS1, partial CDS	MuCPV/Q-029/IMP-1497/Q1-1	CTGGTCTCAAAATATGCATGATACACCATTTATTTGCAGAGCTAGTGAATATAGCTGCCAATGCCGCGTTTGTCAAACAAGTCGAGGCGGCCAGGCTTGTGCTGGTGGGCAATCAACTGGCAGCTTGCAGAGAGAGGAACAATCCGTTTCAGAATTGGTTCAACCCGAACCCTCGTCAAGCTATGTTTCAACCCGATCCTTGCCTGTATCTCGAGAAGAAACA
MuCPV	Q-030	IMP-1505	A/S	2014-10-28	Q1-1	NS1, partial CDS	MuCPV/Q-030/IMP-1505/Q1-1	CTGGTCTCAAAATATGCATGATACACCATTTATTTGCAGAGCTAGTGAATATAGCTGCCAATGCCGCGTTTGTCAAACAAGTCGAGGCGGCCAGGCTTGTGCTGGTGGGCAATCAGCTGGCAGCTTGCAGAGAGAGGAACAATCCGTTTCAGAATTGGTTCAACCCGAACCCTCGTCAAGCTATGTTTCAACCCGATCCTTGCCTGTATCTCGAGAAGAAACA
MuCPV	Q-032	IMP-1521	A/S	2014-10-28	Q1-1	NS1, partial CDS	MuCPV/Q-032/IMP-1521/Q1-1	CTGGTCTCAAAATATGCATGATACACCATTTATTTGCAGAGCTAGTGAATATAGCTGCCAATGCCGCGTTTGTCAAACAAGTCGAGGCGGCCAGGCTTGTGCTGGTGGGCAATCAGCTGGCAGCTTGCAGAGAGAGGAACAATCCGTTTCAGAATTGGTTCAACCCGAACCCTCGTCAAGCTATGTTTCAACCCGATCCTTGCCTGTATCTCGAGAAGAAACA
MuCPV	Q-035	IMP-1545	A/S	2014-10-28	Q1-1	NS1, partial CDS	MuCPV/Q-035/IMP-1545/Q1-1	CTGGTCTCAAAATATGCATGATACACCATTTATTTGCAGAGCTAGTGAATATAGCTGCCAATGCCGCGTTTGTCAAACAAGTCGAGGCGGCCAGGCTTGTGCTGGTGGGCAATCAGCTGGCAGCTTGCAGAGAGAGGAACAATCCGTTTCAGAATTGGTTCAACCCGAACCCTCGTCAAGCTATGTTTCAACCCGATCCTTGCCTGTATCTCGAGAAGAAACA
MuCPV	Q-036	IMP-1553	A/S	2014-10-28	Q1-1	NS1, partial CDS	MuCPV/Q-036/IMP-1553/Q1-1	CTGGTCTCAAAATATGCATGATACACCATTTATTTGCAGAGCTAGTGAATATAGCTGCCAATGCCGCGTTTGTCAAACAAGTCGAGGCGGCCAGGCTTGTGCTGGTGGGCAATCAGCTGGCAGCTTGCAGAGAGAGGAACAATCCGTTTCAGAATTGGTTCAACCCGAACCCTCGTCAAGCTATGTTTCAACCCGATCCTTGCCTGTATCTCGAGAAGAAACA
MuCPV	Q-037	IMP-1561	A/S	2014-10-28	Q1-1	NS1, partial CDS	MuCPV/Q-037/IMP-1561/Q1-1	CTGGTCTCAAAATATGCATGATACACCATTTATTTGCAGAGCTAGTGAATATAGCTGCCAATGCCGCGTTTGTCAAACAAGTCGAGGCGGCCAGGCTTGTGCTGGTGGGCAATCAGCTGGCAGCTTGCAGAGAGAGGAACAATCCGTTTCAGAATTGGTTCAACCCGAACCCTCGTCAAGCTATGTTTCAACCCGATCCTTGCCTGTATCTCGAGAAGAAACA
MuCPV	Q-038	IMP-1569	A/S	2014-10-28	Q1-1	NS1, partial CDS	MuCPV/Q-038/IMP-1569/Q1-1	CTGGTCTCAAAATATGCATGATACACCATTTATTTGCAGAGCTAGTGAATATAGCTGCCAATGCCGCGTTTGTCAAACAAGTCGAGGCGGCCAGGCTTGTGCTGGTGGGCAATCAGCTGGCAGCTTGCAGAGAGAGGAACAATCCGTTTCAGAATTGGTTCAACCCGAACCCTCGTCAAGCTATGTTTCAACCCGATCCTTGCCTGTATCTCGAGAAGAAACA
MuCPV	Q-041	IMP-1593	A/S	2014-10-28	Q1-1	NS1, partial CDS	MuCPV/Q-041/IMP-1593/Q1-1	CTGGTCTCAAAATATGCATGATACACCATTTATTTGCAGAGCTAGTGAATATAGCTGCCAATGCCGCGTTTGTCAAACAAGTCGAGGCGGCCAGGCTTGTGCTGGTGGGCAATCAGCTGGCAGCTTGCAGAGAGAGGAACAATCCGTTTCAGAATTGGTTCAACCCGAACCCTCGTCAAGCTATGTTTCAACCCGATCCTTGCCTGTATCTCGAGAAGAAACA
MuCPV	Q-043	IMP-1609	A/S	2014-10-28	Q1-1	NS1, partial CDS	MuCPV/Q-043/IMP-1609/Q1-1	CTGGTCTCAAAATATGCATGATACACCATTTATTTGCAGAGCTAGTGAATATAGCTGCCAATGCCGCGTTTGTCAAACAAGTCGAGGCGGCCAGGCTTGTGCTGGTGGGCAATCAGCTGGCAGCTTGCAGAGAGAGGAACAATCCGTTTCAGAATTGGTTCAACCCGAACCCTCGTCAAGCTATGTTTCAACCCGATCCTTGCCTGTATCTCGAGAAGAAACA
MuCPV	Q-044	IMP-1617	A/S	2014-10-28	Q1-1	NS1, partial CDS	MuCPV/Q-044/IMP-1617/Q1-1	CTGGTCTCAAAATATGCATGATACACCATTTATTTGCAGAGCTAGTGAATATAGCTGCCAATGCCGCGTTTGTCAAACAAGTCGAGGCGGCCAGGCTTGTGCTGGTGGGCAATCAGCTGGCAGCTTGCAGAGAGAGGAACAATCCGTTTCAGAATTGGTTCAACCCGAACCCTCGTCAAGCTATGTTTCAACCCGATCCTTGCCTGTATCTCGAGAAGAAACA
MuCPV	Q-045	IMP-1625	A/S	2014-10-28	Q1-1	NS1, partial CDS	MuCPV/Q-045/IMP-1625/Q1-1	CTGGTCTCAAAATATGCATGATACACCATTTATTTGCAGAGCTAGTGAATATAGCTGCCAATGCCGCGTTTGTCAAACAAGTCGAGGCGGCCAGGCTTGTGCTGGTGGGCAATCAGCTGGCAGCTTGCAGAGAGAGGAACAATCCGTTTCAGAATTGGTTCAACCCGAACCCTCGTCAAGCTATGTTTCAACCCGATCCTTGCCTGTATCTCGAGAAGAAACA
MuCPV	Q-050	IMP-1660	Liver	2014-10-28	Q1-1	NS1, partial CDS	MuCPV/Q-050/IMP-1660/Q1-1	CTGGTCTCAAAATATGCATGATACACCATTTATTTGCAGAGCTAGTGAATATAGCTGCCAATGCCGCGTTTGTCAAACAAGTCGAGGCGGCCAGGCTTGTGCTGGTGGGCAATCAGCTGGCAGCTTGCAGAGAGAGGAACAATCCGTTTCAGAATTGGTTCAACCCGAACCCTCGTCAAGCTATGTTTCAACCCGATCCTTGCCTGTATCTCGAGAAGAAACA
MuCPV	Q-052	IMP-1682	A/S	2014-10-28	Q1-1	NS1, partial CDS	MuCPV/Q-052/IMP-1682/Q1-1	CTGGTCTCAAAATATGCATGATACACCATTTATTTGCAGAGCTAGTGAATATAGCTGCCAATGCCGCGTTTGTCAAACAAGTCGAGGCGGCCAGGCTTGTGCTGGTGGGCAATCAGCTGGCAGCTTGCAGAGAGAGGAACAATCCGTTTCAGAATTGGTTCAACCCGAACCCTCGTCAAGCTATGTTTCAACCCGATCCTTGCCTGTATCTCGAGAAGAAACA
MuCPV	Q-053	IMP-1690	A/S	2014-10-28	Q1-1	NS1, partial CDS	MuCPV/Q-053/IMP-1690/Q1-1	CTGGTCTCAAAATATGCATGATACACCATTTATTTGCAGAGCTAGTGAATATAGCTGCCAATGCCGCGTTTGTCAAACAAGTCGAGGCGGCCAGGCTTGTGCTGGTGGGCAATCAGCTGGCAGCTTGCAGAGAGAGGAACAATCCGTTTCAGAATTGGTTCAACCCGAACCCTCGTCAAGCTATGTTTCAACCCGATCCTTGCCTGTATCTCGAGAAGAAACA
MuCPV	Q-054	IMP-1693	Liver	2014-10-28	Q1-1	NS1, partial CDS	MuCPV/Q-054/IMP-1693/Q1-1	CTGGTCTCAAAATATGCATGATACACCATTTATTTGCAGAGCTAGTGAATATAGCTGCCAATGCCGCGTTTGTCAAACAAGTCGAGGCGGCCAGGCTTGTGCTGGTGGGCAATCAGCTGGCAGCTTGCAGAGAGAGGAACAATCCGTTTCAGAATTGGTTCAACCCGAACCCTCGTCAAGCTATGTTTCAACCCGATCCTTGCCTGTATCTCGAGAAGAAACA
MuCPV	Q-055	IMP-1701	Liver	2014-10-28	Q1-1	NS1, partial CDS	MuCPV/Q-055/IMP-1701/Q1-1	CTGGTCTCAAAATATGCATGATACACCATTTATTTGCAGAGCTAGTGAATATAGCTGCCAATGCCGCGTTTGTCAAACAAGTCGAGGCGGCCAGGCTTGTGCTGGTGGGCAATCAGCTGGCAGCTTGCAGAGAGAGGAACAATCCGTTTCAAAATTGGTTCAACCCGAACCCTCGTCAAGCTATGTTTCAACCCGATCCTTGCCTGTATCTCGAGAAGAAACA
MuCPV	Q-059	IMP-1738	A/S	2014-10-28	Q1-1	NS1, partial CDS	MuCPV/Q-059/IMP-1738/Q1-1	CTGGTCTCAAAATATGCATGATACACCATTTATTTGCAGAGCTAGTGAATATAGCTGCCAATGCCGCGTTTGTCAAACAAGTCGAGGCGGCCAGGCTTGTGCTGGTGGGCAATCAGCTGGCAGCTTGCAGAGAGAGGAACAATCCGTTTCAGAATTGGTTCAACCCGAACCCTCGTCAAGCTATGTTTCAACCCGATCCTTGCCTGTATCTCGAGAAGAAACA
MuCPV	Q-060	IMP-1746	A/S	2014-10-28	Q1-1	NS1, partial CDS	MuCPV/Q-060/IMP-1746/Q1-1	CTGGTCTCAAAATATGCATGATACACCATTTATTTGCAGAGCTAGTGAATATAGCTGCCAATGCCGCGTTTGTCAAACAAGTCGAGGCGGCCAGGCTTGTGCTGGTGGGCAATCAGCTGGCAGCTTGCAGAGAGAGGAACAATCCGTTTCAGAATTGGTTCAGCCCGAACCCTCGTCAAGCTATGTTTCAACCCGATCCTTGCCTGTATCTCGAGAAGAAACA
MuCPV	Q-061	IMP-1754	A/S	2014-10-28	Q1-1	NS1, partial CDS	MuCPV/Q-061/IMP-1754/Q1-1	CTGGTCTCAAAATATGCATGATACACCATTTATTTGCAGAGCTAGTGAATATAGCTGCCAATGCCGCGTTTGTCAAACAAGTCGAGGCGGCCAGGCTTGTGCTGGTGGGCAATCAGCTGGCAGCTTGCAGAGAGAGGAACAATCCGTTTCAGAATTGGTTCAACCCGAACCCTCGTCAAGCTATGTTTCAACCCGATCCTTGCCTGTATCTCGAGAAGAAACA
MuCPV	Q-062	IMP-1762	A/S	2014-10-28	Q1-1	NS1, partial CDS	MuCPV/Q-062/IMP-1762/Q1-1	CTGGTCTCAAAATATGCATGATACACCATTTATTTGCAGAGCTAGTGAATATAGCTGCCAATGCCGCGTTTGTCAAACAAGTCGAGGCGGCCAGGCTTGTGCTGGTGGGCAATCAGCTGGCAGCTTGCAGAGAGAGGAACAATCCGTTTCAGAATTGGTTCAACCCGAACCCTCGTCAAGCTATGTTTCAACCCGATCCTTGCCTGTATCTCGAGAAGAAACA
MuCPV	Q-067	IMP-1797	Liver	2014-11-06	Q1-1	NS1, partial CDS	MuCPV/Q-067/IMP-1797/Q1-1	CTGGTCTCAAAATATGCATGATACACCATTTATTTGCAGAGCTAGTGAATATAGCTGCCAATGCCGCGTTTGTCAAACAAGTCGAGGCGGCCAGGCTTGTGCTGGTGGGCAATCAGCTGGCAGCTTGCAGAGAGAGGAACAATCCGTTTCAGAATTGGTTCAACCCGAACCCTCGTCAAGCTATGTTTCAACCCGATCCTTGCCTGTATCTCGAGAAGAAACA
MuCPV	Q-067	IMP-1802	A/S	2014-11-06	Q1-1	NS1, partial CDS	MuCPV/Q-067/IMP-1802/Q1-1	CTGGTCTCAAAATATGCATGATACACCATTTATTTGCAGAGCTAGTGAATATAGCTGCCAATGCCGCGTTTGTCAAACAAGTCGAGGCGGCCAGGCTTGTGCTGGTGGGCAATCAGCTGGCAGCTTGCAGAGAGAGGAACAATCCGTTTCAGAATTGGTTCAACCCGAACCCTCGTCAAGCTATGTTTCAACCCGATCCTTGCCTGTATCTCGAGAAGAAACA
MuCPV	Q-068	IMP-1810	A/S	2014-11-06	Q1-1	NS1, partial CDS	MuCPV/Q-068/IMP-1810/Q1-1	CTGGTCTCAAAATATGCATGATACACCATTTATTTGCAGAGCTAGTGAATATAGCTGCCAATGCCGCGTTTGTCAAACAAGTCGAGGCGGCCAGGCTTGTGCTGGTGGGCAATCAGCTGGCAGCTTGCAGAGAGAGGAACAATCCGTTTCAGAATTGGTTCAACCCGAACCCTCGTCAAGCTATGTTTCAACCCGATCCTTGCCTGTATCTCGAGAAGAAACA
MuCPV	Q-070	IMP-1826	A/S	2014-11-06	Q1-1	NS1, partial CDS	MuCPV/Q-070/IMP-1826/Q1-1	CTGGTCTCAAAATATGCATGATACACCATTTATTTGCAGAGCTAGTGAATATAGCTGCCAATGCCGCGTTTGTCAAACAAGTCGAGGCGGCCAGGCTTGTGCTGGTGGGCAATCAGCTGGCAGCTTGCAGAGAGAGGAACAATCCGTTTCAGAATTGGTTCAACCCGAACCCTCGTCAAGCTATGTTTCAACCCGATCCTTGCCTGTATCTCGAGAAGAAACA
MuCPV	Q-071	IMP-1834	A/S	2014-11-06	Q1-1	NS1, partial CDS	MuCPV/Q-071/IMP-1834/Q1-1	CTGGTCTCAAAATATGCATGATACACCATTTATTTGCAGAGCTAGTGAATATAGCTGCCAATGCCGCGTTTGTCAAACAAGTCGAGGCGGCCAGGCTTGTGCTGGTGGGCAATCAGCTGGCAGCTTGCAGAGAGAGGAACAATCCGTTTCAGAATTGGTTCAACCCGAACCCTCGTCAAGCTATGTTTCAACCCGATCCTTGCCTGTATCTCGAGAAGAAACA
MuCPV	Q-072	IMP-1842	A/S	2014-11-06	Q1-1	NS1, partial CDS	MuCPV/Q-072/IMP-1842/Q1-1	CTGGTCTCAAAATATGCATGATACACCATTTATTTGCAGAGCTAGTGAATATAGCTGCCAATGCCGCGTTTGTCAAACAAGTCGAGGCGGCCAGGCTTGTGCTGGTGGGCAATCAGCTGGCAGCTTGCAGAGAGAGGAACAATCCGTTTCAGAATTGGTTCAACCCGAACCCTCGTCAAGCTATGTTTCAACCCGATCCTTGCCTGTATCTCGAGAAGAAACA
MuCPV	Q-075	IMP-1861	Liver	2014-11-06	Q1-1	NS1, partial CDS	MuCPV/Q-075/IMP-1861/Q1-1	CTGGTCTCAAAATATGCATGATACACCATTTATTTGCAGAGCTAGTGAATATAGCTGCCAATGCCGCGTTTGTCAAACAAGTCGAGGCGGCCAGGCTTGTGCTGGTGGGCAATCAGCTGGCAGCTTGCAGAGAGAGGAACAATCCGTTTCAGAATTGGTTCAACCCGAACCCTCGTCAAGCTATGTTTCAACCCGATCCTTGCCTGTATCTCGAGAAGAAACA
MuCPV	Q-075	IMP-1866	A/S	2014-11-06	Q1-1	NS1, partial CDS	MuCPV/Q-075/IMP-1866/Q1-1	CTGGTCTCAAAATATGCATGATACACCATTTATTTGCAGAGCTAGTGAATATAGCTGCCAATGCCGCGTTTGTCAAACAAGTCGAGGCGGCCAGGCTTGTGCTGGTGGGCAATCAGCTGGCAGCTTGCAGAGAGAGGAACAATCCGTTTCAGAATTGGTTCAACCCGAACCCTCGTCAAGCTATGTTTCAACCCGATCCTTGCCTGTATCTCGAGAAGAAACA
MuCPV	Q-080	IMP-1901	Liver	2014-11-06	Q1-1	NS1, partial CDS	MuCPV/Q-080/IMP-1901/Q1-1	CTGGTCTCAAAATATGCATGATACACCATTTATTTGCAGAGCTAGTGAATATAGCTGCCAATGCCGCGTTTGTCAAACAAGTCGAGGCGGCCAGGCTTGTGCTGGTGGGCAATCAGCTGGCAGCTTGCAGAGAGAGGAACAATCCGTTTCAGAATTGGTTCAACCCGAACCCTCGTCAAGCTATGTTTCAACCCGATCCTTGCCTGTATCTCGAGAAGAAACA
MuCPV	Q-080	IMP-1906	A/S	2014-11-06	Q1-1	NS1, partial CDS	MuCPV/Q-080/IMP-1906/Q1-1	CTGGTCTCAAAATATGCATGATACACCATTTATTTGCAGAGCTAGTGAATATAGCTGCCAATGCCGCGTTTGTCAAACAAGTCGAGGCGGCCAGGCTTGTGCTGGTGGGCAATCAGCTGGCAGCTTGCAGAGAGAGGAACAATCCGTTTCAGAATTGGTTCAACCCGAACCCTCGTCAAGCTATGTTTCAACCCGATCCTTGCCTGTATCTCGAGAAGAAACA
MuCPV	Q-081	IMP-1914	A/S	2014-11-06	Q1-1	NS1, partial CDS	MuCPV/Q-081/IMP-1914/Q1-1	CTGGTCTCAAAATATGCATGATACACCATTTATTTGCAGAGCTAGTGAATATAGCTGCCAATGCCGCGTTTGTCAAACAAGTCGAGGCGGCCAGGCTTGTGCTGGTGGGCAATCAGCTGGCAGCTTGCAGAGAGAGGAACAATCCGTTTCAGAATTGGTTCAACCCGAACCCTCGTCAAGCTATGTTTCAACCCGATCCTTGCCTGTATCTCGAGAAGAAACA
MuCPV	Q-082	IMP-1917	Liver	2014-11-06	Q1-1	NS1, partial CDS	MuCPV/Q-082/IMP-1917/Q1-1	CTGGTCTCAAAATATGCATGATACACCATTTATTTGCAGAGCTAGTGAATATAGCTGCCAATGCCGCGTTTGTCAAACAAGTCGAGGCGGCCAGGCTTGTGCTGGTGGGCAATCAGCTGGCAGCTTGCAGAGAGAGGAACAATCCGTTTCAGAATTGGTTCAACCCGAACCCTCGTCAAGCTATGTTTCAACCCGATCCTTGCCTGTATCTCGAGAAGAAACA
MuCPV	Q-082	IMP-1922	A/S	2014-11-06	Q1-1	NS1, partial CDS	MuCPV/Q-082/IMP-1922/Q1-1	CTGGTCTCAAAATATGCATGATACACCATTTATTTGCAGAGCTAGTGAATATAGCTGCCAATGCCGCGTTTGTCAAACAAGTCGAGGCGGCCAGGCTTGTGCTGGTGGGCAATCAGCTGGCAGCTTGCAGAGAGAGGAACAATCCGTTTCAGAATTGGTTCAACCCGAACCCTCGTCAAGCTATGTTTCAACCCGATCCTTGCCTGTATCTCGAGAAGAAACA
MuCPV	Q-083	IMP-1925	Liver	2014-11-06	Q1-1	NS1, partial CDS	MuCPV/Q-083/IMP-1925/Q1-1	CTGGTCTCAAAATATGCATGATACACCATTTATTTGCAGAGCTAGTGAATATAGCTGCCAATGCCGCGTTTGTCAAACAAGTCGAGGCGGCCAGGCTTGTGCTGGTGGGCAATCAGCTGGCAGCTTGCAGAGAGAGGAACAATCCGTTTCAGAATTGGTTCAACCCGAACCCTCGTCAAGCTATGTTTCAACCCGATCCTTGCCTGTATCTCGAGAAGAAACA
MuCPV	Q-083	IMP-1930	A/S	2014-11-06	Q1-1	NS1, partial CDS	MuCPV/Q-083/IMP-1930/Q1-1	CTGGTCTCAAAATATGCATGATACACCATTTATTTGCAGAGCTAGTGAATATAGCTGCCAATGCCGCGTTTGTCAAACAAGTCGAGGCGGCCAGGCTTGTGCTGGTGGGCAATCAGCTGGCAGCTTGCAGAGAGAGGAACAATCCGTTTCAGAATTGGTTCAACCCGAACCCTCGTCAAGCTATGTTTCAACCCGATCCTTGCCTGTATCTCGAGAAGAAACA
MuCPV	Q-084	IMP-1933	Liver	2014-11-06	Q1-1	NS1, partial CDS	MuCPV/Q-084/IMP-1933/Q1-1	CTGGTCTCAAAATATGCATGATACACCATTTATTTGCAGAGCTAGTGAATATAGCTGCCAATGCCGCGTTTGTCAAACAAGTCGAGGCGGCCAGGCTTGTGCTGGTGGGCAATCAGCTGGCAGCTTGCAGAGAGAGGAACAATCCGTTTCAGAATTGGTTCAACCCGAACCCTCGTCAAGCTATGTTTCAACCCGATCCTTGCCTGTATCTCGAGAAGAAACA
MuCPV	Q-084	IMP-1938	A/S	2014-11-06	Q1-1	NS1, partial CDS	MuCPV/Q-084/IMP-1938/Q1-1	CTGGTCTCAAAATATGCATGATACACCATTTATTTGCAGAGCTAGTGAATATAGCTGCCAATGCCGCGTTTGTCAAACAAGTCGAGGCGGCCAGGCTTGTGCTGGTGGGCAATCAGCTGGCAGCTTGCAGAGAGAGGAACAATCCGTTTCAGAATTGGTTCAACCCGAACCCTCGTCAAGCTATGTTTCAACCCGATCCTTGCCTGTATCTCGAGAAGAAACA
MuCPV	Q-086	IMP-1949	Liver	2014-11-06	Q1-1	NS1, partial CDS	MuCPV/Q-086/IMP-1949/Q1-1	CTGGTCTCAAAATATGCATGATACACCATTTATTTGCAGAGCTAGTGAATATAGCTGCCAATGCCGCGTTTGTCAAACAAGTCGAGGCGGCCAGGCTTGTGCTGGTGGGCAATCAGCTGGCAGCTTGCAGAGAGAGGAACAATCCGTTTCAGAATTGGTTCAACCCGAACCCTCGTCAAGCTATGTTTCAACCCGATCCTTGCCTGTATCTCGAGAAGAAACA
MuCPV	Q-087	IMP-1957	Liver	2014-11-06	Q1-1	NS1, partial CDS	MuCPV/Q-087/IMP-1957/Q1-1	CTGGTCTCAAAATATGCATGATACACCATTTATTTGCAGAGCTAGTGAATATAGCTGCCAATGCCGCGTTTGTCAAACAAGTCGAGGCGGCCAGGCTTGTGCTGGTGGGCAATCAGCTGGCAGCTTGCAGAGAGAGGAACAATCCGTTTCAGAATTGGTTCAACCCGAACCCTCGTCAAGCTATGTTTCAACCCGATCCTTGCCTGTATCTCGAGAAGAAACA
MuCPV	Q-088	IMP-1970	A/S	2014-11-06	Q1-1	NS1, partial CDS	MuCPV/Q-088/IMP-1970/Q1-1	CTGGTCTCAAAATATGCATGATACACCATTTATTTGCAGAGCTAGTGAATATAGCTGCCAATGCCGCGTTTGTCAAACAAGTCGAGGCGGCCAGGCTTGTGCTGGTGGGCAATCAGCTGGCAGCTTGCAGAGAGAGGAACAATCCGTTTCAGAATTGGTTCAACCCGAACCCTCGTCAAGCTATGTTTCAACCCGATCCTTGCCTGTATCTCGAGAAGAAACA
MuCPV	Q-094	IMP-2013	Liver	2014-11-06	Q1-1	NS1, partial CDS	MuCPV/Q-094/IMP-2013/Q1-1	CTGGTCTCAAAATATGCATGATACACCATTTATTTGCAGAGCTAGTGAATATAGCTGCCAATGCCGCGTTTGTCAAACAAGTCGAGGCGGCCAGGCTTGTGCTGGTGGGCAATCAGCTGGCAGCTTGCAGAGAGAGGAACAATCCGTTTCAGAATTGGTTCAACCCGAACCCTCGTCAAGCTATGTTTCAACCCGATCCTTGCCTGTATCTCGAGAAGAAACA
MuCPV	Q-094	IMP-2018	A/S	2014-11-06	Q1-1	NS1, partial CDS	MuCPV/Q-094/IMP-2018/Q1-1	CTGGTCTCAAAATATGCATGATACACCATTTATTTGCAGAGCTAGTGAATATAGCTGCCAATGCCGCGTTTGTCAAACAAGTCGAGGCGGCCAGGCTTGTGCTGGTGGGCAATCAGCTGGCAGCTTGCAGAGAGAGGAACAATCCGTTTCAGAATTGGTTCAACCCGAACCCTCGTCAAGCTATGTTTCAACCCGATCCTTGCCTGTATCTCGAGAAGAAACA
MuCPV	Q-095	IMP-2021	Liver	2014-11-06	Q1-1	NS1, partial CDS	MuCPV/Q-095/IMP-2021/Q1-1	CTGGTCTCAAAATATGCATGATACACCATTTATTTGCAGAGCTAGTGAATATAGCTGCCAATGCCGCGTTTGTCAAACAAGTCGAGGCGGCCAGGCTTGTGCTGGTGGGCAATCAGCTGGCAGCTTGCAGAGAGAGGAACAATCCGTTTCAGAATTGGTTCAACCCGAACCCTCGTCAAGCTATGTTTCAACCCGATCCTTGCCTGTATCTCGAGAAGAAACA
MuCPV	Q-095	IMP-2026	A/S	2014-11-06	Q1-1	NS1, partial CDS	MuCPV/Q-095/IMP-2026/Q1-1	CTGGTCTCAAAATATGCATGATACACCATTTATTTGCAGAGCTAGTGAATATAGCTGCCAATGCCGCGTTTGTCAAACAAGTCGAGGCGGCCAGGCTTGTGCTGGTGGGCAATCAGCTGGCAGCTTGCAGAGAGAGGAACAATCCGTTTCAGAATTGGTTCAACCCGAACCCTCGTCAAGCTATGTTTCAACCCGATCCTTGCCTGTATCTCGAGAAGAAACA
MuCPV	Q-096	IMP-2029	Liver	2014-11-06	Q1-1	NS1, partial CDS	MuCPV/Q-096/IMP-2029/Q1-1	CTGGTCTCAAAATATGCATGATACACCATTTATTTGCAGAGCTAGTGAATATAGCTGCCAATGCCGCGTTTGTCAAACAAGTCGAGGCGGCCAGGCTTGTGCTGGTGGGCAATCAGCTGGCAGCTTGCAGAGAGAGGAACAATCCGTTTCAGAATTGGTTCAACCCGAACCCTCGTCAAGCTATGTTTCAACCCGATCCTTGCCTGTATCTCGAGAAGAAACA
MuCPV	Q-096	IMP-2034	A/S	2014-11-06	Q1-1	NS1, partial CDS	MuCPV/Q-096/IMP-2034/Q1-1	CTCAAAATATGCATGATACACCATTTATTTGCAGAGCTAGTGAATATAGCTGCCAATGCCGCGTTTGTCAAACAAGTCGAGGCGGCCAGGCTTGTGCTGGTGGGCAATCAGCTGGCAGCTTGCAGAGAGAGGAACAATCCGTTTCAGAATTGGTTCAACCCGAACCCTCGTCAAGCTATGTTTCAACCCGATCCTTGCCTGTATCTCGAGAAGAAACA
MuCPV	Q-097	IMP-2037	Liver	2014-11-06	Q1-1	NS1, partial CDS	MuCPV/Q-097/IMP-2037/Q1-1	CTGGTCTCAAAATATGCATGATACACCATTTATTTGCAGAGCTAGTGAATATAGCTGCCAATGCCGCGTTTGTCAAACAAGTCGAGGCGGCCAGGCTTGTGCTGGTGGGCAATCAGCTGGCAGCTTGCAGAGAGAGGAACAATCCGTTTCAGAATTGGTTCAACCCGAACCCTCGTCAAGCTATGTTTCAACCCGATCCTTGCCTGTATCTCGAGAAGAAACA
MuCPV	Q-097	IMP-2042	A/S	2014-11-06	Q1-1	NS1, partial CDS	MuCPV/Q-097/IMP-2042/Q1-1	CTGGTCTCAAAATATGCATGATACACCATTTATTTGCAGAGCTAGTGAATATAGCTGCCAATGCCGCGTTTGTCAAACAAGTCGAGGCGGCCAGGCTTGTGCTGGTGGGCAATCAGCTGGCAGCTTGCAGAGAGAGGAACAATCCGTTTCAGAATTGGTTCAACCCGAACCCTCGTCAAGCTATGTTTCAACCCGATCCTTGCCTGTATCTCGAGAAGAAACA
MuCPV	Q-098	IMP-2050	A/S	2014-11-07	Q1-1	NS1, partial CDS	MuCPV/Q-098/IMP-2050/Q1-1	CTGGTCTCAAAATATGCATGATACACCATTTATTTGCAGAGCTAGTGAATATAGCTGCCAATGCCGCGTTTGTCAAACAAGTCGAGGCGGCCAGGCTTGTGCTGGTGGGCAATCAGCTGGCAGCTTGCAGAGAGAGGAACAATCCGTTTCAGAATTGGTTCAACCCGAACCCTCGTCAAGCTATGTTTCAACCCGATCCTTGCCTGTATCTCGAGAAGAAACA
MuCPV	Q-099	IMP-2053	Liver	2014-11-07	Q1-1	NS1, partial CDS	MuCPV/Q-099/IMP-2053/Q1-1	CTGGTCTCAAAATATGCATGATACACCATTTATTTGCAGAGCTAGTGAATATAGCTGCCAATGCCGCGTTTGTCAAACAAGTCGAGGCGGCCAGGCTTGTGCTGGTGGGCAATCAGCTGGCAGCTTGCAGAGAGAGGAACAATCCGTTTCAGAATTGGTTCAACCCGAACCCTCGTCAAGCTATGTTTCAACCCGATCCTTGCCTGTATCTCGAGAAGAAACA
MuCPV	Q-100	IMP-2061	Liver	2014-11-07	Q1-1	NS1, partial CDS	MuCPV/Q-100/IMP-2061/Q1-1	CTGGTCTCAAAATATGCATGATACACCATTTATTTGCAGAGCTAGTGAATATAGCTGCCAATGCCGCGTTTGTCAAACAAGTCGAGGCGGCCAGGCTTGTGCTGGTGGGCAATCAGCTGGCAGCTTGCAGAGAGAGGAACAATCCGTTTCAGAATTGGTTCAACCCGAACCCTCGTCAAGCTATGTTTCAACCCGATCCTTGCCTGTATCTCGAGAAGAAACA
MuCPV	Q-100	IMP-2066	A/S	2014-11-07	Q1-1	NS1, partial CDS	MuCPV/Q-100/IMP-2066/Q1-1	CTGGTCTCAAAATATGCATGATACACCATTTATTTGCAGAGCTAGTGAATATAGCTGCCAATGCCGCGTTTGTCAAACAAGTCGAGGCGGCCAGGCTTGTGCTGGTGGGCAATCAGCTGGCAGCTTGCAGAGAGAGGAACAATCCGTTTCAGAATTGGTTCAACCCGAACCCTCGTCAAGCTATGTTTCAACCCGATCCTTGCCTGTATCTCGAGAAGAAACA
MuCPV	Q-101	IMP-2069	Liver	2014-11-07	Q1-1	NS1, partial CDS	MuCPV/Q-101/IMP-2069/Q1-1	CTGGTCTCAAAATATGCATGATACACCATTTATTTGCAGAGCTAGTGAATATAGCTGCCAATGCCGCGTTTGTCAAACAAGTCGAGGCGGCCAGGCTTGTGCTGGTGGGCAATCAGCTGGCAGCTTGCAGAGAGAGGAACAATCCGTTTCAGAATTGGTTCAACCCGAACCCTCGTCAAGCTATGTTTCAACCCGATCCTTGCCTGTATCTCGAGAAGAAACA
MuCPV	Q-101	IMP-2073	A/S	2014-11-07	Q1-1	NS1, partial CDS	MuCPV/Q-101/IMP-2073/Q1-1	CTGGTCTCAAAATATGCATGATACACCATTTATTTGCAGAGCTAGTGAATATAGCTGCCAATGCCGCGTTTGTCAAACAAGTCGAGGCGGCCAGGCTTGTGCTGGTGGGCAATCAGCTGGCAGCTTGCAGAGAGAGGAACAATCCGTTTCAGAATTGGTTCAACCCGAACCCTCGTCAAGCTATGTTTCAACCCGATCCTTGCCTGTATCTCGAGAAGAAACA
MuCPV	Q-102	IMP-2076	Liver	2014-11-07	Q1-1	NS1, partial CDS	MuCPV/Q-102/IMP-2076/Q1-1	CTGGTCTCAAAATATGCATGATACACCATTTATTTGCAGAGCTAGTGAATATAGCTGCCAATGCCGCGTTTGTCAAACAAGTCGAGGCGGCCAGGCTTGTGCTGGTGGGCAATCAGCTGGCAGCTTGCAGAGAGAGGAACAATCCGTTTCAGAATTGGTTCAACCCGAACCCTCGTCAAGCTATGTTTCAACCCGATCCTTGCCTGTATCTCGAGAAGAAACA
MuCPV	Q-102	IMP-2080	A/S	2014-11-07	Q1-1	NS1, partial CDS	MuCPV/Q-102/IMP-2080/Q1-1	CTGGTCTCAAAATATGCATGATACACCATTTATTTGCAGAGCTAGTGAATATAGCTGCCAATGCCGCGTTTGTCAAACAAGTCGAGGCGGCCAGGCTTGTGCTGGTGGGCAATCAGCTGGCAGCTTGCAGAGAGAGGAACAATCCGTTTCAGAATTGGTTCAACCCGAACCCTCGTCAAGCTATGTTTCAACCCGATCCTTGCCTGTATCTCGAGAAGAAACA
MuCPV	Q-104	IMP-2094	A/S	2014-11-07	Q1-1	NS1, partial CDS	MuCPV/Q-104/IMP-2094/Q1-1	CTGGTCTCAAAATATGCATGATACACCATTTATTTGCAGAGCTAGTGAATATAGCTGCCAATGCCGCGTTTGTCAAACAAGTCGAGGCGGCCAGGCTTGTGCTGGTGGGCAATCAGCTGGCAGCTTGCAGAGAGAGGAACAATCCGTTTCAGAATTGGTTCAACCCGAACCCTCGTCAAGCTATGTTTCAACCCGATCCTTGCCTGTATCTCGAGAAGAAACA
MuCPV	Q-106	IMP-2104	Liver	2014-11-12	Q1-1	NS1, partial CDS	MuCPV/Q-106/IMP-2104/Q1-1	CTGGTCTCAAAATATGCATGATACACCATTTATTTGCAGAGCTAGTGAATATAGCTGCCAATGCCGCGTTTGTCAAACAAGTCGAGGCGGCCAGGCTTGTGCTGGTGGGCAATCAGCTGGCAGCTTGCAGAGAGAGGAACAATCCGTTTCAGAATTGGTTCAACCCGAACCCTCGTCAAGCTATGTTTCAACCCGATCCTTGCCTGTATCTCGAGAAGAAACA
MuCPV	Q-107	IMP-2111	Liver	2014-11-12	Q1-1	NS1, partial CDS	MuCPV/Q-107/IMP-2111/Q1-1	CTGGTCTCAAAATATGCATGATACACCATTTATTTGCAGAGCTAGTGAATATAGCTGCCAATGCCGCGTTTGTCAAACAAGTCGAGGCGGCCAGGCTTGTGCTGGTGGGCAATCAGCTGGCAGCTTGCAGAGAGAGGAACAATCCGTTTCAGAATTGGTTCAACCCGAACCCTCGTCAAGCTATGTTTCAACCCGATCCTTGCCTGTATCTCGAGAAGAAACA
MuCPV	Q-107	IMP-2115	A/S	2014-11-12	Q1-1	NS1, partial CDS	MuCPV/Q-107/IMP-2115/Q1-1	CTGGTCTCAAAATATGCATGATACACCATTTATTTGCAGAGCTAGTGAATATAGCTGCCAATGCCGCGTTTGTCAAACAAGTCGAGGCGGCCAGGCTTGTGCTGGTGGGCAATCAGCTGGCAGCTTGCAGAGAGAGGAACAATCCGTTTCAGAATTGGTTCAACCCGAACCCTCGTCAAGCTATGTTTCAACCCGATCCTTGCCTGTATCTCGAGAAGAAACA
MuCPV	Q-108	IMP-2118	Liver	2014-11-12	Q1-1	NS1, partial CDS	MuCPV/Q-108/IMP-2118/Q1-1	CTGGTCTCAAAATATGCATGATACACCATTTATTTGCAGAGCTAGTGAATATAGCTGCCAATGCCGCGTTTGTCAAACAAGTCGAGGCGGCCAGGCTTGTGCTGGTGGGCAATCAGCTGGCAGCTTGCAGAGAGAGGAACAATCCGTTTCAGAATTGGTTCAACCCGAACCCTCGTCAAGCTATGTTTCAACCCGATCCTTGCCTGTATCTCGAGAAGAAACA
MuCPV	Q-109	IMP-2125	Liver	2014-11-12	Q1-1	NS1, partial CDS	MuCPV/Q-109/IMP-2125/Q1-1	CTGGTCTCAAAATATGCATGATACACCATTTATTTGCAGAGCTAGTGAATATAGCTGCCAATGCCGCGTTTGTCAAACAAGTCGAGGCGGCCAGGCTTGTGCTGGTGGGCAATCAGCTGGCAGCTTGCAGAGAGAGGAACAATCCGTTTCAGAATTGGTTCAACCCGAACCCTCGTCAAGCTATGTTTCAACCCGATCCTTGCCTGTATCTCGAGAAGAAACA
MuCPV	Q-114	IMP-2164	A/S	2014-11-12	Q1-1	NS1, partial CDS	MuCPV/Q-114/IMP-2164/Q1-1	CTGGTCTCAAAATATGCATGATACACCATTTATTTGCAGAGCTAGTGAATATAGCTGCCAATGCCGCGTTTGTCAAACAAGTCGAGGCGGCCAGGCTTGTGCTGGTGGGCAATCAGCTGGCAGCTTGCAGAGAGAGGAACAATCCGTTTCAGAATTGGTTCAACCCGAACCCTCGTCAAGCTATGTTTCAACCCGATCCTTGCCTGTATCTCGAGAAGAAACA
MuCPV	Q-120	IMP-2206	A/S	2014-11-13	Q1-1	NS1, partial CDS	MuCPV/Q-120/IMP-2206/Q1-1	CTGGTCTCAAAATATGCATGATACACCATTTATTTGCAGAGCTAGTGAATATAGCTGCCAATGCCGCGTTTGTCAAACAAGTCGAGGCGGCCAGGCTTGTGCTGGTGGGCAATCAGCTGGCAGCTTGCAGAGAGAGGAACAATCCGTTTCAGAATTGGTTCAACCCGAACCCTCGTCAAGCTATGTTTCAACCCGATCCTTGCCTGTATCTCGAGAAGAAACA
MuCPV	Q-123	IMP-2223	Liver	2014-11-13	Q1-1	NS1, partial CDS	MuCPV/Q-123/IMP-2223/Q1-1	CTGGTCTCAAAATATGCATGATACACCATTTATTTGCAGAGCTAGTGAATATAGCTGCCAATGCCGCGTTTGTCAAACAAGTCGAGGCGGCCAGGCTTGTGCTGGTGGGCAATCAGCTGGCAGCTTGCAGAGAGAGGAACAATCCGTTTCAGAATTGGTTCAACCCGAACCCTCGTCAAGCTATGTTTCAACCCGATCCTTGCCTGTATCTCGAGAAGAAACA
MuCPV	Q-129	IMP-2265	Liver	2014-11-13	Q1-1	NS1, partial CDS	MuCPV/Q-129/IMP-2265/Q1-1	CTGGTCTCAAAATATGCATGATACACCATTTATTTGCAGAGCTAGTGAATATAGCTGCCAATGCCGCGTTTGTCAAACAAGTCGAGGCGGCCAGGCTTGTGCTGGTGGGCAATCAGCTGGCAGCTTGCAGAGAGAGGAACAATCCGTTTCAGAATTGGTTCAACCCGAACCCTCGTCAAGCTATGTTTCAACCCGATCCTTGCCTGTATCTCGAGAAGAAACA
MuCPV	Q-131	IMP-2279	Liver	2014-11-13	Q1-1	NS1, partial CDS	MuCPV/Q-131/IMP-2279/Q1-1	CTGGTCTCAAAATATGCATGATACACCATTTATTTGCAGAGCTAGTGAATATAGCTGCCAATGCCGCGTTTGTCAAACAAGTCGAGGCGGCCAGGCTTGTGCTGGTGGGCAATCAGCTGGCAGCTTGCAGAGAGAGGAACAATCCGTTTCAGAATTGGTTCAACCCGAACCCTCGTCAAGCTATGTTTCAACCCGATCCTTGCCTGTATCTCGAGAAGAAACA
MuCPV	Q-131	IMP-2283	A/S	2014-11-13	Q1-1	NS1, partial CDS	MuCPV/Q-131/IMP-2283/Q1-1	CTGGTCTCAAAATATGCATGATACACCATTTATTTGCAGAGCTAGTGAATATAGCTGCCAATGCCGCGTTTGTCAAACAAGTCGAGGCGGCCAGGCTTGTGCTGGTGGGCAATCAGCTGGCAGCTTGCAGAGAGAGGAACAATCCGTTTCAGAATTGGTTCAACCCGAACCCTCGTCAAGCTATGTTTCAACCCGATCCTTGCCTGTATCTCGAGAAGAAACA
MuCPV	Q-132	IMP-2286	Liver	2014-11-13	Q1-1	NS1, partial CDS	MuCPV/Q-132/IMP-2286/Q1-1	CTGGTCTCAAAATATGCATGATACACCATTTATTTGCAGAGCTAGTGAATATAGCTGCCAATGCCGCGTTTGTCAAACAAGTCGAGGCGGCCAGGCTTGTGCTGGTGGGCAATCAGCTGGCAGCTTGCAGAGAGAGGAACAATCCGTTTCAGAATTGGTTCAACCCGAACCCTCGTCAAGCTATGTTTCAACCCGATCCTTGCCTGTATCTCGAGAAGAAACA
MuCPV	Q-134	IMP-2300	Liver	2014-11-13	Q1-1	NS1, partial CDS	MuCPV/Q-134/IMP-2300/Q1-1	CTGGTCTCAAAATATGCATGATACACCATTTATTTACAGAGCTAGTGAATATAGCTGCCAATGCCGCGTTTGTCAAACAAGTCGAGGCGGCCAGGCTTGTGCTGGTGGGCAATCAGCTGGCAGCTTGCAGAGAGAGGAACAATCCGTTTCAAAATTGGTTCAGCCCGAACCCTCGTCAAGCTATGTTTCAACCCGATCCTTGCCTGTATCTCGAGAAGAAACA
MuCPV	Q-135	IMP-2307	Liver	2014-11-13	Q1-1	NS1, partial CDS	MuCPV/Q-135/IMP-2307/Q1-1	CTGGTCTCAAAATATGCATGATACACCATTTATTTGCAGAGCTAGTGAATATAGCTGCCAATGCCGCGTTTGTCAAACAAGTCGAGGCGGCCAGGCTTGTGCTGGTGGGCAATCAGCTGGCAGCTTGCAGAGAGAGGAACAATCCGTTTCAGAATTGGTTCAACCCGAACCCTCGTCAAGCTATGTTTCAACCCGATCCTTGCCTGTATCTCGAGAAGAAACA
MuCPV	Q-136	IMP-2314	Liver	2014-11-14	Q1-1	NS1, partial CDS	MuCPV/Q-136/IMP-2314/Q1-1	CTGGTCTCAAAATATGCATGATACACCATTTATTTGCAGAGCTAGTGAATATAGCTGCCAATGCCGCGTTTGTCAAACAAGTCGAGGCGGCCAGGCTTGTGCTGGTGGGCAATCAGCTGGCAGCTTGCAGAGAGAGGAACAATCCGTTTCAGAATTGGTTCAACCCGAACCCTCGTCAAGCTATGTTTCAACCCGATCCTTGCCTGTATCTCGAGAAGAAACA
MuCPV	Q-136	IMP-2318	A/S	2014-11-14	Q1-1	NS1, partial CDS	MuCPV/Q-136/IMP-2318/Q1-1	CTGGTCTCAAAATATGCATGATACACCATTTATTTGCAGAGCTAGTGAATATAGCTGCCAATGCCGCGTTTGTCAAACAAGTCGAGGCGGCCAGGCTTGTGCTGGTGGGCAATCAGCTGGCAGCTTGCAGAGAGAGGAACAATCCGTTTCAGAATTGGTTCAACCCGAACCCTCGTCAAGCTATGTTTCAACCCGATCCTTGCCTGTATCTCGAGAAGAAACA
MuCPV	Q-140	IMP-2342	Liver	2014-11-14	Q1-1	NS1, partial CDS	MuCPV/Q-140/IMP-2342/Q1-1	CTGGTCTCAAAATATGCATGATACACCATTTATTTGCAGAGCTAGTGAATATAGCTGCCAATGCCGCGTTTGTCAAACAAGTCGAGGCGGCCAGGCTTGTGCTGGTGGGCAATCAGCTGGCAGCTTGCAGAGAGAGGAACAATCCGTTTCAGAATTGGTTCAACCCGAACCCTCGTCAAGCTATGTTTCAACCCGATCCTTGCCTGTATCTCGAGAAGAAACA
MuCPV	Q-140	IMP-2346	A/S	2014-11-14	Q1-1	NS1, partial CDS	MuCPV/Q-140/IMP-2346/Q1-1	CTGGTCTCAAAATATGCATGATACACCATTTATTTGCAGAGCTAGTGAATATAGCTGCCAATGCCGCGTTTGTCAAACAAGTCGAGGCGGCCAGGCTTGTGCTGGTGGGCAATCAGCTGGCAGCTTGCAGAGAGAGGAACAATCCGTTTCAGAATTGGTTCAACCCGAACCCTCGTCAAGCTATGTTTCAACCCGATCCTTGCCTGTATCTCGAGAAGAAACA
MuCPV	Q-142	IMP-2356	Liver	2014-11-14	Q1-1	NS1, partial CDS	MuCPV/Q-142/IMP-2356/Q1-1	CTGGTCTCAAAATATGCATGATACACCATTTATTTGCAGAGCTAGTGAATATAGCTGCCAATGCCGCGTTTGTCAAACAAGTCGAGGCGGCCAGGCTTGTGCTGGTGGGCAATCAGCTGGCAGCTTGCAGAGAGAGGAACAATCCGTTTCAGAATTGGTTCAACCCGAACCCTCGTCAAGCTATGTTTCAACCCGATCCTTGCCTGTATCTCGAGAAGAAACA
MuCPV	M-155	IMP-2437	A/S	2015-04-09	M3-2	NS1, partial CDS	MuCPV/M-155/IMP-2437/M3-2	CTGGTCTCAAAATATGCATGATACACCATTTATTTGCAGAGCTAGTGAATATAGCTGCCAATGCCGCGTTTGTCAAACAAGTCGAGGCGGCCAGGCTTGTGCTGGTGGGCAATCAGCTGGCAGCTTGCAGAGAGAGGAACAATCCGTTTCAGAATTGGTTCAGCCCGAACCCTCGTCAAGCTATGTTTCAACCCGATCCTTGCCTGTATCTCGAGAAGAAACA
MuCPV	M-157	IMP-2448	Liver	2015-04-09	M3-2	NS1, partial CDS	MuCPV/M-157/IMP-2448/M3-2	CTGGTCTCAAAATATGCATGATACACCATTTATTTGCAGAGCTAGTGAATATAGCTGCCAATGCCGCGTTTGTCAAACAAGTCGAGGCGGCCAGGCTTGTGCTGGTGGGCAATCAGCTGGCAGCTTGCAGAGAGAGGAACAATCCGTTTCAGAATTGGTTCAGCCCGAACCCTCGTCAAGCTATGTTTCAACCCGATCCTTGCCTGTATCTCGAGAAGAAACA
MuCPV	M-157	IMP-2453	A/S	2015-04-09	M3-2	NS1, partial CDS	MuCPV/M-157/IMP-2453/M3-2	CTGGTCTCAAAATATGCATGATACACCATTTATTTGCAGAGCTAGTGAATATAGCTGCCAATGCCGCGTTTGTCAAACAAGTCGAGGCGGCCAGGCTTGTGCTGGTGGGCAATCAGCTGGCAGCTTGCAGAGAGAGGAACAATCCGTTTCAGAATTGGTTCAGCCCGAACCCTCGTCAAGCTATGTTTCAACCCGATCCTTGCCTGTATCTCGAGAAGAAACA
MuCPV	M-159	IMP-2464	Liver	2015-04-09	M3-2	NS1, partial CDS	MuCPV/M-159/IMP-2464/M3-2	CTGGTCTCAAAATATGCATGATACACCATTTATTTGCAGAGCTAGTGAATATAGCTGCCAATGCCGCGTTTGTCAAACAAGTCGAGGCGGCCAGGCTTGTGCTGGTGGGCAATCAGCTGGCAGCTTGCAGAGAGAGGAACAATCCGTTTCAGAATTGGTTCAGCCCGAACCCTCGTCAAGCTATGTTTCAACCCGATCCTTGCCTGTATCTCGAGAAGAAACA
MuCPV	M-160	IMP-2472	Liver	2015-04-09	M3-2	NS1, partial CDS	MuCPV/M-160/IMP-2472/M3-2	CTGGTCTCAAAATATGCATGATACACCATTTATTTGCAGAGCTAGTGAATATAGCTGCCAATGCCGCGTTTGTCAAACAAGTCGAGGCGGCCAGGCTTGTGCTGGTGGGCAATCAGCTGGCAGCTTGCAGAGAGAGGAACAATCCGTTTCAGAATTGGTTCAGCCCGAACCCTCGTCAAGCTATGTTTCAACCCGATCCTTGCCTGTATCTCGAGAAGAAACA
MuCPV	M-160	IMP-2477	A/S	2015-04-09	M3-2	NS1, partial CDS	MuCPV/M-160/IMP-2477/M3-2	CTGGTCTCAAAATATGCATGATACACCATTTATTTGCAGAGCTAGTGAATATAGCTGCCAATGCCGCGTTTGTCAAACAAGTCGAGGCGGCCAGGCTTGTGCTGGTGGGCAATCAGCTGGCAGCTTGCAGAGAGAGGAACAATCCGTTTCAGAATTGGTTCAGCCCGAACCCTCGTCAAGCTATGTTTCAACCCGATCCTTGCCTGTATCTCGAGAAGAAACA
MuCPV	M-161	IMP-2480	Liver	2015-04-09	M3-2	NS1, partial CDS	MuCPV/M-161/IMP-2480/M3-2	CTGGTCTCAAAATATGCATGATACACCATTTATTTGCAGAGCTAGTGAATATAGCTGCCAATGCCGCGTTTGTCAAACAAGTCGAGGCGGCCAGGCTTGTGCTGGTGGGCAATCAGCTGGCAGCTTGCAGAGAGAGGAACAATCCGTTTCAGAATTGGTTCAGCCCGAACCCTCGTCAAGCTATGTTTCAACCCGATCCTTGCCTGTATCTCGAGAAGAAACA
MuCPV	M-161	IMP-2485	A/S	2015-04-09	M3-2	NS1, partial CDS	MuCPV/M-161/IMP-2485/M3-2	CTGGTCTCAAAATATGCATGATACACCATTTATTTGCAGAGCTAGTGAATATAGCTGCCAATGCCGCGTTTGTCAAACAAGTCGAGGCGGCCAGGCTTGTGCTGGTGGGCAATCAGCTGGCAGCTTGCAGAGAGAGGAACAATCCGTTTCAGAATTGGTTCAGCCCGAACCCTCGTCAAGCTATGTTTCAACCCGATCCTTGCCTGTATCTCGAGAAGAAACA
MuCPV	X-001	IMP-2532	Liver	2015-04-23	X1	NS1, partial CDS	MuCPV/X-001/IMP-2532/X1	CTGGTCTCAAAATATGCATGATACACCATTTATTTGCAGAGCTAGTGAATATAGCTGCCAATGCCGCGTTTGTCAAACAAGTCGAGGCGGCCAGGCTTGTGCTGGTGGGCAATCAGCTGGCAGCTTGCAGAGAGAGGAACAATCCGTTTCAGAATTGGTTCAGCCCGAACCCTCGTCAAGCTATGTTTCAACCCGATCCTTGCCTGTATCTCGAGAAGAAACA
MuCPV	X-002	IMP-2545	A/S	2015-04-23	X1	NS1, partial CDS	MuCPV/X-002/IMP-2545/X1	CTGGTCTCAAAATATGCATGATACACCATTTATTTGCAGAGCTAGTGAATATAGCTGCCAATGCCGCGTTTGTCAAACAAGTCGAGGCGGCCAGGCTTGTGCTGGTGGGCAATCAGCTGGCAGCTTGCAGAGAGAGGAACAATCCGTTTCAGAATTGGTTCAGCCCGAACCCTCGTCAAGCTATGTTTCAACCCGATCCTTGCCTGTATCTCGAGAAGAAACA
MuCPV	X-003	IMP-2548	Liver	2015-04-23	X1	NS1, partial CDS	MuCPV/X-003/IMP-2548/X1	CTGGTCTCAAAATATGCATGATACACCATTTATTTGCAGAGCTAGTGAATATAGCTGCCAATGCCGCGTTTGTCAAACAAGTCGAGGCGGCCAGGCTTGTGCTGGTGGGCAATCAGCTGGCAGCTTGCAGAGAGAGGAACAATCCGTTTCAGAATTGGTTCAGCCCGAACCCTCGTCAAGCTATGTTTCAACCCGATCCTTGCCTGTATCTCGAGAAGAAACA
MuCPV	X-003	IMP-2553	A/S	2015-04-23	X1	NS1, partial CDS	MuCPV/X-003/IMP-2553/X1	CTGGTCTCAAAATATGCATGATACACCATTTATTTGCAGAGCTAGTGAATATAGCTGCCAATGCCGCGTTTGTCAAACAAGTCGAGGCGGCCAGGCTTGTGCTGGTGGGCAATCAGCTGGCAGCTTGCAGAGAGAGGAACAATCCGTTTCAGAATTGGTTCAGCCCGAACCCTCGTCAAGCTATGTTTCAACCCGATCCTTGCCTGTATCTCGAGAAGAAACA
MuCPV	X-012	IMP-2620	Liver	2015-04-28	X1	NS1, partial CDS	MuCPV/X-012/IMP-2620/X1	CTGGTCTCAAAATATGCATGATACACCATTTATTTGCAGAGCTAGTGAATATAGCTGCCAATGCCGCGTTTGTCAAACAAGTCGAGGCGGCCAGGCTTGTGCTGGTGGGCAATCAGCTGGCAGCTTGCAGAGAGAGGAACAATCCGTTTCAGAATTGGTTCAGCCCGAACCCTCGTCAAGCTATGTTTCAGCCCGATCCTTGCCTGTATCTCGAGAAGAAACA
MuCPV	X-014	IMP-2636	Liver	2015-04-28	X1	NS1, partial CDS	MuCPV/X-014/IMP-2636/X1	CTGGTCTCAAAATATGCATGATACACCATTTATTTGCAGAGCTAGTGAATATAGCTGCCAATGCCGCGTTTGTCAAACAAGTCGAGGCGGCCAGGCTTGTGCTGGTGGGCAATCAGCTGGCAGCTTGCAGAGAGAGGAACAATCCGTTTCAGAATTGGTTCAGCCCGAACCCTCGTCAAGCTATGTTTCAGCCCGATCCTTGCCTGTATCTCGAGAAGAAACA
MuCPV	X-020	IMP-2684	Liver	2015-04-30	X1	NS1, partial CDS	MuCPV/X-020/IMP-2684/X1	CTGGTCTCAAAATATGCATGATACACCATTTATTTGCAGAGCTAGTGAATATAGCTGCCAATGCCGCGTTTGTCAAACAAGTCGAGGCGGCCAGGCTTGTGCTGGTGGGCAATCAGCTGGCAGCTTGCAGAGAGAGGAACAATCCGTTTCAGAATTGGTTCAGCCCGAACCCTCGTCAAGCTATGTTTCAACCCGATCCTTGCCTGTATCTCGAGAAGAAACA
MuCPV	X-025	IMP-2724	Liver	2015-05-07	X1	NS1, partial CDS	MuCPV/X-025/IMP-2724/X1	CTGGTCTCAAAATATGCATGATACACCATTTATTTGCAGAGCTAGTGAATATAGCTGCCAATGCCGCGTTTGTCAAACAAGTCGAGGCGGCCAGGCTTGTGCTGGTGGGCAATCAGCTGGCAGCTTGCAGAGAGAGGAACAATCCGTTTCAGAATTGGTTCAGCCCGAACCCTCGTCAAGCTATGTTTCAGCCCGATCCTTGCCTGTATCTCGAGAAGAAACA
MuCPV	X-027	IMP-2745	A/S	2015-05-12	X1	NS1, partial CDS	MuCPV/X-027/IMP-2745/X1	CTGGTCTCAAAATATGCATGATACACCATTTATTTGCAGAGCTAGTGAATATAGCTGCCAATGCCGCGTTTGTCAAACAAGTCGAGGCGGCCAGGCTTGTGCTGGTGGGCAATCAGCTGGCAGCTTGCAGAGAGAGGAACAATCCGTTTCAGAATTGGTTCAGCCCGAACCCTCGTCAAGCTATGTTTCAACCCGATCCTTGCCTGTATCTCGAGAAGAAACA
MuCPV	X-028	IMP-2748	Liver	2015-05-12	X1	NS1, partial CDS	MuCPV/X-028/IMP-2748/X1	CTGGTCTCAAAATATGCATGATACACCATTTATTTGCAGAGCTAGTGAATATAGCTGCCAATGCCGCGTTTGTCAAACAAGTCGAGGCGGCCAGGCTTGTGCTGGTGGGCAATCAGCTGGCAGCTTGCAGAGAGAGGAACAATCCGTTTCAGAATTGGTTCAGCCCGAACCCTCGTCAAGCTATGTTTCAGCCCGATCCTTGCCTGTATCTCGAGAAGAAACA
MuCPV	X-032	IMP-2780	Liver	2015-05-13	X2	NS1, partial CDS	MuCPV/X-032/IMP-2780/X2	CTGGTCTCAAAATATGCATGATACACCATTTATTTGCAGAGCTAGTGAATATAGCTGCCAATGCCGCGTTTGTCAAACAAGTCGAGGCGGCCAGGCTTGTGCTGGTGGGCAATCAGCTGGCAGCTTGCAGAGAGAGGAACAATCCGTTTCAGAATTGGTTCAGCCCGAACCCTCGTCAAGCTATGTTTCAACCCGATCCTTGCCTGTATCTCGAGAAGAAACA
MuCPV	X-034	IMP-2796	Liver	2015-05-13	X1	NS1, partial CDS	MuCPV/X-034/IMP-2796/X1	CTGGTCTCAAAATATGCATGATACACCATTTATTTGCAGAGCTAGTGAATATAGCTGCCAATGCCGCGTTTGTCAAACAAGTCGAGGCGGCCAGGCTTGTGCTGGTGGGCAATCAGCTGGCAGCTTGCAGAGAGAGGAACAATCCGTTTCAGAATTGGTTCAGCCCGAACCCTCGTCAAGCTATGTTTCAACCCGATCCTTGCCTGTATCTCGAGAAGAAACA
MuCPV	X-034	IMP-2801	A/S	2015-05-13	X1	NS1, partial CDS	MuCPV/X-034/IMP-2801/X1	CTGGTCTCAAAATATGCATGATACACCATTTATTTGCAGAGCTAGTGAATATAGCTGCCAATGCCGCGTTTGTCAAACAAGTCGAGGCGGCCAGGCTTGTGCTGGTGGGCAATCAGCTGGCAGCTTGCAGAGAGAGGAACAATCCGTTTCAGAATTGGTTCAGCCCGAACCCTCGTCAAGCTATGTTTCAACCCGATCCTTGCCTGTATCTCGAGAAGAAACA
MuCPV	X-035	IMP-2804	Liver	2015-05-13	X1	NS1, partial CDS	MuCPV/X-035/IMP-2804/X1	CTGGTCTCAAAATATGCATGATACACCATTTATTTGCAGAGCTAGTGAATATAGCTGCCAATGCCGCGTTTGTCAAACAAGTCGAGGCGGCCAGGCTTGTGCTGGTGGGCAATCAGCTGGCAGCTTGCAGAGAGAGGAACAATCCGTTTCAGAATTGGTTCAGCCCGAACCCTCGTCAAGCTATGTTTCAGCCCGATCCTTGCCTGTATCTCGAGAAGAAACA
MuCPV	X-035	IMP-2809	A/S	2015-05-13	X1	NS1, partial CDS	MuCPV/X-035/IMP-2809/X1	CTGGTCTCAAAATATGCATGATACACCATTTATTTGCAGAGCTAGTGAATATAGCTGCCAATGCCGCGTTTGTCAAACAAGTCGAGGCGGCCAGGCTTGTGCTGGTGGGCAATCAGCTGGCAGCTTGCAGAGAGAGGAACAATCCGTTTCAGAATTGGTTCAGCCCGAACCCTCGTCAAGCTATGTTTCAGCCCGATCCTTGCCTGTATCTCGAGAAGAAACA
MuCPV	X-036	IMP-2812	Liver	2015-05-14	X1	NS1, partial CDS	MuCPV/X-036/IMP-2812/X1	CTGGTCTCAAAATATGCATGATACACCATTTATTTGCAGAGCTAGTGAATATAGCTGCCAATGCCGCGTTTGTCAAACAAGTCGAGGCGGCCAGGCTTGTGCTGGTGGGCAATCAACTGGCAGCTTGCAGAGAGAGGAACAATCCGTTTCAGAATTGGTTCAGCCCGAACCCTCGTCAAGCTATGTTTCAGCCCGATCCTTGCCTGTATCTCGAGAAGAAACA
MuCPV	Q-143	IMP-4132	Liver	2015-09-09	Q1-2	NS1, partial CDS	MuCPV/Q-143/IMP-4132/Q1-2	CTGGTCTCAAAATATGCATGATACACCATTTATTTGCAGAGCTAGTGAATATAGCTGCCAATGCCGCGTTTGTCAAACAAGTCGAGGCGGCCAGGCTTGTGCTGGTGGGCAATCAGCTGGCAGCTTGCAGAGAGAGGAACAATCCGTTTCAGAATTGGTTCAACCCGAACCCTCGTCAAGCTATGTTTCAACCCGATCCTTGCCTGTATCTCGAGAAGAAACA
MuCPV	Q-143	IMP-4137	A/S	2015-09-09	Q1-2	NS1, partial CDS	MuCPV/Q-143/IMP-4137/Q1-2	CTGGTCTCAAAATATGCATGATACACCATTTATTTGCAGAGCTAGTGAATATAGCTGCCAATGCCGCGTTTGTCAAACAAGTCGAGGCGGCCAGGCTTGTGCTGGTGGGCAATCAGCTGGCAGCTTGCAGAGAGAGGAACAATCCGTTTCAGAATTGGTTCAACCCGAACCCTCGTCAAGCTATGTTTCAACCCGATCCTTGCCTGTATCTCGAGAAGAAACA
MuCPV	Q-144	IMP-4140	Liver	2015-09-09	Q1-2	NS1, partial CDS	MuCPV/Q-144/IMP-4140/Q1-2	CTGGTCTCAAAATATGCATGATACACCATTTATTTGCAGAGCTAGTGAATATAGCTGCCAATGCCGCGTTTGTCAAACAAGTCGAGGCGGCCAGGCTTGTGCTGGTGGGCAATCAGCTGGCAGCTTGCAGAGAGAGGAACAATCCGTTTCAGAATTGGTTCAACCCGAACCCTCGTCAAGCTATGTTTCAACCCGATCCTTGCCTGTATCTCGAGAAGAAACA
MuCPV	Q-144	IMP-4145	A/S	2015-09-09	Q1-2	NS1, partial CDS	MuCPV/Q-144/IMP-4145/Q1-2	CTGGTCTCAAAATATGCATGATACACCATTTATTTGCAGAGCTAGTGAATATAGCTGCCAATGCCGCGTTTGTCAAACAAGTCGAGGCGGCCAGGCTTGTGCTGGTGGGCAATCAGCTGGCAGCTTGCAGAGAGAGGAACAATCCGTTTCAGAATTGGTTCAACCCGAACCCTCGTCAAGCTATGTTTCAACCCGATCCTTGCCTGTATCTCGAGAAGAAACA
MuCPV	Q-145	IMP-4148	Liver	2015-09-09	Q1-2	NS1, partial CDS	MuCPV/Q-145/IMP-4148/Q1-2	CTGGTCTCAAAATATGCATGATACACCATTTATTTGCAGAGCTAGTGAATATAGCTGCCAATGCCGCGTTTGTCAAACAAGTCGAGGCGGCCAGGCTTGTGCTGGTGGGCAATCAGCTGGCAGCTTGCAGAGAGAGGAACAATCCGTTTCAGAATTGGTTCAACCCGAACCCTCGTCAAGCTATGTTTCAACCCGATCCTTGCCTGTATCTCGAGAAGAAACA
MuCPV	Q-145	IMP-4153	A/S	2015-09-09	Q1-2	NS1, partial CDS	MuCPV/Q-145/IMP-4153/Q1-2	CTGGTCTCAAAATATGCATGATACACCATTTATTTGCAGAGCTAGTGAATATAGCTGCCAATGCCGCGTTTGTCAAACAAGTCGAGGCGGCCAGGCTTGTGCTGGTGGGCAATCAGCTGGCAGCTTGCAGAGAGAGGAACAATCCGTTTCAGAATTGGTTCAACCCGAACCCTCGTCAAGCTATGTTTCAACCCGATCCTTGCCTGTATCTCGAGAAGAAACA
MuCPV	Q-146	IMP-4156	Liver	2015-09-09	Q1-2	NS1, partial CDS	MuCPV/Q-146/IMP-4156/Q1-2	CTGGTCTCAAAATATGCATGATACACCATTTATTTGCAGAGCTAGTGAATATAGCTGCCAATGCCGCGTTTGTCAAACAAGTCGAGGCGGCCAGGCTTGTGCTGGTGGGCAATCAGCTGGCAGCTTGCAGAGAGAGGAACAATCCGTTTCAGAATTGGTTCAACCCGAACCCTCGTCAAGCTATGTTTCAACCCGATCCTTGCCTGTATCTCGAGAAGAAACA
MuCPV	Q-152	IMP-4209	A/S	2015-09-09	Q1-2	NS1, partial CDS	MuCPV/Q-152/IMP-4209/Q1-2	CTGGTCTCAAAATATGCATGATACACCATTTATTTGCAGAGCTAGTGAATATAGCTGCCAATGCCGCGTTTGTCAAACAAGTCGAGGCGGCCAGGCTTGTGCTGGTGGGCAATCAGCTGGCAGCTTGCAGAGAGAGGAACAATCCATTTCAGAATTGGTTCAACCCGAACCCTCGTCAAGCTATGTTTCAACCCGATCCTTGCCTGTATCTCGAGAAGAAACA
MuCPV	Q-157	IMP-4249	A/S	2015-09-09	Q1-2	NS1, partial CDS	MuCPV/Q-157/IMP-4249/Q1-2	CTGGTCTCAAAATATGCATGATACACCATTTATTTGCAGAGCTAGTGAATATAGCTGCCAATGCCGCGTTTGTCAAACAAGTCGAGGCGGCCAGGCTTGTGCTGGTGGGCAATCAGCTGGCAGCTTGCAGAGAGAGGAACAATCCGTTTCAGAATTGGTTCAACCCGAACCCTCGTCAAGCTATGTTTCAACCCGATCCTTGCCTGTATCTCGAGAAGAAACA
MuCPV	Q-158	IMP-4252	Liver	2015-09-09	Q1-2	NS1, partial CDS	MuCPV/Q-158/IMP-4252/Q1-2	CTGGTCTCAAAATATGCATGATACACCATTTATTTGCAGAGCTAGTGAATATAGCTGCCAATGCCGCGTTTGTCAAACAAGTCGAGGCGGCCAGGCTTGTGCTGGTGGGCAATCAGCTGGCAGCTTGCAGAGAGAGGAACAATCCGTTTCAGAATTGGTTCAACCCGAACCCTCGTCAAGCTATGTTTCAACCCGATCCTTGCCTGTATCTCGAGAAGAAACA
MuCPV	Q-159	IMP-4260	Liver	2015-09-09	Q1-2	NS1, partial CDS	MuCPV/Q-159/IMP-4260/Q1-2	CTGGTCTCAAAATATGCATGATACACCATTTATTTGCAGAGCTAGTGAATATAGCTGCCAATGCCGCGTTTGTCAAACAAGTCGAGGCGGCCAGGCTTGTGCTGGTGGGCAATCAGCTGGCAGCTTGCAGAGAGAGGAACAATCCGTTTCAGAATTGGTTCAACCCGAACCCTCGTCAAGCTATGTTTCAACCCGATCCTTGCCTGTATCTCGAGAAGAAACA
MuCPV	Q-159	IMP-4265	A/S	2015-09-09	Q1-2	NS1, partial CDS	MuCPV/Q-159/IMP-4265/Q1-2	CTGGTCTCAAAATATGCATGATACACCATTTATTTGCAGAGCTAGTGAATATAGCTGCCAATGCCGCGTTTGTCAAACAAGTCGAGGCGGCCAGGCTTGTGCTGGTGGGCAATCAGCTGGCAGCTTGCAGAGAGAGGAACAATCCGTTTCAGAATTGGTTCAACCCGAACCCTCGTCAAGCTATGTTTCAACCCGATCCTTGCCTGTATCTCGAGAAGAAACA
MuCPV	Q-160	IMP-4273	A/S	2015-09-09	Q1-2	NS1, partial CDS	MuCPV/Q-160/IMP-4273/Q1-2	CTGGTCTCAAAATATGCATGATACACCATTTATTTGCAGAGCTAGTGAATATAGCTGCCAATGCCGCGTTTGTCAAACAAGTCGAGGCGGCCAGGCTTGTGCTGGTGGGCAATCAGCTGGCAGCTTGCAGAGAGAGGAACAATCCGTTTCAGAATTGGTTCAACCCGAACCCTCGTCAAGCTATGTTTCAACCCGATCCTTGCCTGTATCTCGAGAAGAAACA
MuCPV	Q-161	IMP-4281	A/S	2015-09-09	Q1-2	NS1, partial CDS	MuCPV/Q-161/IMP-4281/Q1-2	CTGGTCTCAAAATATGCATGATACACCATTTATTTGCAGAGCTAGTGAATATAGCTGCCAATGCCGCGTTTGTCAAACAAGTCGAGGCGGCCAGGCTTGTGCTGGTGGGCAATCAGCTGGCAGCTTGCAGAGAGAGGAACAATCCGTTTCAGAATTGGTTCAACCCGAACCCTCGTCAAGCTATGTTTCAACCCGATCCTTGCCTGTATCTCGAGAAGAAACA
MuCPV	Q-163	IMP-4292	Liver	2015-09-09	Q1-2	NS1, partial CDS	MuCPV/Q-163/IMP-4292/Q1-2	CTGGTCTCAAAATATGCATGATACACCATTTATTTGCAGAGCTAGTGAATATAGCTGCCAATGCCGCGTTTGTCAAACAAGTCGAGGCGGCCAGGCTTGTGCTGGTGGGCAATCAGCTGGCAGCTTGCAGAGAGAGGAACAATCCGTTTCAGAATTGGTTCAACCCGAACCCTCGTCAAGCTATGTTTCAACCCGATCCTTGCCTGTATCTCGAGAAGAAACA
MuCPV	Q-163	IMP-4297	A/S	2015-09-09	Q1-2	NS1, partial CDS	MuCPV/Q-163/IMP-4297/Q1-2	CTGGTCTCAAAATATGCATGATACACCATTTATTTGCAGAGCTAGTGAATATAGCTGCCAATGCCGCGTTTGTCAAACAAGTCGAGGCGGCCAGGCTTGTGCTGGTGGGCAATCAGCTGGCAGCTTGCAGAGAGAGGAACAATCCGTTTCAGAATTGGTTCAACCCGAACCCTCGTCAAGCTATGTTTCAACCCGATCCTTGCCTGTATCTCGAGAAGAAACA
MuCPV	Q-164	IMP-4300	Liver	2015-09-09	Q1-2	NS1, partial CDS	MuCPV/Q-164/IMP-4300/Q1-2	CTGGTCTCAAAATATGCATGATACACCATTTATTTGCAGAGCTAGTGAATATAGCTGCCAATGCCGCGTTTGTCAAACAAGTCGAGGCGGCCAGGCTTGTGCTGGTGGGCAATCAGCTGGCAGCTTGCAGAGAGAGGAACAATCCGTTTCAGAATTGGTTCAACCCGAACCCTCGTCAAGCTATGTTTCAACCCGATCCTTGCCTGTATCTCGAGAAGAAACA
MuCPV	Q-165	IMP-4308	Liver	2015-09-09	Q1-2	NS1, partial CDS	MuCPV/Q-165/IMP-4308/Q1-2	CTGGTCTCAAAATATGCATGATACACCATTTATTTGCAGAGCTAGTGAATATAGCTGCCAATGCCGCGTTTGTCAAACAAGTCGAGGCGGCCAGGCTTGTGCTGGTGGGCAATCAGCTGGCAGCTTGCAGAGAGAGGAACAATCCGTTTCAGAATTGGTTCAACCCGAACCCTCGTCAAGCTATGTTTCAACCCGATCCTTGCCTGTATCTCGAGAAGAAACA
MuCPV	Q-165	IMP-4313	A/S	2015-09-09	Q1-2	NS1, partial CDS	MuCPV/Q-165/IMP-4313/Q1-2	CTGGTCTCAAAATATGCATGATACACCATTTATTTGCAGAGCTAGTGAATATAGCTGCCAATGCCGCGTTTGTCAAACAAGTCGAGGCGGCCAGGCTTGTGCTGGTGGGCAATCAGCTGGCAGCTTGCAGAGAGAGGAACAATCCGTTTCAGAATTGGTTCAACCCGAACCCTCGTCAAGCTATGTTTCAACCCGATCCTTGCCTGTATCTCGAGAAGAAACA
MuCPV	Q-167	IMP-4329	A/S	2015-09-09	Q1-2	NS1, partial CDS	MuCPV/Q-167/IMP-4329/Q1-2	CTGGTCTCAAAATATGCATGATACACCATTTATTTGCAGAGCTAGTGAATATAGCTGCCAATGCCGCGTTTGTCAAACAAGTCGAGGCGGCCAGGCTTGTGCTGGTGGGCAATCAGCTGGCAGCTTGCAGAGAGAGGAACAATCCGTTTCAGAATTGGTTCAACCCGAACCCTCGTCAAGCTATGTTTCAACCCGATCCTTGCCTGTATCTCGAGAAGAAACA
MuCPV	Q-168	IMP-4337	A/S	2015-09-10	Q1-2	NS1, partial CDS	MuCPV/Q-168/IMP-4337/Q1-2	CTGGTCTCAAAATATGCATGATACACCATTTATTTGCGGAGCTAGTGAATATAGCTGCCAATGCCGCGTTTGTCAAACAAGTCGAGGCGGCCAGGCTTGTGCTGGTGGGCAATCAGCTGGCAGCTTGCAGAGAGAGGAACAATCCGTTTCAGAATTGGTTCAACCCGAACCCTCGTCAAGCTATGTTTCAACCCGATCCTTGCCTGTATCTCGAGAAGAAACA
MuCPV	Q-169	IMP-4345	A/S	2015-09-10	Q1-2	NS1, partial CDS	MuCPV/Q-169/IMP-4345/Q1-2	CTGGTCTCAAAATATGCATGATACACCATTTATTTGCAGAGCTAGTGAATATAGCTGCCAATGCCGCGTTTGTCAAACAAGTCGAGGCGGCCAGGCTTGTGCTGGTGGGCAATCAGCTGGCAGCTTGCAGAGAGAGGAACAATCCGTTTCAGAATTGGTTCAACCCGAACCCTCGTCAAGCTATGTTTCAACCCGATCCTTGCCTGTATCTCGAGAAGAAACA
MuCPV	Q-171	IMP-4361	A/S	2015-09-10	Q1-2	NS1, partial CDS	MuCPV/Q-171/IMP-4361/Q1-2	CTGGTCTCAAAATATGCATGATACACCATTTATTTGCAGAGCTAGTGAATATAGCTGCCAATGCCGCGTTTGTCAAACAAGTCGAGGCGGCCAGGCTTGTGCTGGTGGGCAATCAGCTGGCAGCTTGCAGAGAGGGGAACAATCCGTTTCAGAATTGGTTCAACCCGAACCCTCGTCAAGCTATGTTTCAACCCGATCCTTGCCTGTATCTCGAGAAGAAACA
MuCPV	Q-172	IMP-4364	Liver	2015-09-10	Q1-2	NS1, partial CDS	MuCPV/Q-172/IMP-4364/Q1-2	CTGGTCTCAAAATATGCATGATACACCATTTATTTGCAGAGCTAGTGAATATAGCTGCCAATGCCGCGTTTGTCAAACAAGTCGAGGCGGCCAGGCTTGTGCTGGTGGGCAATCAGCTGGCAGCTTGCAGAGAGAGGAACAATCCGTTTCAGAATTGGTTCAACCCGAACCCTCGTCAAGCTATGTTTCAACCCGATCCTTGCCTGTATCTCGAGAAGAAACA
MuCPV	Q-172	IMP-4369	A/S	2015-09-10	Q1-2	NS1, partial CDS	MuCPV/Q-172/IMP-4369/Q1-2	CTGGTCTCAAAATATGCATGATACACCATTTATTTGCAGAGCTAGTGAATATAGCTGCCAATGCCGCGTTTGTCAAACAAGTCGAGGCGGCCAGGCTTGTGCTGGTGGGCAATCAGCTGGCAGCTTGCAGAGAGAGGAACAATCCGTTTCAGAATTGGTTCAACCCGAACCCTCGTCAAGCTATGTTTCAACCCGATCCTTGCCTGTATCTCGAGAAGAAACA
MuCPV	Q-173	IMP-4377	A/S	2015-09-10	Q1-2	NS1, partial CDS	MuCPV/Q-173/IMP-4377/Q1-2	CTGGTCTCAAAATATGCATGATACACCATTTATTTGCAGAGCTAGTGAATATAGCTGCCAATGCCGCGTTTGTCAAACAAGTCGAGGCGGCCAGGCTTGTGCTGGTGGGCAATCAGCTGGCAGCTTGCAGAGAGAGGAACAATCCGTTTCAGAATTGGTTCAACCCGAACCCTCGTCAAGCTATGTTTCAACCCGATCCTTGCCTGTATCTCGAGAAGAAACA
MuCPV	Q-174	IMP-4385	A/S	2015-09-10	Q1-2	NS1, partial CDS	MuCPV/Q-174/IMP-4385/Q1-2	CTGGTCTCAAAATATGCATGATACACCATTTATTTGCAGAGCTAGTGAATATAGCTGCCAATGCCGCGTTTGTCAAACAAGTCGAGGCGGCCAGGCTTGTGCTGGTGGGCAATCAGCTGGCAGCTTGCAGAGAGAGGAACAATCCGTTTCAGAATTGGTTCAACCCGAACCCTCGTCAAGCTATGTTTCAACCCGATCCTTGCCTGTATCTCGAGAAGAAACA
MuCPV	Q-175	IMP-4388	Liver	2015-09-10	Q1-2	NS1, partial CDS	MuCPV/Q-175/IMP-4388/Q1-2	CTGGTCTCAAAATATGCATGATACACCATTTATTTGCAGAGCTAGTGAATATAGCTGCCAATGCCGCGTTTGTCAAACAAGTCGAGGCGGCCAGGCTTGTGCTGGTGGGCAATCAGCTGGCAGCTTGCAGAGAGAGGAACAATCCGTTTCAGAATTGGTTCAACCCGAACCCTCGTCAAGCTATGTTTCAACCCGATCCTTGCCTATATCTCGAGAAGAAACA
MuCPV	Q-175	IMP-4393	A/S	2015-09-10	Q1-2	NS1, partial CDS	MuCPV/Q-175/IMP-4393/Q1-2	CTGGTCTCAAAATATGCATGATACACCATTTATTTGCAGAGCTAGTGAATATAGCTGCCAATGCCGCGTTTGTCAAACAAGTCGAGGCGGCCAGGCTTGTGCTGGTGGGCAATCAGCTGGCAGCTTGCAGAGAAAGGAACAATCCGTTTCAGAATTGGTTCAACCCGAACCCTCGTCAAGCTATGTTTCAACCCGATCCTTGCCTGTATCTCGAGAAGAAACA
MuCPV	Q-176	IMP-4396	Liver	2015-09-10	Q1-2	NS1, partial CDS	MuCPV/Q-176/IMP-4396/Q1-2	CTGGTCTCAAAATATGCATGATACACCATTTATTTGCAGAGCTAGTGAATATAGCTGCCAATGCCGCGTTTGTCAAACAAGTCGAGGCGGCCAGGCTTGTGCTGGTGGGCAATCAGCTGGCAGCTTGCAGAGAGAGGAACAATCCGTTTCAGAATTGGTTCAACCCGAACCCTCGTCAAGCTATGTTTCAACCCGATCCTTGCCTGTATCTCGAGAAGAAACA
MuCPV	Q-176	IMP-4401	A/S	2015-09-10	Q1-2	NS1, partial CDS	MuCPV/Q-176/IMP-4401/Q1-2	CTGGTCTCAAAATATGCATGATACACCATTTATTTGCAGAGCTAGTGAATATAGCTGCCAATGCCGCGTTTGTCAAACAAGTCGAGGCGGCCAGGCTTGTGCTGGTGGGCAATCAGCTGGCAGCTTGCAGAGAGAGGAACAATCCGTTTCAGAATTGGTTCAACCCGAACCCTCGTCAAGCTATGTTTCAACCCGATCCTTGCCTGTATCTCGAGAAGAAACA
MuCPV	Q-177	IMP-4409	A/S	2015-09-10	Q1-2	NS1, partial CDS	MuCPV/Q-177/IMP-4409/Q1-2	CTGGTCTCAAAATATGCATGATACACCATTTATTTGCAGAGCTAGTGAATATAGCTGCCAATGCCGCGTTTGTCAAACAAGTCGAGGCGGCCAGGCTTGTGCTGGTGGGCAATCAGCTGGCAGCTTGCAGAGAGAGGAACAATCCGTTTCAGAATTGGTTCAACCCGAACCCTCATCAAGCTATGTTTCAACCCGATCCTTGCCTGTATCTCGAGAAGAAACA
MuCPV	Q-178	IMP-4417	A/S	2015-09-10	Q1-2	NS1, partial CDS	MuCPV/Q-178/IMP-4417/Q1-2	CTGGTCTCAAAATATGCATGATACACCATTTATTTGCAGAGCTAGTGAATATAGCTGCCAATGCCGCGTTTGTCAAACAAGTCGAGGCGGCCAGGCTTGTGCTGGTGGGCAATCAGCTGGCAGCTTGCAGAGAGAGGAACAATCCGTTTCAGAATTGGTTCAACCCGAACCCTCATCAAGCTATGTTTCAACCCGATCCTTGCCTGTATCTCGAGAAGAAACA
MuCPV	Q-179	IMP-4425	A/S	2015-09-10	Q1-2	NS1, partial CDS	MuCPV/Q-179/IMP-4425/Q1-2	CTGGTCTCAAAATATGCATGATACACCATTTATTTGCAGAGCTAGTGAATATAGCTGCCAATGCCGCGTTTGTCAAACAAGTCGAGGCGGCCAGGCTTGTGCTGGTGGGCAATCAGCTGGCAGCTTGCAGAGAGAGGAACAATCCGTTTCAGAATTGGTTCAACCCGAACCCTCATCAAGCTATGTTTCAACCCGATCCTTGCCTGTATCTCGAGAAGAAACA
MuCPV	Q-180	IMP-4428	Liver	2015-09-10	Q1-2	NS1, partial CDS	MuCPV/Q-180/IMP-4428/Q1-2	CTGGTCTCAAAATATGCATGATACACCATTTATTTGCAGAGCTAGTGAATATAGCTGCCAATGCCGCGTTTGTCAAACAAGTCGAGGCGGCCAGGCTTGTGCTGGTGGGCAATCAGCTGGCAGCTTGCAGAGAGAGGAACAATCCGTTTCAGAATTGGTTCAACCCGAACCCTCATCAAGCTATGTTTCAACCCGATCCTTGCCTGTATCTCGAGAAGAAACA
MuCPV	Q-180	IMP-4433	A/S	2015-09-10	Q1-2	NS1, partial CDS	MuCPV/Q-180/IMP-4433/Q1-2	CTGGTCTCAAAATATGCATGATACACCATTTATTTGCAGAGCTAGTGAATATAGCTGCCAATGCCGCGTTTGTCAAACAAGTCGAGGCGGCCAGGCTTGTGCTGGTGGGCAATCAGCTGGCAGCTTGCAGAGAGAGGAACAATCCGTTTCAGAATTGGTTCAACCCGAACCCTCATCAAGCTATGTTTCAACCCGATCCTTGCCTGTATCTCGAGAAGAAACA
MuCPV	Q-181	IMP-4441	A/S	2015-09-10	Q1-2	NS1, partial CDS	MuCPV/Q-181/IMP-4441/Q1-2	CTGGTCTCAAAATATGCATGATACACCATTTATTTGCAGAGCTAGTGAATATAGCTGCCAATGCCGCGTTTGTCAAACAAGTCGAGGCGGCCAGGCTTGTGCTGGTGGGCAATCAGCTGGCAGCTTGCAGAGAGAGGAACAATCCGTTTCAGAATTGGTTCAACCCGAACCCTCGTCAAGCTATGTTTCAACCCGATCCTTGCCTGTATCTCGAGAAGAAACA
MuCPV	Q-182	IMP-4444	Liver	2015-09-10	Q1-2	NS1, partial CDS	MuCPV/Q-182/IMP-4444/Q1-2	CTGGTCTCAAAATATGCATGATACACCATTTATTTGCAGAGCTAGTGAATATAGCTGCCAATGCCGCGTTTGTCAAACAAGTCGAGGCGGCCAGGCTTGTGCTGGTGGGCAATCAGCTGGCAGCTTGCAGAGAGAGGAACAATCCGTTTCAGAATTGGTTCAACCCGAACCCTCGTCAAGCTATGTTTCAACCCGATCCTTGCCTGTATCTCGAGAAGAAACA
MuCPV	Q-182	IMP-4449	A/S	2015-09-10	Q1-2	NS1, partial CDS	MuCPV/Q-182/IMP-4449/Q1-2	CTGGTCTCAAAATATGCATGATACACCATTTATTTGCAGAGCTAGTGAATATAGCTGCCAATGCCGCGTTTGTCAAACAAGTCGAGGCGGCCAGGCTTGTGCTGGTGGGCAATCAGCTGGCAGCTTGCAGAGAGAGGAACAATCCGTTTCAGAATTGGTTCAACCCGAACCCTCGTCAAGCTATGTTTCAACCCGATCCTTGCCTGTATCTCGAGAAGAAACA
MuCPV	Q-183	IMP-4452	Liver	2015-09-15	Q1-2	NS1, partial CDS	MuCPV/Q-183/IMP-4452/Q1-2	CTGGTCTCAAAATATGCATGATACACCATTTATTTGCAGAGCTAGTGAATATAGCTGCCAATGCCGCGTTTGTCAAACAAGTCGAGGCGGCCAGGCTTGTGCTGGTGGGCAATCAGCTGGCAGCTTGCAGAGAGAGGAACAATCCGTTTCAGAATTGGTTCAACCCGAACCCTCGTCAAGCTATGTTTCAACCCGATCCTTGCCTGTATCTCGAGAAGAAACA
MuCPV	Q-187	IMP-4484	Liver	2015-09-15	Q1-2	NS1, partial CDS	MuCPV/Q-187/IMP-4484/Q1-2	CTGGTCTCAAAATATGCATGATACACCATTTATTTGCAGAGCTAGTGAATATAGCTGCCAATGCCGCGTTTGTCAAACAAGTCGAGGCGGCCAGGCTTGTGCTGGTGGGCAATCAGCTGGCAGCTTGCAGAGAGAGGAACAATCCGTTTCAGAATTGGTTCAACCCGAACCCTCGTCAAGCTATGTTTCAACCCGATCCTTGCCTGTATCTCGAGAAGAAACA
MuCPV	Q-191	IMP-4516	Liver	2015-09-15	Q1-2	NS1, partial CDS	MuCPV/Q-191/IMP-4516/Q1-2	CTGGTCTCAAAATATGCATGATACACCATTTATTTACAGAGCTAGTGAATATAGCTGCCAATGCCGCGTTTGTCAAACAAGTCGAGGCGGCCAGGCTTGTGCTGGTGGGCAATCAGCTGGCAGCTTGCAGAGAGAGGAACAATCCGTTTCAAAATTGGTTCAACCCGAACCCTCGTCAAGCTATGTTTCAACCCGATCCTTGCCTGTATCTCGAGAAGAAACA
MuCPV	Q-191	IMP-4521	A/S	2015-09-15	Q1-2	NS1, partial CDS	MuCPV/Q-191/IMP-4521/Q1-2	CTGGTCTCAAAATATGCATGATACACCATTTATTTACAGAGCTAGTGAATATAGCTGCCAATGCCGCGTTTGTCAAACAAGTCGAGGCGGCCAGGCTTGTGCTGGTGGGCAATCAGCTGGCAGCTTGCAGAGAGAGGAACAATCCGTTTCAAAATTGGTTCAGCCCGAACCCTCGTCAAGCTATGTTTCAACCCGATCCTTGCCTGTATCTCGAGAAGAAACA
MuCPV	Q-192	IMP-4524	Liver	2015-09-15	Q1-2	NS1, partial CDS	MuCPV/Q-192/IMP-4524/Q1-2	CTGGTCTCAAAATATGCATGATACACCATTTATTTGCAGAGCTAGTGAATATAGCTGCCAATGCCGCGTTTGTCAAACAAGTCGAGGCGGCCAGGCTTGTGCTGGTGGGCAATCAGCTGGCAGCTTGCAGAGAGAGGAACAATCCGTTTCAGAATTGGTTCAACCCGAACCCTCGTCAAGCTATGTTTCAACCCGATCCTTGCCTGTATCTCGAGAAGAAACA
MuCPV	Q-197	IMP-4564	Liver	2015-09-15	Q1-2	NS1, partial CDS	MuCPV/Q-197/IMP-4564/Q1-2	CTGGTCTCAAAATATGCATGATACACCATTTATTTGCAGAGCTAGTGAATATAGCTGCCAATGCCGCGTTTGTCAAACAAGTCGAGGCGGCCAGGCTTGTGCTGGTGGGCAATCAGCTGGCAGCTTGCAGAGAGAGGAACAATCCGTTTCAGAATTGGTTCAACCCGAACCCTCGTCAAGCTATGTTTCAACCCGATCCTTGCCTGTATCTCGAGAAGAAACA
MuCPV	Q-197	IMP-4569	A/S	2015-09-15	Q1-2	NS1, partial CDS	MuCPV/Q-197/IMP-4569/Q1-2	CTGGTCTCAAAATATGCATGATACACCATTTATTTGCAGAGCTAGTGAATATAGCTGCCAATGCCGCGTTTGTCAAACAAGTCGAGGCGGCCAGGCTTGTGCTGGTGGGCAATCAGCTGGCAGCTTGCAGAGAGAGGAACAATCCGTTTCAGAATTGGTTCAACCCGAACCCTCGTCAAGCTATGTTTCAACCCGATCCTTGCCTGTATCTCGAGAAGAAACA
MuCPV	Q-198	IMP-4572	Liver	2015-09-15	Q1-2	NS1, partial CDS	MuCPV/Q-198/IMP-4572/Q1-2	CTGGTCTCAAAATATGCATGATACACCATTTATTTGCAGAGCTAGTGAATATAGCTGCCAATGCCGCGTTTGTCAAACAAGTCGAGGCGGCCAGGCTTGTGCTGGTGGGCAATCAGCTGGCAGCTTGCAGAGAGAGGAACAATCCGTTTCAGAATTGGTTCAACCCGAACCCTCGTCAAGCTATGTTTCAACCCGATCCTTGCCTGTATCTCGAGAAGAAACA
MuCPV	Q-198	IMP-4577	A/S	2015-09-15	Q1-2	NS1, partial CDS	MuCPV/Q-198/IMP-4577/Q1-2	CTGGTCTCAAAATATGCATGATACACCATTTATTTGCAGAGCTAGTGAATATAGCTGCCAATGCCGCGTTTGTCAAACAAGTCGAGGCGGCCAGGCTTGTGCTGGTGGGCAATCAGCTGGCAGCTTGCAGAGAGAGGAACAATCCGTTTCAGAATTGGTTCAACCCGAACCCTCGTCAAGCTATGTTTCAACCCGATCCTTGCCTGTATCTCGAGAAGAAACA
MuCPV	Q-207	IMP-4644	Liver	2015-09-16	Q1-2	NS1, partial CDS	MuCPV/Q-207/IMP-4644/Q1-2	CTGGTCTCAAAATATGCATGATACACCATTTATTTGCAGAGCTAGTGAATATAGCTGCCAATGCCGCGTTTGTCAAACAAGTCGAGGCGGCCAGGCTTGTGCTGGTGGGCAATCAGCTGGCAGCTTGCAGAGAGAGGAACAATCCGTTTCAGAATTGGTTCAACCCGAACCCTCGTCAAGCTATGTTTCAACCCGATCCTTGCCTGTATCTCGAGAAGAAACA
MmusPyV-3	K-002	IMP-3339	F/P	2015-08-26	K1	VP1, partial CDS	MmusPyV-3/K-002/IMP-3339/K1	TGATAGCAGAATAAATGGCATTCAGGGAACTCAAATGTATTTTTGGGCAGTGGGGGGTAGTCCCCTAGATGTTATGTATGTACTTCCTAAGGAAAACATGAGACCCAGAGGCAACCTTAATGTTCCAGACGGCAACCACAATAGTGTTTATAATAGCAGCATTTTCAGAGAAAAACTGACTAATGAAACATATCCTATAGAGTA
MmusPyV-3	K-003	IMP-3347	F/P	2015-08-27	K1	VP1, partial CDS	MmusPyV-3/K-003/IMP-3347/K1	TGATAGCAGAATAAATGGCATTCAGGGAACTCAAATGTATTTTTGGGCAGTGGGGGGTAGTCCCCTAGATGTTATGTATGTACTTCCTAAGGAAAACATGAGACCCAGAGGCAACCTTAATGTTCCAGACGGCAACCACAATAGTGTTTATAATAGCAGCATTTTCAGAGAAAAACTGACTAATGAAACATATCCTATAGAGTA
MmusPyV-3	K-003	IMP-3348	Liver	2015-08-27	K1	VP1, partial CDS	MmusPyV-3/K-003/IMP-3348/K1	TGATAGCAGAATAAATGGCATTCAGGGAACTCAAATGTATTTTTGGGCAGTGGGGGGTAGTCCCCTAGATGTTATGTATGTACTTCCTAAGGAAAACATGAGACCCAGAGGCAACCTTAATGTTCCAGACGGCAACCACAATAGTGTTTATAATAGCAGCATTTTCAGAGAAAAACTGACTAATGAAACATATCCTATAGAGTA
LaDV	M-010	IMP-0115	Liver	2014-08-15	M2	VP1, partial CDS	LaDV/M-010/IMP-0115/M2	TGCTTGATGTGGTCAAAGCTTTAAAAGTGTGTAGATTCGATCCGCCCAAGGATACCCCATTGGAATTCCCCGTCCCTGGCCGAGCAGGACCAATCGTTCGGTTGATCGGCGCGGGGTTTGTTCCTGGGCGGGTGAGTTACCTGGATGAGGCCGCCTACTGTAACCCATTGGATGTGCTCAAGGTTTTGTCAAAAACACCATTGATTTGCGTCGGTGATCTAAATCAGCTCCCCCCTGTGGGTTTCAATGGACCTTGCTTTGCATTTTCTTTGATGCCCGGG
LaDV	M-026	IMP-0243	Liver	2014-09-03	M2	VP1, partial CDS	LaDV/M-026/IMP-0243/M2	TGCTTGATGTAGTTAAAGCTTTAAAAGTTTGCAGGTTTGACCCGCCCAAAGATACCCCATTGGAATTCCCTGTCCCTGGTCGAACCGGACCAATTGTTCGGTTAATCGGCGCAGGGTTTGTTCCCGGGCGAGTGAGTTACCTGGATGAGGCTGCCTATTGCAACCCATTGGATGTACTCAAGGTTTTGTCAAAAACACCATTGATTTGTGTCGGTGATCTGAACCAGCTCCCCCCCGTAGGTTTCAATGGGCCTTGTTTTGCCTTTTCTTTGATGCCCGGG
LaDV	M-028	IMP-0259	Liver	2014-09-03	M2	VP1, partial CDS	LaDV/M-028/IMP-0259/M2	TGCTCGACGTAGTCAAAGCTTTAAAAGTTTGTAGATTTGACCCGCCCAAAGATACCCCATTGGAATTCCCTGTCCCTGGCCGAACCGGGCCAATTGTTCGGTTGATCGGCGCGGGGTTTGTTCCCGGGCGAGTGAGTTACCTGGATGAGGCTGCCTATTGCAATCCATTGGATGTGCTCAAGGTTTTGTCCAAAACACCATTGATTTGCGTCGGTGATCTGAATCAGCTCCCCCCCGTGGGCTTCAATGGGCCTTGTTTTGCCTTTTCTTTGATGCCCGGG
LaDV	M-028	IMP-0264	A/S	2014-09-03	M2	VP1, partial CDS	LaDV/M-028/IMP-0264/M2	TGCTCGACGTAGTCAAAGCTTTAAAAGTTTGTAGATTTGACCCGCCCAAAGATACCCCATTGGAATTCCCTGTCCCTGGCCGAACCGGGCCAATTGTTCGGTTGATCGGCGCGGGGTTTGTTCCCGGGCGAGTGAGTTACCTGGATGAGGCTGCCTATTGCAATCCATTGGATGTGCTCAAGGTTTTGTCCAAAACACCATTGATTTGCGTCGGTGATCTGAATCAGCTCCCCCCCGTGGGCTTCAATGGGCCTTGTTTTGCCTTTTCTTTGATGCCCGGG
LaDV	M-038	IMP-0339	Liver	2014-09-09	M2	VP1, partial CDS	LaDV/M-038/IMP-0339/M2	TGCTCGACGTAGTCAAAGCTTTAAAAGTTTGTAGATTTGACCCGCCCAAAGATACCCCATTGGAATTCCCTGTCCCTGGCCGAACCGGGCCAATTGTTCGGTTGATCGGCGCGGGGTTTGTTCCCGGGCGAGTGAGTTACCTGGATGAGGCTGCCTATTGCAATCCATTGGATGTGCTCAAGGTTTTGTCCAAAACACCATTGATTTGCGTCGGTGATCTGAATCAGCTCCCCCCCGTGGGCTTCAATGGGCCTTGTTTTGCCTTTTCTTTGATGCCTGGG
LaDV	M-038	IMP-0344	A/S	2014-09-09	M2	VP1, partial CDS	LaDV/M-038/IMP-0344/M2	TGCTCGACGTAGTCAAAGCTTTAAAAGTTTGTAGATTTGACCCGCCCAAAGATACCCCATTGGAATTCCCTGTCCCTGGCCGAACCGGGCCAATTGTTCGGTTGATCGGCGCGGGGTTTGTTCCCGGGCGAGTGAGTTACCTGGATGAGGCTGCCTATTGCAATCCATTGGATGTGCTCAAGGTTTTGTCCAAAACACCATTGATTTGCGTCGGTGATCTGAATCAGCTCCCCCCCGTGGGCTTCAATGGGCCTTGTTTTGCCTTTTCTTTGATGCCTGGG
LaDV	M-041	IMP-0368	A/S	2014-09-10	M3-1	VP1, partial CDS	LaDV/M-041/IMP-0368/M3-1	TGCTTGATGTGGTCAAAGCCTTGAAAGTGTGCAGATTTGATCCACCTAAAGACACCCCATTAGAATTCCCTGTCCCTGGCCGGACCGGGCCGATCGTTCGGTTGATTGGCGCGGGGTTTGTTCCTGGACGGGTGAGTTACCTGGATGAAGCTGCTTACTGCAATCCACTGGATGTACTTAAAGTTTTGTCAAAAACACCTTTGGTTTGCGTCGGTGATCTGAATCAGCTTCCCCCCGTGGGTTTCAGTGGGCCTTGTTTTGCATTTTCCTTGATGCCCGGG
LaDV	M-044	IMP-0387	Liver	2014-09-11	M3-1	VP1, partial CDS	LaDV/M-044/IMP-0387/M3-1	TGCTTGATGTGGTCAAAGCCTTAAAAGTGTGCAGGTTCGATCCACCTAAAGATACCCCATTAGAATTCCCTGTCCCTGGCCGGACCGGGCCGATCGTTCGGTTGATTGGCGCAGGGTTTGTTCCTGGACGGGTGAGTTACCTGGATGAAGCTGCTTATTGTAACCCACTGGATGTACTTAAAGTTTTGTCCAAAACACCTTTGGTTTGCGTCGGTGATCTAAATCAGCTCCCCCCTGTGGGTTTCAGTGGGCCTTGCTTTGCGTTTTCTTTGATGCCCGGG
LaDV	M-044	IMP-0392	A/S	2014-09-11	M3-1	VP1, partial CDS	LaDV/M-044/IMP-0392/M3-1	TGCTTGATGTGGTCAAAGCCTTAAAAGTGTGCAGGTTCGATCCACCTAAAGATACCCCATTAGAATTCCCTGTCCCTGGCCGGACCGGGCCGATCGTTCGGTTGATTGGCGCAGGGTTTGTTCCTGGACGGGTGAGTTACCTGGATGAAGCTGCTTATTGTAACCCACTGGATGTACTTAAAGTTTTGTCCAAAACACCTTTGGTTTGCGTCGGTGATCTAAATCAGCTCCCCCCTGTGGGTTTCAGTGGGCCTTGCTTTGCGTTTTCTTTGATGCCCGGG
LaDV	M-046	IMP-0403	Liver	2014-09-11	M3-1	VP1, partial CDS	LaDV/M-046/IMP-0403/M3-1	TGCTTGATGTGGTCAAAGCCTTAAAAGTGTGCAGGTTCGATCCACCTAAAGATACCCCATTAGAATTCCCTGTCCCTGGCCGGACCGGGCCGATCGTTCGGTTGATTGGCGCGGGGTTTGTTCCTGGACGGGTGAGTTACCTGGATGAAGCTGCTTATTGTAACCCACTGGATGTACTTAAAGTTTTGTCCAAAACACCTTTGGTTTGCGTCGGTGATCTAAATCAGCTCCCCCCCGTGGGTTTCAGTGGGCCTTGCTTCGCGTTTTCTTTGATGCCCGGG
LaDV	M-046	IMP-0408	A/S	2014-09-11	M3-1	VP1, partial CDS	LaDV/M-046/IMP-0408/M3-1	TGCTTGATGTGGTCAAAGCCTTAAAAGTGTGCAGGTTCGATCCACCTAAAGATACCCCATTAGAATTCCCTGTCCCTGGCCGGACCGGGCCGATCGTTCGGTTGATTGGCGCGGGGTTTGTTCCTGGACGGGTGAGTTACCTGGATGAAGCTGCTTATTGTAACCCACTGGATGTACTTAAAGTTTTGTCCAAAACACCTTTGGTTTGCGTCGGTGATCTAAATCAGCTCCCCCCCGTGGGTTTCAGTGGGCCTTGCTTCGCGTTTTCTTTGATGCCCGGG
LaDV	M-051	IMP-0443	Liver	2014-09-11	M3-1	VP1, partial CDS	LaDV/M-051/IMP-0443/M3-1	TGCTTGATGTGGTCAAAGCCTTAAAAGTGTGCAGGTTCGATCCACCTAAAGATACCCCATTAGAATTCCCTGTCCCTGGCCGGACCGGGCCGATCGTTCGGTTGATTGGCGCAGGGTTTGTTCCTGGACGGGTGAGTTACCTGGATGAAGCTGCTTATTGTAACCCACTGGATGTACTTAAAGTTTTGTCTAAAACACCTTTGGTTTGCGTCGGTGATCTAAATCAGCTCCCCCCTGTGGGTTTCAGTGGGCCTTGCTTTGCGTTTTCCTTGATGCCCGGG
LaDV	M-051	IMP-0448	A/S	2014-09-11	M3-1	VP1, partial CDS	LaDV/M-051/IMP-0448/M3-1	TGCTTGATGTGGTCAAAGCCTTAAAAGTGTGCAGGTTCGATCCACCTAAAGATACCCCATTAGAATTCCCTGTCCCTGGCCGGACCGGGCCGATCGTTCGGTTGATTGGCGCAGGGTTTGTTCCTGGACGGGTGAGTTACCTGGATGAAGCTGCTTATTGTAACCCACTGGATGTACTTAAAGTTTTGTCTAAAACACCTTTGGTTTGCGTCGGTGATCTAAATCAGCTCCCCCCTGTGGGTTTCAGTGGGCCTTGCTTTGCGTTTTCCTTGATGCCCGGG
LaDV	M-053	IMP-0464	A/S	2014-09-11	M3-1	VP1, partial CDS	LaDV/M-053/IMP-0464/M3-1	TGCTTGATGTGGTCAAAGCCTTAAAAGTGTGCAGGTTCGATCCACCTAGAGATACCCCATTAGAATTCCCTGTCCCTGGCCGGACCGGGCCGATCGTTCGGTTGATTGGCGCAGGGTTTGTTCCTGGACGGGTGAGTTACCTGGATGAAGCTGCTTATTGTAACCCACTGGATGTACTTAAAGTTTTGTCTAAAACACCTTTGGTTTGCGTCGGTGATCTAAATCAGCTCCCCCCTGTGGGTTTCAGTGGGCCTTGCTTTGCGTTTTCCTTGATGCCCGGG
LaDV	M-056	IMP-0483	Liver	2014-09-11	M3-1	VP1, partial CDS	LaDV/M-056/IMP-0483/M3-1	TGCTTGATGTGGTCAAAGCCTTAAAAGTGTGCAGATTTGATCCACCTAAAGACACTCCATTAGAATTCCCTGTCCCTGGCCGGACCGGGCCGATCGTTCGGTTGATTGGCGCGGGGTTTGTTCCTGGACGGGTGAGTTACCTGGATGAAGCTGCTTACTGCAACCCACTGGATGTACTTAAAGTTTTGTCAAAAACACCTTTGGTTTGCGTCGGTGATCTGAATCAGCTCCCCCCCGTGGGTTTCGGTGGGCCTTGTTTTGCATTTTCCTTGATGCCCGGG
LaDV	M-056	IMP-0488	A/S	2014-09-11	M3-1	VP1, partial CDS	LaDV/M-056/IMP-0488/M3-1	TGCTTGATGTGGTCAAAGCCTTAAAAGTGTGCAGATTTGATCCACCTAAAGACACTCCATTAGAATTCCCTGTCCCTGGCCGGACCGGGCCGATCGTTCGGTTGATTGGCGCGGGGTTTGTTCCTGGACGGGTGAGTTACCTGGATGAAGCTGCTTACTGCAACCCACTGGATGTACTTAAAGTTTTGTCAAAAACACCTTTGGTTTGCGTCGGTGATCTGAATCAGCTCCCCCCCGTGGGTTTCGGTGGGCCTTGTTTTGCATTTTCCTTGATGCCCGGG
LaDV	M-057	IMP-0491	Liver	2014-09-11	M3-1	VP1, partial CDS	LaDV/M-057/IMP-0491/M3-1	TGCTTGATGTGGTCAAAGCCTTAAAAGTGTGCAGATTTGATCCACCTAAAGACACCCCATTAGAATTCCCTGTCCCTGGCCGGACCGGGCCGATCGTTCGGTTGATTGGCGCGGGGTTTGTTCCTGGACGGGTGAGTTACCTGGATGAAGCTGCTTACTGCAACCCACTGGATGTACTTAAAGTTTTGTCAAAAACACCTTTGGTTTGCGTCGGTGATCTGAATCAGCTCCCCCCCGTGGGTTTCAGTGGGCCTTGTTTCGCATTTTCCTTGATGCCCGGG
LaDV	M-057	IMP-0496	A/S	2014-09-11	M3-1	VP1, partial CDS	LaDV/M-057/IMP-0496/M3-1	TGCTTGATGTGGTCAAAGCCTTAAAAGTGTGCAGATTTGATCCACCTAAAGACACCCCATTAGAATTCCCTGTCCCTGGCCGGACCGGGCCGATCGTTCGGTTGATTGGCGCGGGGTTTGTTCCTGGACGGGTGAGTTACCTGGATGAAGCTGCTTACTGCAACCCACTGGATGTACTTAAAGTTTTGTCAAAAACACCTTTGGTTTGCGTCGGTGATCTGAATCAGCTCCCCCCCGTGGGTTTCAGTGGGCCTTGTTTCGCATTTTCCTTGATGCCCGGG
LaDV	M-058	IMP-0504	A/S	2014-09-11	M3-1	VP1, partial CDS	LaDV/M-058/IMP-0504/M3-1	TGCTTGATGTGGTCAAAGCCTTGAAAGTGTGCAGATTTGATCCACCTAAAGACACCCCATTAGAATTCCCTGTCCCTGGCCGGACCGGGCCGATCGTTCGGTTGATTGGCGCGGGGTTTGTTCCTGGACGGGTGAGTTACCTGGATGAAGCTGCTTACTGCAACCCACTGGATGTACTTAAAGTTTTGTCAAAAACACCTTTGGTTTGCGTCGGTGATCTGAATCAGCTCCCCCCCGTGGGTTTCAGTGGGCCTTGTTTTGCATTTTCCTTGATGCCCGGG
LaDV	M-059	IMP-0507	Liver	2014-09-11	M3-1	VP1, partial CDS	LaDV/M-059/IMP-0507/M3-1	TGCTTGATGTGGTCAAAGCCTTGAAAGTGTGCAGATTTGATCCACCTAAAGACACCCCATTAGAATTCCCTGTCCCTGGCCGGACCGGGCCGATCGTTCGGTTGATTGGCGCGGGGTTTGTTCCTGGACGGGTGAGTTACCTGGATGAAGCTGCTTACTGCAACCCACTGGATGTACTTAAAGTTTTGTCAAAAACACCTTTGGTTTGCGTCGGTGATCTGAATCAGCTCCCCCCCGTGGGTTTCAGTGGGCCTTGTTTTGCATTTTCCTTGATGCCCGGG
LaDV	M-059	IMP-0512	A/S	2014-09-11	M3-1	VP1, partial CDS	LaDV/M-059/IMP-0512/M3-1	TGCTTGATGTGGTCAAAGCCTTGAAAGTGTGCAGATTTGATCCACCTAAAGACACCCCATTAGAATTCCCTGTCCCTGGCCGGACCGGGCCGATCGTTCGGTTGATTGGCGCGGGGTTTGTTCCTGGACGGGTGAGTTACCTGGATGAAGCTGCTTACTGCAACCCACTGGATGTACTTAAAGTTTTGTCAAAAACACCTTTGGTTTGCGTCGGTGATCTGAATCAGCTCCCCCCCGTGGGTTTCAGTGGGCCTTGTTTTGCATTTTCCTTGATGCCCGGG
LaDV	M-060	IMP-0515	Liver	2014-09-11	M3-1	VP1, partial CDS	LaDV/M-060/IMP-0515/M3-1	TGCTTGATGTGGTCAAAGCCTTAAAAGTGTGCAGGTTCGATCCACCTAAAGATACCCCATTAGAATTCCCTGTCCCTGGCCGGACCGGGCCGATCGTTCGGTTGATTGGCGCAGGGTTTGTTCCTGGACGGGTGAGTTACCTGGATGAAGCTGCTTATTGTAACCCACTGGATGTACTTAAAGTTTTGTCCAAAACACCTTTGGTTTGCGTCGGTGATCTAAATCAGCTCCCCCCTGTGGGTTTCAATGGGCCTTGCTTTGCGTTTTCTTTGATGCCCGGG
LaDV	M-061	IMP-0523	Liver	2014-09-11	M3-1	VP1, partial CDS	LaDV/M-061/IMP-0523/M3-1	TGCTTGACGTGGTCAAAGCTTTAAAAGTGTGCAGATTTGATCCACCTAAAGATACCCCATTAGAATTCCCTGTCCCTGGCCGGACCGGGCCGATCGTTCGGTTGATTGGTGCGGGGTTTGTTCCGGGACGGGTGAGTTATCTGGATGAAGCAGCTTACTGCAACCCATTGGATGTACTTAAAGTTTTGTCAAAAACACCTTTGGTTTGCGTCGGTGATCTGAATCAGCTCCCCCCCGTGGGTTTCAGTGGGCCTTGCTTTGCATTTTCCCTGATGCCCGGG
LaDV	M-061	IMP-0528	A/S	2014-09-11	M3-1	VP1, partial CDS	LaDV/M-061/IMP-0528/M3-1	TGCTTGACGTGGTCAAAGCTTTAAAAGTGTGCAGATTTGATCCACCTAAAGATACCCCATTAGAATTCCCTGTCCCTGGCCGGACCGGGCCGATCGTTCGGTTGATTGGTGCGGGGTTTGTTCCGGGACGGGTGAGTTATCTGGATGAAGCAGCTTACTGCAACCCATTGGATGTACTTAAAGTTTTGTCAAAAACACCTTTGGTTTGCGTCGGTGATCTGAATCAGCTCCCCCCCGTGGGTTTCAGTGGGCCTTGCTTTGCATTTTCCCTGATGCCCGGG
LaDV	M-063	IMP-0539	Liver	2014-09-11	M3-1	VP1, partial CDS	LaDV/M-063/IMP-0539/M3-1	TGCTTGATGTGGTCAAAGCCTTAAAAGTGTGCAGGTTCGATCCACCTAGAGATACCCCATTAGAATTCCCTGTCCCTGGCCGGACCGGGCCGATCGTTCGGTTGATTGGCGCAGGGTTTGTTCCTGGACGGGTGAGTTACCTGGATGAAGCTGCTTATTGTAACCCACTGGATGTACTTAAAGTTTTGTCTAAAACACCTTTGGTTTGCGTCGGTGATCTAAATCAGCTCCCCCCTGTGGGTTTCAGTGGGCCTTGCTTTGCGTTTTCCTTGATGCCCGGG
LaDV	M-063	IMP-0544	A/S	2014-09-11	M3-1	VP1, partial CDS	LaDV/M-063/IMP-0544/M3-1	TGCTTGATGTGGTCAAAGCCTTAAAAGTGTGCAGGTTCGATCCACCTAGAGATACCCCATTAGAATTCCCTGTCCCTGGCCGGACCGGGCCGATCGTTCGGTTGATTGGCGCAGGGTTTGTTCCTGGACGGGTGAGTTACCTGGATGAAGCTGCTTATTGTAACCCACTGGATGTACTTAAAGTTTTGTCTAAAACACCTTTGGTTTGCGTCGGTGATCTAAATCAGCTCCCCCCTGTGGGTTTCAGTGGGCCTTGCTTTGCGTTTTCCTTGATGCCCGGG
LaDV	M-064	IMP-0547	Liver	2014-09-11	M3-1	VP1, partial CDS	LaDV/M-064/IMP-0547/M3-1	TGCTTGACGTGGTCAAAGCTTTAAAAGTGTGCAGATTTGATCCACCTAAAGATACCCCATTAGAATTCCCTGTCCCTGGCCGGACCGGGCCGATCGTTCGGTTGATTGGCGCAGGGTTTGTTCCGGGACGGGTGAGTTACCTGGATGAAGCAGCTTACTGCAACCCACTGGATGTACTTAAAGTTTTGTCAAAAACACCTTTGGTTTGCGTCGGTGATCTGAATCAGCTCCCCCCCGTGGGTTTCAGTGGGCCTTGCTTTGCATTTTCCCTGATGCCCGGG
LaDV	M-064	IMP-0552	A/S	2014-09-11	M3-1	VP1, partial CDS	LaDV/M-064/IMP-0552/M3-1	TGCTTGACGTGGTCAAAGCTTTAAAAGTGTGCAGATTTGATCCACCTAAAGATACCCCATTAGAATTCCCTGTCCCTGGCCGGACCGGGCCGATCGTTCGGTTGATTGGCGCAGGGTTTGTTCCGGGACGGGTGAGTTACCTGGATGAAGCAGCTTACTGCAACCCACTGGATGTACTTAAAGTTTTGTCAAAAACACCTTTGGTTTGCGTCGGTGATCTGAATCAGCTCCCCCCCGTGGGTTTCAGTGGGCCTTGCTTTGCATTTTCCCTGATGCCCGGG
LaDV	M-065	IMP-0555	Liver	2014-09-11	M3-1	VP1, partial CDS	LaDV/M-065/IMP-0555/M3-1	TGCTTGATGTGGTCAAAGCCTTGAAAGTGTGCAGATTTGATCCACCTAAAGACACCCCATTAGAATTCCCTGTCCCTGGCCGGACCGGGCCGATCGTTCGGTTGATTGGCGCGGGGTTTGTTCCTGGACGGGTGAGTTACCTGGATGAAGCTGCTTACTGCAACCCACTGGATGTACTTAAAGTTTTGTCAAAAACACCTTTGGTTTGCGTCGGTGATCTGAATCAGCTCCCCCCCGTGGGTTTCAGTGGGCCTTGTTTTGCATTTTCCTTGATGCCCGGG
LaDV	M-065	IMP-0560	A/S	2014-09-11	M3-1	VP1, partial CDS	LaDV/M-065/IMP-0560/M3-1	TGCTTGATGTGGTCAAAGCCTTGAAAGTGTGCAGATTTGATCCACCTAAAGACACCCCATTAGAATTCCCTGTCCCTGGCCGGACCGGGCCGATCGTTCGGTTGATTGGCGCGGGGTTTGTTCCTGGACGGGTGAGTTACCTGGATGAAGCTGCTTACTGCAACCCACTGGATGTACTTAAAGTTTTGTCAAAGACACCTTTGGTTTGCGTCGGTGATCTGAATCAGCTCCCCCCCGTGGGTTTCAGTGGGCCTTGTTTTGCATTTTCCTTGATGCCCGGG
LaDV	M-067	IMP-0571	Liver	2014-09-11	M3-1	VP1, partial CDS	LaDV/M-067/IMP-0571/M3-1	TGCTTGACGTGGTCAAAGCTTTAAAAGTGTGCAGATTTGATCCACCTAAAGATACCCCATTAGAATTCCCTGTCCCTGGCCGGACCGGGCCGATCGTTCGGTTGATTGGTGCGGGGTTTGTTCCGGGACGGGTGAGTTATCTGGATGAAGCAGCTTACTGCAACCCATTGGATGTACTTAAAGTTTTGTCAAAAACACCTTTGGTTTGCGTCGGTGATCTGAATCAGCTCCCCCCCGTGGGTTTCAGTGGGCCTTGCTTTGCATTTTCCCTGATGCCCGGG
LaDV	M-067	IMP-0576	A/S	2014-09-11	M3-1	VP1, partial CDS	LaDV/M-067/IMP-0576/M3-1	TGCTTGACGTGGTCAAAGCTTTAAAAGTGTGCAGATTTGATCCACCTAAAGATACCCCATTAGAATTCCCTGTCCCTGGCCGGACCGGGCCGATCGTTCGGTTGATTGGTGCGGGGTTTGTTCCGGGACGGGTGAGTTATCTGGATGAAGCAGCTTACTGCAACCCATTGGATGTACTTAAAGTTTTGTCAAAAACACCTTTGGTTTGCGTCGGTGATCTGAATCAGCTCCCCCCCGTGGGTTTCAGTGGGCCTTGCTTTGCATTTTCCCTGATGCCCGGG
LaDV	M-068	IMP-0579	Liver	2014-09-17	M3-1	VP1, partial CDS	LaDV/M-068/IMP-0579/M3-1	TGCTTGATGTGGTCAAAGCCTTAAAAGTGTGCAGGTTTGATCCACCTAAAGATACCCCATTAGAATTCCCTGTCCCTGGCCGGACCGGGCCGATCGTTCGGTTGATTGGCGCAGGGTTTGTTCCTGGACGGGTGAGTTACCTGGATGAAGCTGCTTATTGTAACCCACTGGATGTACTTAAAGTTTTGTCTAAAACACCTCTGGTTTGCGTCGGTGATCTAAATCAGCTCCCCCCTGTGGGTTTCAGTGGGCCTTGTTTTGCGTTTTCTTTGATGCCCGGG
LaDV	M-069	IMP-0587	Liver	2014-09-17	M3-1	VP1, partial CDS	LaDV/M-069/IMP-0587/M3-1	TGCTTGATGTGGTCAAAGCCTTAAAAGTGTGCAGATTTGATCCACCTAAAGACACCCCATTAGAATTCCCTGTCCCTGGCCGGACCGGGCCGATCGTTCGGTTGATTGGCGCGGGGTTTGTTCCTGGACGGGTGAGTTACCTGGATGAAGCTGCTTACTGCAACCCACTGGATGTACTTAAAGTTTTGTCAAAAACACCTTTGGTTTGCGTCGGTGATCTGAATCAGCTCCCCCCCGTGGGTTTCAGTGGGCCTTGTTTTGCATTTTCCTTGATGCCCGGG
LaDV	M-070	IMP-0595	Liver	2014-09-17	M3-1	VP1, partial CDS	LaDV/M-070/IMP-0595/M3-1	TGCTTGATGTGGTCAAAGCCTTAAAAGTGTGCAGATTTGATCCACCTAAAGACACCCCATTAGAATTCCCTGTCCCTGGCCGGACCGGGCCGATCGTTCGGTTGATTGGCGCGGGGTTTGTTCCTGGACGGGTGAGTTACCTGGATGAAGCTGCTTACTGCAATCCACTGGATGTACTTAAAGTTTTGTCAAAAACACCTTTGGTTTGCGTCGGTGATCTGAATCAGCTTCCCCCCGTGGGTTTCAGTGGGCCTTGTTTTGCATTTTCCTTGATGCCCGGG
LaDV	M-070	IMP-0600	A/S	2014-09-17	M3-1	VP1, partial CDS	LaDV/M-070/IMP-0600/M3-1	TGCTTGATGTGGTCAAAGCCTTAAAAGTGTGCAGATTTGATCCACCTAAAGACACCCCATTAGAATTCCCTGTCCCTGGCCGGACCGGGCCGATCGTTCGGTTGATTGGCGCGGGGTTTGTTCCTGGACGGGTGAGTTACCTGGATGAAGCTGCTTACTGCAATCCACTGGATGTACTTAAAGTTTTGTCAAAAACACCTTTGGTTTGCGTCGGTGATCTGAATCAGCTTCCCCCCGTGGGTTTCAGTGGGCCTTGTTTTGCATTTTCCTTGATGCCCGGG
LaDV	M-075	IMP-0635	Liver	2014-09-17	M3-1	VP1, partial CDS	LaDV/M-075/IMP-0635/M3-1	TGCTTGATGTGGTCAAAGCCTTAAAAGTGTGCAGATTTGATCCACCTAAAGACACCCCATTAAAATTCCCTGTCCCTGGCCGGACCGGGCCGATCGTTCGGTTGATTGGCGCGGGGTTTGTTCCTGGACGGGTGAGTTACCTGGATGAAGCTGCTTACTGCAATCCACTGGATGTACTTAAAGTTTTGTCAAAAACACCTTTGGTTTGCGTCGGTGATCTGAATCAGCTTCCCCCCGTGGGTTTCAGTGGGCCTTGTTTTGCATTTTCCTTGATGCCCGGG
LaDV	M-075	IMP-0640	A/S	2014-09-17	M3-1	VP1, partial CDS	LaDV/M-075/IMP-0640/M3-1	TGCTTGATGTGGTCAAAGCCTTAAAAGTGTGCAGATTTGATCCACCTAAAGACACCCCATTAGAATTCCCTGTCCCTGGCCGGACCGGGCCGATCGTTCGGTTGATTGGCGCGGGGTTTGTTCCTGGACGGGTGAGTTACCTGGATGAAGCTGCTTACTGCAATCCACTGGATGTACTTAAAGTTTTGTCAAAAACACCTTTGGTTTGCGTCGGTGATCTGAATCAGCTTCCCCCCGTGGGTTTCAGTGGGCCTTGTTTTGCATTTTCCTTGATGCCCGGG
LaDV	M-076	IMP-0643	Liver	2014-09-18	M3-1	VP1, partial CDS	LaDV/M-076/IMP-0643/M3-1	TGCTTGACGTGGTCAAAGCTTTAAAAGTGTGCAGATTTGATCCACCTAAAGATACCCCATTAGAATTCCCTGTCCCTGGCCGGACCGGGCCGATCGTTCGGTTGATTGGCGCGGGGTTTGTTCCGGGACGGGTGAGTTACCTGGATGAAGCAGCTTACTGCAACCCACTGGATGTACTTAAAGTTTTGTCAAAAACACCTTTGGTTTGCGTCGGTGATCTGAATCAGCTCCCCCCCGTGGGTTTCAGTGGGCCTTGCTTTGCATTTTCCCTGATGCCCGGG
LaDV	M-076	IMP-0648	A/S	2014-09-18	M3-1	VP1, partial CDS	LaDV/M-076/IMP-0648/M3-1	TGCTTGACGTGGTCAAAGCTTTAAAAGTGTGCAGATTTGATCCACCTAAAGATACCCCATTAGAATTCCCTGTCCCTGGCCGGACCGGGCCGATCGTTCGGTTGATTGGCGCGGGGTTTGTTCCGGGACGGGTGAGTTACCTGGATGAAGCAGCTTACTGCAACCCACTGGATGTACTTAAAGTTTTGTCAAAAACACCTTTGGTTTGCGTCGGTGATCTGAATCAGCTCCCCCCCGTGGGTTTCAGTGGGCCTTGCTTTGCATTTTCCCTGATGCCCGGG
LaDV	M-077	IMP-0651	Liver	2014-09-18	M3-1	VP1, partial CDS	LaDV/M-077/IMP-0651/M3-1	TGCTTGATGTGGTCAAAGCCTTAAAAGTGTGCAGATTTGATCCACCTAAAGACACCCCATTAGAATTCCCTGTCCCTGGCCGGACCGGGCCGATCGTTCGGTTGATTGGCGCGGGGTTTGTTCCTGGACGGGTGAGTTACCTGGATGAAGCTGCTTACTGCAACCCACTGGATGTACTTAAAGTTTTGTCAAAAACACCTTTGGTTTGCGTCGGTGATCTGAATCAGCTCCCCCCCGTGGGTTTCAGTGGGCCTTGTTTTGCATTTTCCTTGATGCCCGGG
LaDV	M-077	IMP-0656	A/S	2014-09-18	M3-1	VP1, partial CDS	LaDV/M-077/IMP-0656/M3-1	TGCTTGATGTGGTCAAAGCCTTAAAAGTGTGCAGATTTGATCCACCTAAAGACACCCCATTAGAATTCCCTGTCCCTGGCCGGACCGGGCCGATCGTTCGGTTGATTGGCGCGGGGTTTGTTCCTGGACGGGTGAGTTACCTGGATGAAGCTGCTTACTGCAACCCACTGGATGTACTTAAAGTTTTGTCAAAAACACCTTTGGTTTGCGTCGGTGATCTGAATCAGCTCCCCCCCGTGGGTTTCAGTGGGCCTTGTTTTGCATTTTCCTTGATGCCCGGG
LaDV	M-079	IMP-0667	Liver	2014-09-18	M3-1	VP1, partial CDS	LaDV/M-079/IMP-0667/M3-1	TGCTTGATGTGGTCAAAGCCTTAAAAGTGTGCAGGTTCGATCCACCTAAAGATACCCCATTAGAATTCCCTGTCCCTGGCCGGACCGGGCCGATCGTTCGGTTGATTGGCGCAGGGTTTGTTCCTGGACGGGTGAGTTACCTGGATGAAGCTGCTTATTGTAACCCACTGGATGTACTTAAAGTTTTGTCCAAAACACCTTTGGTTTGCGTCGGTGATCTAAATCAGCTCCCCCCTGTGGGTTTCAATGGGCCTTGCTTTGCGTTTTCTTTGATGCCCGGG
LaDV	M-079	IMP-0672	A/S	2014-09-18	M3-1	VP1, partial CDS	LaDV/M-079/IMP-0672/M3-1	TGCTTGATGTGGTCAAAGCCTTAAAAGTGTGCAGGTTCGATCCACCTAAAGATACCCCATTAGAATTCCCTGTCCCTGGCCGGACCGGGCCGATCGTTCGGTTGATTGGCGCAGGGTTTGTTCCTGGACGGGTGAGTTACCTGGATGAAGCTGCTTATTGTAACCCACTGGATGTACTTAAAGTTTTGTCCAAAACACCTTTGGTTTGCGTCGGTGATCTAAATCAGCTCCCCCCTGTGGGTTTCAATGGGCCTTGCTTTGCGTTTTCTTTGATGCCCGGG
LaDV	M-081	IMP-0683	Liver	2014-09-18	M3-1	VP1, partial CDS	LaDV/M-081/IMP-0683/M3-1	TGCTTGATGTGGTCAAAGCCTTAAAAGTGTGCAGATTTGATCCACCTAAAGACACCCCATTAGAATTCCCTGTCCCTGGCCGGACCGGGCCGATCGTTCGGTTGATTGGCGCGGGGTTTGTTCCTGGACGGGTGAGTTACCTGGATGAAGCTGCTTACTGCAACCCACTGGATGTACTTAAAGTTTTGTCAAAAACACCTTTGGTTTGCGTCGGTGATCTGAATCAGCTCCCCCCCGTGGGTTTCAGTGGGCCTTGTTTTGCATTTTCCTTGATGCCCGGG
LaDV	M-081	IMP-0688	A/S	2014-09-18	M3-1	VP1, partial CDS	LaDV/M-081/IMP-0688/M3-1	TGCTTGATGTGGTCAAAGCCTTAAAAGTGTGCAGATTTGATCCACCTAAAGACACCCCATTAGAATTCCCTGTCCCTGGCCGGACCGGGCCGATCGTTCGGTTGATTGGCGCGGGGTTTGTTCCTGGACGGGTGAGTTACCTGGATGAAGCTGCTTACTGCAACCCACTGGATGTACTTAAAGTTTTGTCAAAAACACCTTTGGTTTGCGTCGGTGATCTGAATCAGCTCCCCCCCGTGGGTTTCAGTGGGCCTTGTTTTGCATTTTCCTTGATGCCCGGG
LaDV	M-082	IMP-0691	Liver	2014-09-18	M3-1	VP1, partial CDS	LaDV/M-082/IMP-0691/M3-1	TGCTTGATGTGGTCAAAGCCTTAAAAGTGTGCAGGTTCGATCCACCTAAAGATACCCCATTAGAATTCCCTGTCCCTGGCCGGACCGGGCCGATCGTTCGGTTGATTGGCGCAGGGTTTGTTCCTGGACGGGTGAGTTACCTGGATGAAGCTGCTTATTGTAACCCACTGGATGTACTTAAAGTTTTGTCTAAAACACCTTTGGTTTGCGTCGGTGATCTAAATCAGCTCCCCCCTGTGGGTTTCAGTGGGCCTTGCTTTGCGTTTTCCTTGATGCCCGGG
LaDV	M-082	IMP-0696	A/S	2014-09-18	M3-1	VP1, partial CDS	LaDV/M-082/IMP-0696/M3-1	TGCTTGATGTGGTCAAAGCCTTAAAAGTGTGCAGGTTCGATCCACCTAGAGATACCCCATTAGAATTCCCTGTCCCTGGCCGGACCGGGCCGATCGTTCGGTTGATTGGCGCAGGGTTTGTTCCTGGACGGGTGAGTTACCTGGATGAAGCTGCTTATTGTAACCCACTGGATGTACTTAAAGTTTTGTCTAAAACACCTTTGGTTTGCGTCGGTGATCTAAATCAGCTCCCCCCTGTGGGTTTCAGTGGGCCTTGCTTTGCGTTTTCCTTGATGCCCGGG
LaDV	M-083	IMP-0699	Liver	2014-09-19	M3-1	VP1, partial CDS	LaDV/M-083/IMP-0699/M3-1	TGCTTGATGTGGTCAAAGCCTTAAAAGTGTGCAGGTTTGATCCACCTAAAGATACCCCATTGGAATTCCCTGTCCCTGGCCGGACCGGGCCGATCGTTCGGTTGATCGGCGCGGGGTTTGTTCCTGGACGGGTGAGTTACTTGGATGAAGCTGCTTATTGTAACCCACTGGATGTACTTAAAGTTTTGTCTAAAACACCTTTGGTTTGTGTCGGTGATCTAAATCAGCTCCCCCCTGTGGGTTTCAGTGGGCCTTGCTTTGCGTTTTCTTTGATGCCCGGG
LaDV	M-083	IMP-0704	A/S	2014-09-19	M3-1	VP1, partial CDS	LaDV/M-083/IMP-0704/M3-1	TGCTTGATGTGGTCAAAGCCTTAAAAGTGTGCAGGTTTGATCCACCTAAAGATACCCCATTGGAATTCCCTGTCCCTGGCCGGACCGGGCCGATCGTTCGGTTGATCGGCGCGGGGTTTGTTCCTGGACGGGTGAGTTACTTGGATGAAGCTGCTTATTGTAACCCACTGGATGTACTTAAAGTTTTGTCTAAAACACCTTTGGTTTGTGTCGGTGATCTAAATCAGCTCCCCCCTGTGGGTTTCAGTGGGCCTTGCTTTGCGTTTTCTTTGATGCCCGGG
LaDV	M-088	IMP-0739	Liver	2014-09-19	M3-1	VP1, partial CDS	LaDV/M-088/IMP-0739/M3-1	TGCTTGATGTGGTCAAAGCCTTAAAAGTGTGCAGATTTGATCCACCTAAAGACACCCCATTAGAATTCCCTGTCCCTGGCCGGACCGGGCCGATCGTTCGGTTGATTGGCGCGGGGTTTGTTCCTGGACGGGTGAGTTACCTGGATGAAGCTGCTTACTGCAACCCACTGGATGTACTTAAAGTTTTGTCAAAAACACCTTTGGTTTGCGTCGGTGATCTGAATCAGCTTCCCCCCGTGGGTTTCAGTGGGCCCTGTTTTGCATTTTCCTTGATGCCCGGG
LaDV	M-088	IMP-0744	A/S	2014-09-19	M3-1	VP1, partial CDS	LaDV/M-088/IMP-0744/M3-1	TGCTTGATGTGGTCAAAGCCTTAAAAGTGTGCAGATTTGATCCACCTAAAGACACCCCATTAGAATTCCCTGTCCCTGGCCGGACCGGGCCGATCGTTCGGTTGATTGGCGCGGGGTTTGTTCCTGGACGGGTGAGTTACCTGGATGAAGCTGCTTACTGCAACCCACTGGATGTACTTAAAGTTTTGTCAAAAACACCTTTGGTTTGCGTCGGTGATCTGAATCAGCTTCCCCCCGTGGGTTTCAGTGGGCCCTGTTTTGCATTTTCCTTGATGCCCGGG
LaDV	M-089	IMP-0747	Liver	2014-09-19	M3-1	VP1, partial CDS	LaDV/M-089/IMP-0747/M3-1	TGCTTGACGTGGTCAAAGCTTTAAAAGTGTGCAGATTTGATCCACCTAAAGATACCCCATTAGAATTCCCTGTCCCTGGCCGGACCGGGCCGATCGTTCGGTTGATTGGTGCGGGGTTTGTTCCGGGACGGGTGAGTTATCTGGATGAAGCAGCTTACTGCAACCCATTGGATGTACTTAAAGTTTTGTCAAAAACACCTTTGGTTTGCGTCGGTGATCTGAATCAGCTCCCCCCCGTGGGTTTCAGTGGGCCTTGCTTTGCATTTTCCCTGATGCCCGGG
LaDV	M-089	IMP-0752	A/S	2014-09-19	M3-1	VP1, partial CDS	LaDV/M-089/IMP-0752/M3-1	TGCTTGACGTGGTCAAAGCTTTAAAAGTGTGCAGATTTGATCCACCTAAAGATACCCCATTAGAATTCCCTGTCCCTGGCCGGACCGGGCCGATCGTTCGGTTGATTGGTGCGGGGTTTGTTCCGGGACGGGTGAGTTATCTGGATGAAGCAGCTTACTGCAACCCATTGGATGTACTTAAAGTTTTGTCAAAAACACCTTTGGTTTGCGTCGGTGATCTGAATCAGCTCCCCCCCGTGGGTTTCAGTGGGCCTTGCTTTGCATTTTCCCTGATGCCCGGG
LaDV	M-098	IMP-0819	Liver	2014-10-22	M3-1	VP1, partial CDS	LaDV/M-098/IMP-0819/M3-1	TGCTTGATGTGGTCAAAGCCTTGAAAGTGTGCAGATTTGATCCACCTAAAGACACCCCATTAGAATTCCCTGTCCCTGGCCGGACCGGGCCGATCGTTCGGTTGATTGGCGCGGGGTTTGTTCCTGGACGGGTGAGTTACCTGGATGAAGCTGCTTACTGCAACCCACTGGATGTACTTAAAGTTTTGTCAAAAACACCTTTGGTTTGCGTCGGTGATCTGAATCAGCTCCCCCCCGTGGGTTTCAGTGGGCCTTGTTTTGCATTTTCCTTGATGCCCGGG
LaDV	M-098	IMP-0824	A/S	2014-10-22	M3-1	VP1, partial CDS	LaDV/M-098/IMP-0824/M3-1	TGCTTGATGTGGTCAAAGCCTTGAAAGTGTGCAGATTTGATCCACCTAAAGACACCCCATTAGAATTCCCTGTCCCTGGCCGGACCGGGCCGATCGTTCGGTTGATTGGCGCGGGGTTTGTTCCTGGACGGGTGAGTTACCTGGATGAAGCTGCTTACTGCAACCCACTGGATGTACTTAAAGTTTTGTCAAAAACACCTTTGGTTTGCGTCGGTGATCTGAATCAGCTCCCCCCCGTGGGTTTCAGTGGGCCTTGTTTTGCATTTTCCTTGATGCCCGGG
LaDV	M-100	IMP-0835	Liver	2014-10-22	M3-1	VP1, partial CDS	LaDV/M-100/IMP-0835/M3-1	TGCTTGACGTGGTCAAAGCTTTAAAAGTGTGCAGATTTGATCCACCCAAAGATACCCCATTAGAATTCCCTGTCCCTGGCCGGACCGGGCCGATCGTTCGGTTGATTGGCGCAGGGTTTGTTCCGGGACGGGTGAGTTACCTGGATGAAGCAGCTTACTGCAACCCACTGGATGTACTTAAAGTTTTGTCAAAAACACCTTTGGTTTGCGTCGGTGATCTGAATCAGCTCCCCCCCGTGGGTTTCAGTGGGCCTTGCTTTGCATTTTCCCTGATGCCCGGG
LaDV	M-100	IMP-0840	A/S	2014-10-22	M3-1	VP1, partial CDS	LaDV/M-100/IMP-0840/M3-1	TGCTTGACGTGGTCAAAGCTTTAAAAGTGTGCAGATTTGATCCACCCAAAGATACCCCATTAGAATTCCCTGTCCCTGGCCGGACCGGGCCGATCGTTCGGTTGATTGGCGCAGGGTTTGTTCCGGGACGGGTGAGTTACCTGGATGAAGCAGCTTACTGCAACCCACTGGATGTACTTAAAGTTTTGTCAAAAACACCTTTGGTTTGCGTCGGTGATCTGAATCAGCTCCCCCCCGTGGGTTTCAGTGGGCCTTGCTTTGCATTTTCCCTGATGCCCGGG
LaDV	M-101	IMP-0868	Liver	2014-10-22	M3-1	VP1, partial CDS	LaDV/M-101/IMP-0868/M3-1	TGCTTGATGTGGTCAAAGCCTTGAAAGTGTGCAGATTTGATCCACCTAAAGACACCCCATTAGAATTCCCTGTCCCTGGCCGGACCGGGCCGATCGTTCGGTTGATTGGCGCGGGGTTTGTTCCTGGACGGGTGAGTTACCTGGATGAAGCTGCTTACTGCAACCCACTGGATGTACTTAAAGTTTTGTCAAAAACACCTTTGGTTTGCGTCGGTGATCTGAATCAGCTCCCCCCCGTGGGTTTCAGTGGGCCTTGTTTTGCATTTTCCTTGATGCCCGGG
LaDV	M-101	IMP-0873	A/S	2014-10-22	M3-1	VP1, partial CDS	LaDV/M-101/IMP-0873/M3-1	TGCTTGATGTGGTCAAAGCCTTGAAAGTGTGCAGATTTGATCCACCTAAAGACACCCCATTAGAATTCCCTGTCCCTGGCCGGACCGGGCCGATCGTTCGGTTGATTGGCGCGGGGTTTGTTCCTGGACGGGTGAGTTACCTGGATGAAGCTGCTTACTGCAACCCACTGGATGTACTTAAAGTTTTGTCAAAAACACCTTTGGTTTGCGTCGGTGATCTGAATCAGCTCCCCCCCGTGGGTTTCAGTGGGCCTTGTTTTGCATTTTCCTTGATGCCCGGG
LaDV	M-104	IMP-0892	Liver	2015-03-31	M3-2	VP1, partial CDS	LaDV/M-104/IMP-0892/M3-2	TGCTTGATGTGGTCAAAGCCTTAAAAGTGTGCAGGTTCGATCCGCCTAAAGATACCCCATTAGAATTCCCTGTCCCTGGCCGGACCGGGCCGATCGTTCGGTTGATTGGCGCAGGGTTTGTTCCTGGACGGGTGAGTTACCTGGATGAAGCTGCTTATTGTAACCCACTGGATGTACTTAAAGTTTTGTCCAAAACACCTTTGGTTTGCGTCGGTGATCTAAATCAGCTCCCCCCTGTGGGTTTCAGTGGGCCTTGCTTTGCGTTTTCTTTGATGCCCGGG
LaDV	M-104	IMP-0897	A/S	2015-03-31	M3-2	VP1, partial CDS	LaDV/M-104/IMP-0897/M3-2	TGCTTGATGTGGTCAAAGCCTTAAAAGTGTGCAGGTTCGATCCGCCTAAAGATACCCCATTAGAATTCCCTGTCCCTGGCCGGACCGGGCCGATCGTTCGGTTGATTGGCGCAGGGTTTGTTCCTGGACGGGTGAGTTACCTGGATGAAGCTGCTTATTGTAACCCACTGGATGTACTTAAAGTTTTGTCCAAAACACCTTTGGTTTGCGTCGGTGATCTAAATCAGCTCCCCCCTGTGGGTTTCAGTGGGCCTTGCTTTGCGTTTTCTTTGATGCCCGGG
LaDV	M-108	IMP-0924	Liver	2015-03-31	M3-2	VP1, partial CDS	LaDV/M-108/IMP-0924/M3-2	TGCTTGATGTGGTCAAAGCCTTAAAAGTGTGCAGATTTGATCCACCTAAAGATACCCCATTAGAATTCCCTGTCCCTGGCCGGACCGGGCCTATCGTTCGGTTGATTGGCGCGGGGTTTGTTCCTGGACGGGTGAGTTACCTGGATGAAGCTGCTTACTGCAACCCACTGGATGTACTTAAAGTTTTGTCAAAAACACCTTTGGTTTGCGTCGGTGATCTGAATCAGCTTCCCCCCGTAGGTTTCGGTGGGCCTTGTTTTGCATTTTCCTTGATGCCCGGG
LaDV	M-108	IMP-0929	A/S	2015-03-31	M3-2	VP1, partial CDS	LaDV/M-108/IMP-0929/M3-2	TGCTTGATGTGGTCAAAGCCTTAAAAGTGTGCAGATTTGATCCACCTAAAGATACCCCATTAGAATTCCCTGTCCCTGGCCGGACCGGGCCTATCGTTCGGTTGATTGGCGCGGGGTTTGTTCCTGGACGGGTGAGTTACCTGGATGAAGCTGCTTACTGCAACCCACTGGATGTACTTAAAGTTTTGTCAAAAACACCTTTGGTTTGCGTCGGTGATCTGAATCAGCTTCCCCCCGTAGGTTTCGGTGGGCCTTGTTTTGCATTTTCCTTGATGCCCGGG
LaDV	M-111	IMP-0948	Liver	2015-03-31	M3-2	VP1, partial CDS	LaDV/M-111/IMP-0948/M3-2	TGCTTGATGTGGTCAAAGCCTTAAAAGTGTGCAGATTTGATCCACCTAAAGACACCCCATTAGAATTCCCTGTCCCTGGCCGGACCGGGCCGATCGTTCGGTTGATTGGCGCGGGGTTTGTTCCTGGACGGGTGAGTTACCTGGATGAAGCTGCTTACTGCAACCCACTGGATGTACTTAAAGTTTTGTCAAAAACACCTTTGGTTTGCGTCGGTGATCTGAATCAGCTCCCCCCCGTGGGTTTCAGTGGGCCTTGTTTTGCATTTTCCTTGATGCCCGGG
LaDV	M-111	IMP-0953	A/S	2015-03-31	M3-2	VP1, partial CDS	LaDV/M-111/IMP-0953/M3-2	TGCTTGATGTGGTCAAAGCCTTAAAAGTGTGCAGATTTGATCCACCTAAAGACACCCCATTAGAATTCCCTGTCCCTGGCCGGACCGGGCCGATCGTTCGGTTGATTGGCGCGGGGTTTGTTCCTGGACGGGTGAGTTACCTGGATGAAGCTGCTTACTGCAACCCACTGGATGTACTTAAAGTTTTGTCAAAAACACCTTTGGTTTGCGTCGGTGATCTGAATCAGCTCCCCCCCGTGGGTTTCAGTGGGCCTTGTTTTGCATTTTCCTTGATGCCCGGG
LaDV	M-112	IMP-0956	Liver	2015-03-31	M3-2	VP1, partial CDS	LaDV/M-112/IMP-0956/M3-2	TGCTTGATGTGGTCAAAGCCTTAAAAGTGTGCAGATTTGATCCACCTAAAGACACCCCATTAGAATTCCCTGTCCCTGGCCGGACCGGGCCGATCGTTCGGTTGATTGGCGCGGGGTTTGTTCCTGGACGGGTGAGTTACCTGGATGAAGCTGCTTACTGCAACCCACTGGATGTACTTAAAGTTTTGTCAAAAACACCTTTGGTTTGCGTCGGTGATCTGAATCAGCTCCCCCCCGTGGGTTTCAGTGGGCCTTGTTTTGCATTTTCCTTGATGCCCGGG
LaDV	M-112	IMP-0961	A/S	2015-03-31	M3-2	VP1, partial CDS	LaDV/M-112/IMP-0961/M3-2	TGCTTGATGTGGTCAAAGCCTTAAAAGTGTGCAGATTTGATCCACCTAAAGACACCCCATTAGAATTCCCTGTCCCTGGCCGGACCGGGCCGATCGTTCGGTTGATTGGCGCGGGGTTTGTTCCTGGACGGGTGAGTTACCTGGATGAAGCTGCTTACTGCAACCCACTGGATGTACTTAAAGTTTTGTCAAAAACACCTTTGGTTTGCGTCGGTGATCTGAATCAGCTCCCCCCCGTGGGTTTCAGTGGGCCTTGTTTTGCATTTTCCTTGATGCCCGGG
LaDV	M-114	IMP-0972	Liver	2015-03-31	M3-2	VP1, partial CDS	LaDV/M-114/IMP-0972/M3-2	TGCTTGATGTGGTCAAAGCCTTAAAAGTGTGCAGATTTGATCCACCTAAAGACACCCCATTAGAATTCCCTGTCCCTGGCCGGACCGGGCCGATCGTTCGGTTGATTGGCGCGGGGTTTGTTCCTGGACGGGTGAGTTACCTGGATGAAGCTGCTTACTGCAACCCACTGGATGTACTTAAAGTTTTGTCAAAAACACCTTTGGTTTGCGTCGGTGATCTGAATCAGCTTCCCCCCGTGGGTTTCAGTGGGCCCTGTTTTGCATTTTCCTTGATGCCCGGG
LaDV	M-114	IMP-0977	A/S	2015-03-31	M3-2	VP1, partial CDS	LaDV/M-114/IMP-0977/M3-2	TGCTTGATGTGGTCAAAGCCTTAAAAGTGTGCAGATTTGATCCACCTAAAGACACCCCATTAGAATTCCCTGTCCCTGGCCGGACCGGGCCGATCGTTCGGTTGATTGGCGCGGGGTTTGTTCCTGGACGGGTGAGTTACCTGGATGAAGCTGCTTACTGCAACCCACTGGATGTACTTAAAGTTTTGTCAAAAACACCTTTGGTTTGCGTCGGTGATCTGAATCAGCTTCCCCCCGTGGGTTTCAGTGGGCCCTGTTTTGCATTTTCCTTGATGCCCGGG
LaDV	M-115	IMP-0980	Liver	2015-03-31	M3-2	VP1, partial CDS	LaDV/M-115/IMP-0980/M3-2	TGCTTGATGTGGTCAAAGCCTTAAAAGTGTGCAGATTTGATCCACCTAAAGACACCCCATTAGAATTCCCTGTCCCTGGCCGGACCGGGCCGATCGTTCGGTTGATTGGCGCGGGGTTTGTTCCTGGACGGGTGAGTTACCTGGATGAAGCTGCTTACTGCAACCCACTGGATGTACTTAAAGTCTTGTCAAAAACACCTTTGGTTTGCGTCGGTGATCTGAATCAGCTCCCCCCCGTAGGTTTCAGTGGGCCTTGTTTCGCATTTTCCTTGATGCCCGGG
LaDV	M-115	IMP-0985	A/S	2015-03-31	M3-2	VP1, partial CDS	LaDV/M-115/IMP-0985/M3-2	TGCTTGATGTGGTCAAAGCCTTAAAAGTGTGCAGATTTGATCCACCTAAAGACACCCCATTAGAATTCCCTGTCCCTGGCCGGACCGGGCCGATCGTTCGGTTGATTGGCGCGGGGTTTGTTCCTGGACGGGTGAGTTACCTGGATGAAGCTGCTTACTGCAACCCACTGGATGTACTCAAAGTCTTGTCAAAAACACCTTTGGTTTGCGTCGGTGATCTGAATCAGCTCCCCCCCGTAGGTTTCAGTGGGCCTTGTTTCGCATTTTCCTTGATGCCCGGG
LaDV	M-116	IMP-0988	Liver	2015-03-31	M3-2	VP1, partial CDS	LaDV/M-116/IMP-0988/M3-2	TGCTTGATGTGGTCAAAGCCTTAAAAGTGTGCAGATTTGATCCACCTAAAGACACCCCATTAGAATTCCCTGTCCCTGGCCGGACCGGGCCGATCGTTCGGTTGATTGGCGCGGGGTTTGTTCCTGGACGGGTGAGTTACCTGGATGAAGCTGCTTACTGCAACCCATTGGATGTACTTAAAGTTTTGTCAAAAACACCTTTGGTTTGCGTCGGTGATCTGAATCAGCTCCCCCCCGTGGGTTTCAGTGGGCCTTGTTTCGCATTTTCCTTGATGCCCGGG
LaDV	M-116	IMP-0993	A/S	2015-03-31	M3-2	VP1, partial CDS	LaDV/M-116/IMP-0993/M3-2	TGCTTGATGTGGTCAAAGCCTTAAAAGTGTGCAGATTTGATCCACCTAAAGACACCCCATTAGAATTCCCTGTCCCTGGCCGGACCGGGCCGATCGTTCGGTTGATTGGCGCGGGGTTTGTTCCTGGACGGGTGAGTTACCTGGATGAAGCTGCTTACTGCAACCCATTGGATGTACTTAAAGTTTTGTCAAAAACACCTTTGGTTTGCGTCGGTGATCTGAATCAGCTCCCCCCCGTGGGTTTCAGTGGGCCTTGTTTCGCATTTTCCTTGATGCCCGGG
LaDV	M-117	IMP-0996	Liver	2015-03-31	M3-2	VP1, partial CDS	LaDV/M-117/IMP-0996/M3-2	TGCTTGATGTGGTCAAAGCCTTAAAAGTGTGCAGATTTGATCCACCTAAAGACACCCCATTAGAATTCCCTGTCCCTGGCCGGACCGGGCCGATCGTTCGGTTGATTGGCGCGGGGTTTGTTCCTGGACGGGTGAGTTACCTGGATGAAGCTGCTTACTGCAACCCACTGGATGTACTTAAAGTTTTGTCAAAAACACCTTTGGTTTGCGTCGGTGATCTGAATCAGCTTCCCCCCGTGGGTTTCAGTGGGCCTTGTTTTGCATTTTCCTTGATGCCCGGG
LaDV	M-117	IMP-1001	A/S	2015-03-31	M3-2	VP1, partial CDS	LaDV/M-117/IMP-1001/M3-2	TGCTTGATGTGGTCAAAGCCTTAAAAGTGTGCAGATTTGATCCACCTAAAGACACCCCATTAGAATTCCCTGTCCCTGGCCGGACCGGGCCGATCGTTCGGTTGATTGGCGCGGGGTTTGTTCCTGGACGGGTGAGTTACCTGGATGAAGCTGCTTACTGCAATCCACTGGATGTACTTAAAGTTTTGTCAAAAACACCTTTGGTTTGCGTCGGTGATCTGAATCAGCTTCCCCCCGTGGGTTTCAGTGGGCCTTGTTTTGCATTTTCCTTGATGCCCGGG
LaDV	M-119	IMP-1012	Liver	2015-04-01	M3-2	VP1, partial CDS	LaDV/M-119/IMP-1012/M3-2	TGCTTGATGTGGTCAAAGCCTTAAAAGTGTGCAGGTTCGATCCACCTAAAGATACCCCATTAGAATTCCCTGTCCCTGGCCGGACCGGGCCGATCGTTCGGTTGATTGGCGCAGGGTTTGTTCCTGGACGGGTGAGTTACCTGGATGAAGCTGCTTATTGTAACCCACTGGATGTACTTAAAGTTTTGTCTAAAACACCTTTGGTTTGCGTCGGCGATCTAAATCAGCTCCCCCCTGTGGGTTTCAGTGGGCCTTGCTTTGCGTTTTCTTTGATGCCCGGG
LaDV	M-120	IMP-1020	Liver	2015-04-01	M3-2	VP1, partial CDS	LaDV/M-120/IMP-1020/M3-2	TGCTTGATGTGGTCAAAGCCTTAAAAGTGTGCAGATTTGATCCACCTAAAGATACCCCATTAGAATTCCCCGTCCCTGGCCGGACCGGGCCGATCGTTCGGTTGATTGGCGCAGGGTTTGTTCCTGGACGGGTAAGTTACCTGGATGAAGCTGCTTACTGCAACCCATTGGACGTACTTAAAGTTTTGTCAAAAACACCTTTGGTTTGCGTCGGTGATCTGAATCAGCTCCCCCCCGTGGGCTTCAGTGGGCCTTGTTTTGCATTCTCCTTGATGCCCGGG
LaDV	M-120	IMP-1025	A/S	2015-04-01	M3-2	VP1, partial CDS	LaDV/M-120/IMP-1025/M3-2	TGCTTGATGTGGTCAAAGCCTTAAAAGTGTGCAGATTTGATCCACCTAAAGATACCCCATTAGAATTCCCCGTCCCTGGCCGGACCGGGCCGATCGTTCGGTTGATTGGCGCAGGGTTTGTTCCTGGACGGGTAAGTTACCTGGATGAAGCTGCTTACTGCAACCCATTGGACGTACTTAAAGTTTTGTCAAAAACACCTTTGGTTTGCGTCGGTGATCTGAATCAGCTCCCCCCCGTGGGCTTCAGTGGGCCTTGTTTTGCATTCTCCTTGATGCCCGGG
LaDV	M-121	IMP-1028	Liver	2015-04-01	M3-2	VP1, partial CDS	LaDV/M-121/IMP-1028/M3-2	TGCTTGATGTGGTCAAAGCCTTAAAAGTGTGCAGGTTCGATCCACCTAAAGATACCCCATTAGAATTCCCTGTCCCTGGCCGGACCGGGCCGATCGTTCGGTTGATTGGCGCAGGGTTTGTTCCTGGACGGGTGAGTTACCTGGATGAAGCTGCTTATTGTAACCCACTGGATGTACTTAAAGTTTTGTCCAAAACACCTTTGGTTTGCGTCGGTGATCTAAATCAGCTCCCCCCTGTGGGTTTCAGTGGGCCTTGCTTTGCGTTTTCTTTGATGCCCGGG
LaDV	M-121	IMP-1033	A/S	2015-04-01	M3-2	VP1, partial CDS	LaDV/M-121/IMP-1033/M3-2	TGCTTGATGTGGTCAAAGCCTTAAAAGTGTGCAGGTTCGATCCACCTAAAGATACCCCATTAGAATTCCCTGTCCCTGGCCGGACCGGGCCGATCGTTCGGTTGATTGGCGCAGGGTTTGTTCCTGGACGGGTGAGTTACCTGGATGAAGCTGCTTATTGTAACCCACTGGATGTACTTAAAGTTTTGTCCAAAACACCTTTGGTTTGCGTCGGTGATCTAAATCAGCTCCCCCCTGTGGGTTTCAGTGGGCCTTGCTTTGCGTTCTCTTTGATGCCCGGG
LaDV	M-123	IMP-1044	Liver	2015-04-01	M3-2	VP1, partial CDS	LaDV/M-123/IMP-1044/M3-2	TGCTTGATGTGGTTAAAGCCTTAAAAGTGTGCAGATTTGATCCACCTAAAGATACCCCATTAGAATTCCCTGTCCCTGGCCGGACCGGGCCGATCGTTCGGTTGATTGGCGCGGGGTTTGTTCCTGGACGGGTGAGTTACCTGGATGAAGCTGCTTACTGCAACCCACTGGATGTACTTAAAGTCTTGTCAAAAACACCTTTGGTTTGCGTCGGTGATCTGAATCAGCTCCCCCCCGTGGGTTTCGGTGGGCCTTGTTTTGCATTTTCCTTGATGCCCGGG
LaDV	M-123	IMP-1049	A/S	2015-04-01	M3-2	VP1, partial CDS	LaDV/M-123/IMP-1049/M3-2	TGCTTGATGTGGTTAAAGCCTTAAAAGTGTGCAGATTTGATCCACCTAAAGATACCCCATTAGAATTCCCTGTCCCTGGCCGGACCGGGCCGATCGTTCGGTTGATTGGCGCGGGGTTTGTTCCTGGACGGGTGAGTTACCTGGATGAAGCTGCTTACTGCAACCCACTGGATGTACTTAAAGTCTTGTCAAAAACACCTTTGGTTTGCGTCGGTGATCTGAATCAGCTCCCCCCCGTGGGTTTCGGTGGGCCTTGTTTTGCATTTTCCTTGATGCCCGGG
LaDV	M-124	IMP-1052	Liver	2015-04-01	M3-2	VP1, partial CDS	LaDV/M-124/IMP-1052/M3-2	TGCTTGATGTAGTCAAAGCCTTAAAGGTGTGCAGGTTTGATCCACCTAAAGATACCCCATTAGAATTCCCTGTCCCTGGCCGGACCGGGCCAATCGTTCGGTTGATTGGCGCTGGGTTTGTTCCTGGACGGGTGAGTTACCTGGATGAAGCTGCTTACTGTAACCCACTAGATGTACTTAAAGTTTTGTCTAAAACACCTTTGGTTTGCGTCGGTGATCTGAATCAGCTCCCCCCCGTGGGTTTTGGTGGGCCTTGTTTCGCATTTTCCTTGATGCCCGGG
LaDV	M-124	IMP-1057	A/S	2015-04-01	M3-2	VP1, partial CDS	LaDV/M-124/IMP-1057/M3-2	TGCTTGATGTAGTCAAAGCCTTAAAGGTGTGCAGGTTTGATCCACCTAAAGATACCCCATTAGAATTCCCTGTCCCTGGCCGGACCGGGCCAATCGTTCGGTTGATTGGCGCTGGGTTTGTTCCTGGACGGGTGAGTTACCTGGATGAAGCTGCTTACTGTAACCCACTAGATGTACTTAAAGTTTTGTCTAAAACACCTTTGGTTTGCGTCGGTGATCTGAATCAGCTCCCCCCCGTGGGTTTTGGTGGGCCTTGTTTCGCATTTTCCTTGATGCCCGGG
LaDV	M-126	IMP-1068	Liver	2015-04-01	M3-2	VP1, partial CDS	LaDV/M-126/IMP-1068/M3-2	TGCTTGATGTGGTCAAAGCCTTAAAAGTGTGCAGATTTGATCCACCTAAAGACACCCCATTAGAATTCCCTGTCCCTGGCCGGACCGGGCCGATCGTTCGGTTGATTGGCGCGGGGTTTGTTCCTGGACGGGTGAGTTACCTGGATGAAGCTGCTTACTGCAACCCACTGGATGTACTTAAAGTTTTGTCAAAAACACCTTTGGTTTGCGTCGGTGATCTGAATCAGCTCCCCCCCGTGGGTTTCAGTGGGCCTTGTTTTGCATTTTCCTTGATGCCCGGG
LaDV	M-128	IMP-1084	Liver	2015-04-02	M3-2	VP1, partial CDS	LaDV/M-128/IMP-1084/M3-2	TGCTTGATGTGGTCAAAGCCTTAAAAGTGTGCAGGTTCGATCCACCTAAAGATACCCCATTAGAATTCCCTGTCCCTGGCCGGACCGGGCCGATTGTTCGGTTGATTGGCGCAGGGTTTGTTCCTGGACGGGTGAGTTACCTGGATGAAGCTGCTTATTGTAACCCACTGGATGTACTTAAAGTTTTGTCTAAAACACCTTTGGTTTGCGTCGGTGATCTAAATCAGCTCCCCCCTGTGGGTTTCAGTGGGCCTTGCTTTGCATTTTCCTTGATGCCCGGG
LaDV	M-131	IMP-1108	Liver	2015-04-02	M3-2	VP1, partial CDS	LaDV/M-131/IMP-1108/M3-2	TGCTTGATGTAGTCAAAGCCTTAAAGGTGTGCAGGTTTGATCCACCTAAAGATACCCCATTAGAATTCCCTGTCCCTGGCCGGACCGGGCCAATCGTTCGGTTGATTGGCGCTGGGTTTGTTCCTGGACGGGTGAGTTACCTGGATGAAGCTGCTTACTGCAACCCACTGGATGTACTTAAAGTTTTGTCTAAAACACCTTTGGTTTGCGTCGGTGATCTGAATCAGCTCCCCCCCGTGGGTTTCGGTGGGCCTTGTTTCGCATTTTCCTTGATGCCCGGG
LaDV	M-133	IMP-1124	Liver	2015-04-02	M3-2	VP1, partial CDS	LaDV/M-133/IMP-1124/M3-2	TGCTTGACGTGGTCAAAGCTTTAAAAGTGTGCAGATTCGATCCACCTAAAGATACCCCATTAGAATTCCCTGTCCCCGGCCGGACCGGGCCGATCGTTCGGTTGATTGGCGCGGGGTTTGTTCCGGGACGGGTGAGTTACCTGGATGAAGCAGCTTACTGCAACCCACTGGATGTACTTAAAGTTTTGTCAAAAACACCTTTGGTTTGCGTCGGTGATCTGAATCAGCTCCCCCCCGTGGGATTCAGCGGGCCTTGCTTTGCATTTTCCCTGATGCCCGGG
LaDV	M-134	IMP-1132	Liver	2015-04-07	M3-2	VP1, partial CDS	LaDV/M-134/IMP-1132/M3-2	TGCTTGATGTGGTCAAAGCCTTAAAAGTGTGCAGGTTCGATCCACCTAAAGATACCCCATTAGAATTCCCTGTCCCTGGCCGGACCGGGCCGATCGTTCGGTTGATTGGCGCAGGGTTTGTTCCTGGACGGGTGAGTTACCTGGATGAAGCTGCTTATTGTAACCCACTGGATGTACTTAAAGTTTTGTCTAAAACTCCTTTGGTTTGCGTCGGCGATCTGAATCAGCTCCCCCCTGTGGGTTTCAGCGGGCCTTGCTTTGCGTTCTCTTTGATGCCCGGG
LaDV	M-134	IMP-1137	A/S	2015-04-07	M3-2	VP1, partial CDS	LaDV/M-134/IMP-1137/M3-2	TGCTTGATGTGGTCAAAGCCTTAAAAGTGTGCAGGTTCGATCCACCTAAAGATACCCCATTAGAATTCCCTGTCCCTGGCCGGACCGGGCCGATCGTTCGGTTGATTGGCGCAGGGTTTGTTCCTGGACGGGTGAGTTACCTGGATGAAGCTGCTTATTGTAACCCACTGGATGTACTTAAAGTTTTGTCTAAAACTCCTTTGGTTTGCGTCGGCGATCTGAATCAGCTCCCCCCTGTGGGTTTCAGCGGGCCTTGCTTTGCGTTCTCTTTGATGCCCGGG
LaDV	M-137	IMP-1156	Liver	2015-04-07	M3-2	VP1, partial CDS	LaDV/M-137/IMP-1156/M3-2	TGCTTGATGTGGTCAAAGCCTTGAAAGTGTGCAGATTTGATCCACCTAAAGACACCCCATTAGAATTCCCTGTCCCTGGCCGGACCGGGCCGATCGTTCGGTTGATTGGCGCGGGGTTTGTTCCTGGACGGGTGAGTTACCTGGATGAAGCTGCTTACTGCAACCCACTGGATGTACTTAAAGTTTTGTCAAAAACACCTTTGGTTTGCGTCGGTGATCTGAATCAGCTCCCCCCCGTGGGTTTCAGTGGGCCTTGTTTTGCGTTTTCCTTGATGCCCGGG
LaDV	M-139	IMP-1172	Liver	2015-04-07	M3-2	VP1, partial CDS	LaDV/M-139/IMP-1172/M3-2	TGCTTGATGTGGTCAAAGCCTTAAAAGTGTGCAGATTTGATCCACCTAAAGACACCCCATTAGAATTCCCTGTCCCTGGCCGGACCGGGCCGATCGTTCGGTTGATTGGCGCGGGGTTTGTTCCCGGACGGGTGAGTTACCTGGATGAAGCTGCTTACTGCAACCCACTGGATGTACTTAAAGTTTTGTCAAAAACACCTTTGGTTTGCGTCGGTGATCTGAATCAGCTCCCCCCCGTGGGTTTCAGTGGGCCTTGTTTTGCATTTTCCTTGATGCCCGGG
LaDV	M-140	IMP-1180	Liver	2015-04-07	M3-2	VP1, partial CDS	LaDV/M-140/IMP-1180/M3-2	TGCTTGATGTGGTCAAAGCCTTAAAAGTGTGCAGATTTGATCCACCTAAAGACACCCCATTAGAATTCCCTGTCCCTGGCCGGACCGGGCCGATCGTTCGGTTGATTGGCGCGGGGTTTGTTCCTGGACGGGTGAGTTACCTGGATGAAGCTGCTTACTGCAACCCACTGGATGTACTTAAAGTTTTGTCAAAAACACCTTTGGTTTGCGTCGGTGATCTGAATCAGCTCCCCCCCGTGGGTTTCAGTGGGCCTTGTTTTGCATTTTCCTTGATGCCCGGG
LaDV	M-140	IMP-1185	A/S	2015-04-07	M3-2	VP1, partial CDS	LaDV/M-140/IMP-1185/M3-2	TGCTTGATGTGGTCAAAGCCTTAAAAGTGTGCAGATTTGATCCACCTAAAGACACCCCATTAGAATTCCCTGTCCCTGGCCGGACCGGGCCGATCGTTCGGTTGATTGGCGCGGGGTTTGTTCCTGGACGGGTGAGTTACCTGGATGAAGCTGCTTACTGCAACCCACTGGATGTACTTAAAGTTTTGTCAAAAACACCTTTGGTTTGCGTCGGTGATCTGAATCAGCTCCCCCCCGTGGGTTTCAGTGGGCCTTGTTTTGCATTTTCCTTGATGCCCGGG
LaDV	M-143	IMP-1209	A/S	2015-04-07	M3-2	VP1, partial CDS	LaDV/M-143/IMP-1209/M3-2	TGCTTGATGTGGTCAAAGCCTTAAAAGTGTGCAGATTTGATCCACCTAAAGACACCCCATTAGAATTCCCTGTCCCTGGCCGGACCGGGCCGATCGTTCGGTTGATTGGCGCGGGGTTTGTTCCTGGACGGGTGAGTTACCTGGATGAAGCTGCTTACTGCAACCCACTGGATGTACTTAAAGTTTTGTCAAAAACACCTTTGGTTTGCGTCGGTGATCTGAATCAGCTCCCCCCCGTGGGTTTCAGTGGGCCTTGTTTTGCATTTTCCTTGATGCCCGGG
LaDV	M-144	IMP-1212	Liver	2015-04-07	M3-2	VP1, partial CDS	LaDV/M-144/IMP-1212/M3-2	TGCTTGATGTGGTCAAAGCCTTGAAAGTGTGCAGATTTGATCCACCTAAAGACACCCCATTAGAATTCCCTGTCCCTGGCCGGACCGGGCCGATCGTTCGGTTGATTGGCGCGGGGTTTGTTCCTGGACGGGTGAGTTACCTGGATGAAGCTGCTTACTGCAACCCACTGGATGTACTTAAAGTTTTGTCAAAAACACCTTTGGTTTGCGTCGGTGATCTGAATCAGCTCCCCCCCGTGGGTTTCAGTGGGCCTTGTTTTGCATTTTCCTTGATGCCCGGG
LaDV	M-146	IMP-1228	Liver	2015-04-08	M3-2	VP1, partial CDS	LaDV/M-146/IMP-1228/M3-2	TGCTTGATGTGGTCAAAGCCTTAAAAGTGTGCAGATTTGATCCACCTAAAGATACCCCATTAGAATTCCCCGTCCCTGGCCGAACCGGGCCGATCGTTCGGTTGATTGGCGCAGGGTTTGTTCCTGGACGGGTGAGTTACCTGGATGAAGCTGCTTACTGCAACCCACTGGATGTACTTAAAGTTTTGTCTAAAACACCTTTGGTTTGCGTCGGTGATCTAAATCAGCTCCCCCCTGTGGGTTTCAGTGGGCCTTGCTTTGCATTTTCCTTGATGCCCGGG
LaDV	M-146	IMP-1233	A/S	2015-04-08	M3-2	VP1, partial CDS	LaDV/M-146/IMP-1233/M3-2	TGCTTGATGTGGTCAAAGCCTTAAAAGTGTGCAGATTTGATCCACCTAAAGATACCCCATTAGAATTCCCCGTCCCTGGCCGAACCGGGCCGATCGTTCGGTTGATTGGCGCAGGGTTTGTTCCTGGACGGGTGAGTTACCTGGATGAAGCTGCTTACTGCAACCCACTGGATGTACTTAAAGTTTTGTCTAAAACACCTTTGGTTTGCGTCGGTGATCTAAATCAGCTCCCCCCTGTGGGTTTCAGTGGGCCTTGCTTTGCATTTTCCTTGATGCCCGGG
LaDV	M-147	IMP-1236	Liver	2015-04-08	M3-2	VP1, partial CDS	LaDV/M-147/IMP-1236/M3-2	TGCTTGACGTGGTCAAAGCTTTAAAAGTGTGCAGATTTGATCCACCTAAAGATACCCCATTAGAATTCCCTGTCCCTGGCCGGACCGGGCCGATCGTTCGGTTGATTGGCGCGGGGTTTGTTCCGGGACGGGTGAGTTACCTGGATGAAGCAGCTTACTGCAACCCACTGGATGTACTTAAAGTTTTGTCAAAAACACCTTTGGTTTGCGTCGGTGATCTGAATCAGCTCCCCCCCGTGGGTTTCAGTGGGCCTTGCTTTGCATTTTCCCTGATGCCCGGG
LaDV	M-147	IMP-1241	A/S	2015-04-08	M3-2	VP1, partial CDS	LaDV/M-147/IMP-1241/M3-2	TGCTTGACGTGGTCAAAGCTTTAAAAGTGTGCAGATTTGATCCACCTAAAGATACCCCATTAGAATTCCCTGTCCCTGGCCGGACCGGGCCGATCGTTCGGTTGATTGGCGCGGGGTTTGTTCCGGGACGGGTGAGTTACCTGGATGAAGCAGCTTACTGCAACCCACTGGATGTACTTAAAGTTTTGTCAAAAACACCTTTGGTTTGCGTCGGTGATCTGAATCAGCTCCCCCCCGTGGGTTTCAGTGGGCCTTGCTTTGCATTTTCCCTGATGCCCGGG
LaDV	M-148	IMP-1244	Liver	2015-04-08	M3-2	VP1, partial CDS	LaDV/M-148/IMP-1244/M3-2	TGCTTGATGTGGTCAAAGCCTTAAAAGTGTGCAGATTTGATCCACCTAAAGACACCCCATTAGAATTCCCTGTCCCTGGCCGGACCGGGCCGATCGTTCGGTTGATTGGCGCGGGGTTTGTTCCTGGACGGGTGAGTTACCTGGATGAAGCTGCTTACTGCAACCCACTGGATGTACTTAAAGTTTTGTCTAAAACACCTTTGGTTTGCGTCGGTGATCTGAATCAGCTCCCCCCCGTGGGTTTCAGTGGGCCTTGTTTTGCATTTTCCTTGATGCCCGGG
LaDV	M-148	IMP-1249	A/S	2015-04-08	M3-2	VP1, partial CDS	LaDV/M-148/IMP-1249/M3-2	TGCTTGATGTGGTCAAAGCCTTAAAAGTGTGCAGATTTGATCCACCTAAAGACACCCCATTAGAATTCCCTGTCCCTGGCCGGACCGGGCCGATCGTTCGGTTGATTGGCGCGGGGTTTGTTCCTGGACGGGTGAGTTACCTGGATGAAGCTGCTTACTGCAACCCACTGGATGTACTTAAAGTTTTGTCTAAAACACCTTTGGTTTGCGTCGGTGATCTGAATCAGCTCCCCCCCGTGGGTTTCAGTGGGCCTTGTTTTGCATTTTCCTTGATGCCCGGG
LaDV	Q-087	IMP-1957	Liver	2014-11-06	Q1-1	VP1, partial CDS	LaDV/Q-087/IMP-1957/Q1-1	TGCTTGATGTGGTCAAAGCCTTGAAAGTGTGCAGATTTGATCCACCTAAAGACACCCCATTAGAATTCCCTGTCCCTGGCCGGACCGGGCCGATCGTTCGGTTGATTGGCGCGGGGTTTGTTCCTGGACGGGTGAGTTACCTGGATGAAGCTGCTTACTGCAACCCACTGGATGTACTTAAAGTTTTGTCAAAAACACCTTTGGTTTGCGTCGGTGATCTGAATCAGCTCCCCCCCGTGGGTTTCAGTGGGCCTTGTTTTGCATTTTCCTTGATGCCCGGG
LaDV	M-151	IMP-2400	Liver	2015-04-08	M3-2	VP1, partial CDS	LaDV/M-151/IMP-2400/M3-2	TGCTTGACGTGGTCAAAGCTTTAAAAGTGTGCAGATTTGATCCGCCTAAAGATACCCCATTAGAATTCCCTGTCCCTGGCCGGACCGGGCCGATCGTTCGGTTGATTGGCGCAGGGTTTGTTCCGGGACGGGTGAGTTACCTGGATGAAGCAGCTTACTGCAACCCACTGGATGTACTTAAAGTTTTGTCAAAAACACCTTTGGTTTGCGTCGGTGATCTGAATCAGCTCCCCCCCGTGGGTTTCAGTGGGCCTTGCTTTGCATTTTCCCTGATGCCCGGG
LaDV	M-151	IMP-2405	A/S	2015-04-08	M3-2	VP1, partial CDS	LaDV/M-151/IMP-2405/M3-2	TGCTTGACGTGGTCAAAGCTTTAAAAGTGTGCAGATTTGATCCGCCTAAAGATACCCCATTAGAATTCCCTGTCCCTGGCCGGACCGGGCCGATCGTTCGGTTGATTGGCGCAGGGTTTGTTCCGGGACGGGTGAGTTACCTGGATGAAGCAGCTTACTGCAACCCACTGGATGTACTTAAAGTTTTGTCAAAAACACCTTTGGTTTGCGTCGGTGATCTGAATCAGCTCCCCCCCGTGGGTTTCAGTGGGCCTTGCTTTGCATTTTCCCTGATGCCCGGG
LaDV	M-153	IMP-2416	Liver	2015-04-08	M3-2	VP1, partial CDS	LaDV/M-153/IMP-2416/M3-2	TGCTTGATGTGGTCAAAGCCTTGAAAGTGTGCAGATTTGATCCACCTAAAGACACCCCATTAGAATTCCCTGTCCCTGGCCGGACCGGGCCGATCGTTCGGTTGATTGGCGCGGGGTTTGTTCCTGGACGGGTGAGTTACCTGGATGAAGCTGCTTACTGCAACCCACTGGATGTACTTAAAGTTTTGTCAAAAACACCTTTGGTTTGCGTCGGTGATCTTAATCAGCTCCCCCCCGTGGGTTTCAGTGGGCCTTGTTTTGCATTTTCCTTGATGCCCGGG
LaDV	M-153	IMP-2421	A/S	2015-04-08	M3-2	VP1, partial CDS	LaDV/M-153/IMP-2421/M3-2	TGCTTGATGTGGTCAAAGCCTTGAAAGTGTGCAGATTTGATCCACCTAAAGACACCCCATTAGAATTCCCTGTCCCTGGCCGGACCGGGCCGATCGTTCGGTTGATTGGCGCGGGGTTTGTTCCTGGACGGGTGAGTTACCTGGATGAAGCTGCTTACTGCAACCCACTGGATGTACTTAAAGTTTTGTCAAAAACACCTTTGGTTTGCGTCGGTGATCTTAATCAGCTCCCCCCCGTGGGTTTCAGTGGGCCTTGTTTTGCATTTTCCTTGATGCCCGGG
LaDV	M-155	IMP-2432	Liver	2015-04-09	M3-2	VP1, partial CDS	LaDV/M-155/IMP-2432/M3-2	TGCTTGATGTGGTCAAAGCCTTAAAAGTGTGCAGATTTGATCCACCTAAAGATACCCCATTAGAATTCCCCGTCCCTGGCCGGACTGGGCCGATCGTTCGGTTGATTGGCGCAGGGTTTGTTCCTGGACGGGTAAGTTACCTGGATGAAGCTGCTTACTGCAACCCATTGGACGTACTTAAAGTTTTGTCAAAAACACCTTTGGTTTGCGTCGGTGATCTGAATCAGCTCCCCCCCGTGGGTTTCAGTGGACCTTGTTTTGCATTCTCCTTGATGCCCGGG
LaDV	M-155	IMP-2437	A/S	2015-04-09	M3-2	VP1, partial CDS	LaDV/M-155/IMP-2437/M3-2	TGCTTGATGTGGTCAAAGCCTTAAAAGTGTGCAGATTTGATCCACCTAAAGATACCCCATTAGAATTCCCCGTCCCTGGCCGGACCGGGCCGATCGTTCGGTTGATTGGCGCAGGGTTTGTTCCTGGACGGGTAAGTTACCTGGATGAAGCTGCTTACTGCAACCCATTGGACGTACTTAAAGTTTTGTCAAAAACACCTTTGGTTTGCGTCGGTGATCTGAATCAGCTTCCCCCCGTGGGTTTCAGTGGACCTTGTTTTGCATTCTCCTTGATGCCCGGG
LaDV	M-156	IMP-2440	Liver	2015-04-09	M3-2	VP1, partial CDS	LaDV/M-156/IMP-2440/M3-2	TGCTTGATGTGGTCAAAGCCTTAAAAGTGTGCAGATTTGATCCACCTAAAGACACCCCATTAGAATTCCCTGTCCCTGGCCGGACCGGGCCGATCGTTCGGTTGATTGGCGCGGGGTTTGTTCCTGGACGGGTGAGTTACCTGGATGAAGCTGCTTACTGCAACCCACTGGATGTACTTAAAGTTTTGTCAAAAACACCTTTGGTTTGCGTCGGTGATCTGAATCAGCTCCCCCCCGTGGGTTTCAGTGGGCCTTGTTTTGCATTTTCCTTGATGCCCGGG
LaDV	M-156	IMP-2445	A/S	2015-04-09	M3-2	VP1, partial CDS	LaDV/M-156/IMP-2445/M3-2	TGCTTGATGTGGTCAAAGCCTTAAAAGTGTGCAGATTTGATCCACCTAAAGACACCCCATTAGAATTCCCTGTCCCTGGCCGGACCGGGCCGATCGTTCGGTTGATTGGCGCGGGGTTTGTTCCTGGACGGGTGAGTTACCTGGATGAAGCTGCTTACTGCAACCCACTGGATGTACTTAAAGTTTTGTCAAAAACACCTTTGGTTTGCGTCGGTGATCTGAATCAGCTCCCCCCCGTGGGTTTCAGTGGGCCTTGTTTTGCATTTTCCTTGATGCCCGGG
LaDV	M-157	IMP-2448	Liver	2015-04-09	M3-2	VP1, partial CDS	LaDV/M-157/IMP-2448/M3-2	TGCTTGATGTGGTCAAAGCCTTGAAAGTGTGCAGATTTGATCCACCTAAAGACACCCCATTAGAATTCCCTGTCCCTGGCCGGACCGGGCCGATCGTTCGGTTGATTGGCGCGGGGTTTGTTCCTGGACGGGTGAGTTACCTGGATGAAGCTGCTTACTGCAACCCACTGGATGTACTTAAAGTTTTGTCAAAGACACCTTTGGTTTGCGTCGGTGATCTGAATCAGCTCCCCCCCGTGGGTTTCGGTGGGCCTTGTTTTGCATTTTCCTTGATGCCCGGG
LaDV	M-157	IMP-2453	A/S	2015-04-09	M3-2	VP1, partial CDS	LaDV/M-157/IMP-2453/M3-2	TGCTTGATGTGGTCAAAGCCTTGAAAGTGTGCAGATTTGATCCACCTAAAGACACCCCATTAGAATTCCCTGTCCCTGGCCGGACCGGGCCGATCGTTCGGTTGATTGGCGCGGGGTTTGTTCCTGGACGGGTGAGTTACCTGGATGAAGCTGCTTACTGCAACCCACTGGATGTACTTAAAGTTTTGTCAAAGACACCTTTGGTTTGCGTCGGTGATCTGAATCAGCTCCCCCCCGTGGGTTTCGGTGGGCCTTGTTTTGCATTTTCCTTGATGCCCGGG
LaDV	M-158	IMP-2456	Liver	2015-04-09	M3-2	VP1, partial CDS	LaDV/M-158/IMP-2456/M3-2	TGCTTGACGTGGTCAAAGCTTTAAAAGTGTGCAGATTTGATCCACCTAAAGATACCCCATTAGAATTCCCTGTCCCTGGCCGGACCGGGCCGATCGTTCGGTTGATTGGCGCGGGGTTTGTTCCGGGACGGGTGAGTTACCTGGATGAAGCAGCTTACTGCAACCCACTGGATGTACTTAAAGTTTTGTCAAAAACACCTTTGGTTTGCGTCGGTGATCTGAATCAGCTCCCCCCCGTGGGTTTCAGTGGGCCTTGCTTTGCATTTTCCCTGATGCCCGGG
LaDV	M-159	IMP-2464	Liver	2015-04-09	M3-2	VP1, partial CDS	LaDV/M-159/IMP-2464/M3-2	TGCTTGATGTGGTCAAAGCCTTAAAAGTGTGCAGATTTGATCCACCTAAAGACACCCCATTAGAATTCCCTGTCCCTGGCCGGACCGGGCCGATCGTTCGGTTGATTGGCGCGGGGTTTGTTCCTGGACGGGTGAGTTACCTGGATGAAGCTGCTTACTGCAACCCACTGGATGTACTTAAAGTTTTGTCAAAAACACCTTTGGTTTGCGTCGGTGATCTGAATCAGCTCCCCCCCGTGGGTTTCAGTGGGCCTTGTTTTGCATTTTCCTTGATGCCCGGG
LaDV	M-159	IMP-2469	A/S	2015-04-09	M3-2	VP1, partial CDS	LaDV/M-159/IMP-2469/M3-2	TGCTTGATGTGGTCAAAGCCTTAAAAGTGTGCAGATTTGATCCACCTAAAGACACCCCATTAGAATTCCCTGTCCCTGGCCGGACCGGGCCGATCGTTCGGTTGATTGGCGCGGGGTTTGTTCCTGGACGGGTGAGTTACCTGGATGAAGCTGCTTACTGCAACCCACTGGATGTACTTAAAGTTTTGTCAAAAACACCTTTGGTTTGCGTCGGTGATCTGAATCAGCTCCCCCCCGTGGGTTTCAGTGGGCCTTGTTTTGCATTTTCCTTGATGCCCGGG
LaDV	M-160	IMP-2472	Liver	2015-04-09	M3-2	VP1, partial CDS	LaDV/M-160/IMP-2472/M3-2	TGCTTGACGTGGTCAAAGCTTTAAAAGTGTGCAGATTTGATCCACCTAAAGATACCCCATTAGAATTCCCTGTCCCTGGCCGGACCGGGCCGATCGTTCGGTTGATTGGCGCAGGGTTTGTTCCGGGACGGGTGAGTTACCTGGATGAAGCAGCTTACTGCAACCCACTGGATGTACTTAAAGTTTTGTCAAAAACACCTTTGGTTTGCGTCGGTGATCTGAATCAGCTCCCCCCCGTGGGTTTCAGTGGGCCTTGCTTTGCATTTTCCCTGATGCCCGGG
LaDV	M-160	IMP-2477	A/S	2015-04-09	M3-2	VP1, partial CDS	LaDV/M-160/IMP-2477/M3-2	TGCTTGACGTGGTCAAAGCTTTAAAAGTGTGCAGATTTGATCCACCTAAAGATACCCCATTAGAATTCCCTGTCCCTGGCCGGACCGGGCCGATCGTTCGGTTGATTGGCGCAGGGTTTGTTCCGGGACGGGTGAGTTACCTGGATGAAGCAGCTTACTGCAACCCACTGGATGTACTTAAAGTTTTGTCAAAAACACCCTTGGTTTGCGTCGGTGATCTGAATCAGCTCCCCCCCGTGGGTTTCAGTGGGCCTTGCTTTGCATTTTCCCTGATGCCCGGG
LaDV	M-161	IMP-2480	Liver	2015-04-09	M3-2	VP1, partial CDS	LaDV/M-161/IMP-2480/M3-2	TGCTTGATGTGGTCAAAGCCTTAAAAGTGTGCAGATTTGATCCACCTAAAGACACCCCATTAGAATTCCCTGTCCCTGGCCGGACCGGGCCGATCGTTCGGTTGATTGGCGCGGGGTTTGTTCCTGGACGGGTGAGTTACCTGGATGAAGCTGCTTACTGCAACCCACTGGATGTACTTAAAGTTTTGTCAAAAACACCTTTGGTTTGCGTCGGTGATCTGAATCAGCTCCCCCCCGTGGGTTTCAGTGGGCCTTGTTTTGCATTTTCCTTGATGCCCGGG
MHV	M-044	IMP-0392	A/S	2014-09-11	M3-1	ORF1b, partial CDS	MHV/M-044/IMP-0392/M3-1	ATGAGAACCCAGAGTATCAAAATGTGTTCCGGGTATATTTAGAATATATAAAGAAGCTGTACAATGATCTCGGTAATCAGATCCTGGACAGCTACAGTGTTATTTTAAGTACTTGTGATGGTCAAAAGTTTACTGATGAGACCTTTTACAAGAACATGTATCTAAGAAGTGCAGTGATGCAAAGCGTTGGT
MHV	M-046	IMP-0408	A/S	2014-09-11	M3-1	ORF1b, partial CDS	MHV/M-046/IMP-0408/M3-1	ATGAGAACCCAGAGTATCAAAATGTGTTCCGGGTATATTTAGAATATATAAAGAAGCTGTACAATGATCTCGGTAATCAGATCCTGGACAGCTACAGTGTTATTTTAAGTACTTGTGATGGTCAAAAGTTTACTGATGAGACCTTTTACAAGAACATGTATCTAAGAAGTGCAGTGATGCAAAGCGTTGGT
MHV	M-047	IMP-0416	A/S	2014-09-11	M3-1	ORF1b, partial CDS	MHV/M-047/IMP-0416/M3-1	ATGAGAACCCAGAGTATCAAAATGTGTTCCGGGTATATTTAGAATATATAAAGAAGCTGTACAATGATCTCGGTAATCAGATCCTGGACAGCTACAGTGTTATTTTAAGTACTTGTGATGGTCAAAAGTTTACTGATGAGACCTTTTACAAGAACATGTATCTAAGAAGTGCAGTGATGCAAAGCGTTGGT
MHV	M-049	IMP-0432	A/S	2014-09-11	M3-1	ORF1b, partial CDS	MHV/M-049/IMP-0432/M3-1	ATGAGAACCCAGAGTATCAAAATGTGTTCCGGGTATATTTAGAATATATAAAGAAGCTGTACAATGATCTCGGTAATCAGATCCTGGACAGCTACAGTGTTATTTTAAGTACTTGTGATGGTCAAAAGTTTACTGATGAGACCTTTTACAAGAACATGTATCTAAGAAGTGCAGTGATGCAAAGCGTTGGT
MHV	M-063	IMP-0544	A/S	2014-09-11	M3-1	ORF1b, partial CDS	MHV/M-063/IMP-0544/M3-1	ATGAGAACCCAGAGTATCAAAATGTGTTCCGGGTATATTTAGAATATATAAAGAAGCTGTACAATGATCTCGGTAATCAGATCCTGGACAGCTACAGTGTTATTTTAAGTACTTGTGATGGTCAAAAGTTTACTGATGAGACCTTTTACAAGAACATGTATCTAAGAAGTGCAGTGATGCAAAGCGTTGGT
MHV	M-069	IMP-0592	A/S	2014-09-17	M3-1	ORF1b, partial CDS	MHV/M-069/IMP-0592/M3-1	ATGAGAACCCAGAGTATCAAAATGTGTTCCGGGTATATTTAGAATATATAAAGAAGCTGTACAATGATCTCGGTAATCAGATCCTGGACAGCTACAGTGTTATTTTAAGTACTTGTGATGGTCAAAAGTTTACTGATGAGACCTTTTACAAGAACATGTATCTAAGAAGTGCAGTGATGCAAAGCGTTGGT
MHV	M-071	IMP-0608	A/S	2014-09-17	M3-1	ORF1b, partial CDS	MHV/M-071/IMP-0608/M3-1	ATGAGAACCCAGAGTATCAAAATGTGTTCCGGGTATATTTAGAATATATAAAGAAGCTGTACAATGATCTCGGTAATCAGATCCTGGACAGCTACAGTGTTATTTTAAGTACTTGTGATGGTCAAAAGTTTACTGATGAGACCTTTTACAAGAACATGTATCTAAGAAGTGCAGTGATGCAAAGCGTTGGT
MHV	M-072	IMP-0616	A/S	2014-09-17	M3-1	ORF1b, partial CDS	MHV/M-072/IMP-0616/M3-1	ATGAGAACCCAGAGTATCAAAATGTGTTCCGGGTATATTTAGAATATATAAAGAAGCTGTACAATGATCTCGGTAATCAGATCCTGGACAGCTACAGTGTTATTTTAAGTACTTGTGATGGTCAAAAGTTTACTGATGAGACCTTTTACAAGAACATGTATCTAAGAAGTGCAGTGATGCAAAGCGTTGGT
MHV	M-075	IMP-0640	A/S	2014-09-17	M3-1	ORF1b, partial CDS	MHV/M-075/IMP-0640/M3-1	ATGAGAACCCAGAGTATCAAAATGTGTTCCGGGTATATTTAGAATATATAAAGAAGCTGTACAATGATCTCGGTAATCAGATCCTGGACAGCTACAGTGTTATTTTAAGTACTTGTGATGGTCAAAAGTTTACTGATGAGACCTTTTACAAGAACATGTATCTAAGAAGTGCAGTGATGCAAAGCGTTGGT
MHV	M-077	IMP-0656	A/S	2014-09-18	M3-1	ORF1b, partial CDS	MHV/M-077/IMP-0656/M3-1	ATGAGAACCCAGAGTATCAAAATGTGTTCCGGGTATATTTAGAATATATAAAGAAGCTGTACAATGATCTCGGTAATCAGATCCTGGACAGCTACAGTGTTATTTTAAGTACTTGTGATGGTCAAAAGTTTACTGATGAGACCTTTTACAAGAACATGTATCTAAGAAGTGCAGTGATGCAAAGCGTTGGT
MHV	M-089	IMP-0752	A/S	2014-09-19	M3-1	ORF1b, partial CDS	MHV/M-089/IMP-0752/M3-1	ATGAGAACCCAGAGTATCAAAATGTGTTCCGGGTATATTTAGAATATATAAAGAAGCTGTACAATGATCTCGGTAATCAGATCCTGGACAGCTACAGTGTTATTTTAAGTACTTGTGATGGTCAAAAGTTTACTGATGAGACCTTTTACAAGAACATGTATCTAAGAAGTGCAGTGATGCAAAGCGTTGGT
MHV	M-090	IMP-0760	A/S	2014-09-19	M3-1	ORF1b, partial CDS	MHV/M-090/IMP-0760/M3-1	ATGAGAACCCAGAGTATCAAAATGTGTTCCGGGTATATTTAGAATATATAAAGAAGCTGTACAATGATCTCGGTAATCAGATCCTGGACAGCTACAGTGTTATTTTAAGTACTTGTGATGGTCAAAAGTTTACTGATGAGACCTTTTACAAGAACATGTATCTAAGAAGTGCAGTGATGCAAAGCGTTGGT
MHV	M-093	IMP-0784	A/S	2014-10-22	M3-1	ORF1b, partial CDS	MHV/M-093/IMP-0784/M3-1	ATGAGAACCCAGAGTATCAAAATGTGTTCCGGGTATATTTAGAATATATAAAGAAGCTGTACAATGATCTCGGTAATCAGATCCTGGACAGCTACAGTGTTATTTTAAGTACTTGTGATGGTCAAAAGTTTACTGATGAGACCTTTTACAAGAACATGTATCTAAGAAGTGCAGTGATGCAAAGCGTTGGT
MHV	M-102	IMP-0876	Liver	2015-03-31	M3-2	ORF1b, partial CDS	MHV/M-102/IMP-0876/M3-2	ATGAGAACCCAGAGTATCAAAATGTGTTCCGGGTATATTTAGAATATATAAAGAAGCTGTACAATGATCTCGGTAATCAGATCCTGGACAGCTACAGTGTTATTTTAAGTACTTGTGATGGTCAAAAGTTTACTGATGAGACCTTTTACAAGAACATGTATCTAAGAAGTGCAGTGATGCAAAGCGTTGGT
MHV	M-102	IMP-0881	A/S	2015-03-31	M3-2	ORF1b, partial CDS	MHV/M-102/IMP-0881/M3-2	ATGAGAACCCAGAGTATCAAAATGTGTTCCGGGTATATTTAGAATATATAAAGAAGCTGTACAATGATCTCGGTAATCAGATCCTGGACAGCTACAGTGTTATTTTAAGTACTTGTGATGGTCAAAAGTTTACTGATGAGACCTTTTACAAGAACATGTATCTAAGAAGTGCAGTGATGCAAAGCGTTGGT
MHV	M-105	IMP-0905	A/S	2015-03-31	M3-2	ORF1b, partial CDS	MHV/M-105/IMP-0905/M3-2	ATGAGAACCCAGAGTATCAAAATGTGTTCCGGGTATATTTAGAATATATAAAGAAGCTGTACAATGATCTCGGTAATCAGATCCTGGACAGCTACAGTGTTATTTTAAGTACTTGTGATGGTCAAAAGTTTACTGATGAGACCTTTTACAAGAACATGTATCTAAGAAGTGCAGTGATGCAAAGCGTTGGT
MHV	M-118	IMP-1009	A/S	2015-04-01	M3-2	ORF1b, partial CDS	MHV/M-118/IMP-1009/M3-2	ATGAGAACCCAGAGTATCAAAATGTGTTCCGGGTATATTTAGAATATATAAAGAAGCTGTACAATGATCTCGGTAATCAGATCCTGGACAGCTACAGTGTTATTTTAAGTACTTGTGATGGTCAAAAGTTTACTGATGAGACCTTTTACAAGAACATGTATCTAAGAAGTGCAGTGATGCAAAGCGTTGGT
MHV	M-122	IMP-1041	A/S	2015-04-01	M3-2	ORF1b, partial CDS	MHV/M-122/IMP-1041/M3-2	ATGAGAACCCAGAGTATCAAAATGTGTTCCGGGTATATTTAGAATATATAAAGAAGCTGTACAATGATCTCGGTAATCAGATCCTGGACAGCTACAGTGTTATTTTAAGTACTTGTGATGGTCAAAAGTTTACTGATGAGACCTTTTACAAGAACATGTATCTAAGAAGTGCAGTGATGCAAAGCGTTGGT
MHV	M-130	IMP-1105	A/S	2015-04-02	M3-2	ORF1b, partial CDS	MHV/M-130/IMP-1105/M3-2	ATGAGAACCCAGAGTATCAAAATGTGTTCCGGGTATATTTAGAATATATAAAGAAGCTGTACAATGATCTCGGTAATCAGATCCTGGACAGCTACAGTGTTATTTTAAGTACTTGTGATGGTCAAAAGTTTACTGATGAGACCTTTTACAAGAACATGTATCTAAGAAGTGCAGTGATGCAAAGCGTTGGT
MHV	M-134	IMP-1137	A/S	2015-04-07	M3-2	ORF1b, partial CDS	MHV/M-134/IMP-1137/M3-2	ATGAGAACCCAGAGTATCAAAATGTGTTCCGGGTATATTTAGAATATATAAAGAAGCTGTACAATGATCTCGGTAATCAGATCCTGGACAGCTACAGTGTTATTTTAAGTACTTGTGATGGTCAAAAGTTTACTGATGAGACCTTTTACAAGAACATGTATCTAAGAAGTGCAGTGATGCAAAGCGTTGGT
MHV	M-135	IMP-1145	A/S	2015-04-07	M3-2	ORF1b, partial CDS	MHV/M-135/IMP-1145/M3-2	ATGAGAACCCAGAGTATCAAAATGTGTTCCGGGTATATTTAGAATATATAAAGAAGCTGTACAATGATCTCGGTAATCAGATCCTGGACAGCTACAGTGTTATTTTAAGTACTTGTGATGGTCAAAAGTTTACTGATGAGACCTTTTACAAGAACATGTATCTAAGAAGTGCAGTGATGCAAAGCGTTGGT
MHV	M-141	IMP-1193	A/S	2015-04-07	M3-2	ORF1b, partial CDS	MHV/M-141/IMP-1193/M3-2	ATGAGAACCCAGAGTATCAAAATGTGTTCCGGGTATATTTAGAATATATAAAGAAGCTGTACAATGATCTCGGTAATCAGATCCTGGACAGCTACAGTGTTATTTTAAGTACTTGTGATGGTCAAAAGTTTACTGATGAGACCTTTTACAAGAACATGTATCTAAGAAGTGCAGTGATGCAAAGCGTTGGT
MHV	M-145	IMP-1225	A/S	2015-04-08	M3-2	ORF1b, partial CDS	MHV/M-145/IMP-1225/M3-2	ATGAGAACCCAGAGTATCAAAATGTGTTCCGGGTATATTTAGAATATATAAAGAAGCTGTACAATGATCTCGGTAATCAGATCCTGGACAGCTACAGTGTTATTTTAAGTACTTGTGATGGTCAAAAGTTTACTGATGAGACCTTTTACAAGAACATGTATCTAAGAAGTGCAGTGATGCAAAGCGTTGGT
MHV	M-150	IMP-1265	A/S	2015-04-08	M3-2	ORF1b, partial CDS	MHV/M-150/IMP-1265/M3-2	ATGAGAACCCAGAGTATCAAAATGTGTTCCGGGTATATTTAGAATATATAAAGAAGCTGTACAATGATCTCGGTAATCAGATCCTGGACAGCTACAGTGTTATTTTAAGTACTTGTGATGGTCAAAAGTTTACTGATGAGACCTTCTACAAGAACATGTATTTAAGAAGTGCAGTGATGCAAAGCGTTGGT
MHV	Q-008	IMP-1324	Liver	2014-10-28	Q1-1	ORF1b, partial CDS	MHV/Q-008/IMP-1324/Q1-1	ATGAGAACCCAGAGTATCAAAATGTGTTCCGGGTATATTTAGAATATATAAAGAAGCTGTACAATGATCTCGGTAATCAGATCCTGGACAGCTACAGTGTTATTTTAAGTACTTGTGATGGTCAAAAGTTTACTGATGAGACCTTTTACAAGAACATGTATCTAAGAAGTGCAGTGATGCAAAGCGTTGGT
MHV	M-152	IMP-2413	A/S	2015-04-08	M3-2	ORF1b, partial CDS	MHV/M-152/IMP-2413/M3-2	ATGAGAACCCAGAGTATCAAAATGTGTTCCGGGTATATTTAGAATATATAAAGAAGCTGTACAATGATCTCGGTAATCAGATCCTGGACAGCTACAGTGTTATTTTAAGTACTTGTGATGGTCAAAAGTTTACTGATGAGACCTTCTACAAGAACATGTATTTAAGAAGTGCAGTGATGCAAAGCGTTGGT
MHV	M-153	IMP-2421	A/S	2015-04-08	M3-2	ORF1b, partial CDS	MHV/M-153/IMP-2421/M3-2	ATGAGAACCCAGAGTATCAAAATGTGTTCCGGGTATATTTAGAATATATAAAGAAGCTGTACAATGATCTCGGTAATCAGATCCTGGACAGCTACAGTGTTATTTTAAGTACTTGTGATGGTCAAAAGTTTACTGATGAGACCTTCTACAAGAACATGTATTTAAGAAGTGCAGTGATGCAAAGCGTTGGT
MHV	Q-155	IMP-4233	A/S	2015-09-09	Q1-2	ORF1b, partial CDS	MHV/Q-155/IMP-4233/Q1-2	ATGAGAACCCAGAGTATCAAAATGTGTTCCGGGTATATTTAGAATATATAAAGAAGCTGTACAATGATCTCGGTAATCAGATCCTGGACAGCTACAGTGTTATTTTAAGTACTTGTGATGGTCAAAAGTTTACTGATGAGACCTTTTACAAGAACATGTATCTAAGAAGTGCAGTGATGCAAAGCGTTGGT
MHV	Q-157	IMP-4249	A/S	2015-09-09	Q1-2	ORF1b, partial CDS	MHV/Q-157/IMP-4249/Q1-2	ATGAGAACCCAGAGTATCAAAATGTGTTCCGGGTATATTTAGAATATATAAAGAAGCTGTACAATGATCTCGGTAATCAGATCCTGGACAGCTACAGTGTTATTTTAAGTACTTGTGATGGTCAAAAGTTTACTGATGAGACCTTTTACAAGAACATGTATCTAAGAAGTGCAGTGATGCAAAGCGTTGGT
MHV	Q-165	IMP-4313	A/S	2015-09-09	Q1-2	ORF1b, partial CDS	MHV/Q-165/IMP-4313/Q1-2	ATGAGAACCCAGAGTATCAAAATGTGTTCCGGGTATATTTAGAATATATAAAGAAGCTGTACAATGATCTCGGTAATCAGATCCTGGACAGCTACAGTGTTATTTTAAGTACTTGTGATGGTCAAAAGTTTACTGATGAGACCTTTTACAAGAACATGTATCTAAGAAGTGCAGTGATGCAAAGCGTTGGT
MHV	Q-166	IMP-4321	A/S	2015-09-09	Q1-2	ORF1b, partial CDS	MHV/Q-166/IMP-4321/Q1-2	ATGAGAACCCAGAGTATCAAAATGTGTTCCGGGTATATTTAGAATATATAAAGAAGCTGTACAATGATCTCGGTAATCAGATCCTGGACAGCTACAGTGTTATTTTAAGTACTTGTGATGGTCAAAAGTTTACTGATGAGACCTTTTACAAGAACATGTATCTAAGAAGTGCAGTGATGCAAAGCGTTGGT
MHV	Q-167	IMP-4329	A/S	2015-09-09	Q1-2	ORF1b, partial CDS	MHV/Q-167/IMP-4329/Q1-2	ATGAGAACCCAGAGTATCAAAATGTGTTCCGGGTATATTTAGAATATATAAAGAAGCTGTACAATGATCTCGGTAATCAGATCCTGGACAGCTACAGTGTTATTTTAAGTACTTGTGATGGTCAAAAGTTTACTGATGAGACCTTTTACAAGAACATGTATCTAAGAAGTGCAGTGATGCAAAGCGTTGGT
MHV	Q-189	IMP-4505	A/S	2015-09-15	Q1-2	ORF1b, partial CDS	MHV/Q-189/IMP-4505/Q1-2	ATGAGAACCCAGAGTATCAAAATGTGTTCCGGGTATATTTAGAATATATAAAGAAGCTGTACAATGATCTCGGTAATCAGATCCTGGACAGCTACAGTGTTATTTTAAGTACTTGTGATGGTCAAAAGTTTACTGATGAGACCTTTTACAAGAACATGTATCTAAGAAGTGCAGTGATGCAAAGCGTTGGT
MHV	Q-194	IMP-4545	A/S	2015-09-15	Q1-2	ORF1b, partial CDS	MHV/Q-194/IMP-4545/Q1-2	ATGAGAACCCAGAGTATCAAAATGTGTTCCGGGTATATTTAGAATATATAAAGAAGCTGTACAATGATCTCGGTAATCAGATCCTGGACAGCTACAGTGTTATTTTAAGTACTTGTGATGGTCAAAAGTTTACTGATGAGACCTTTTACAAGAACATGTATCTAAGAAGTGCAGTGATGCAAAGCGTTGGT
MHV	Q-205	IMP-4633	A/S	2015-09-16	Q1-2	ORF1b, partial CDS	MHV/Q-205/IMP-4633/Q1-2	ATGAGAACCCAGAGTATCAAAATGTGTTCCGGGTATATTTAGAATATATAAAGAAGCTGTACAATGATCTCGGTAATCAGATCCTGGACAGCTACAGTGTTATTTTAAGTACTTGTGATGGTCAAAAGTTTACTGATGAGACCTTTTACAAGAACATGTATCTAAGAAGTGCAGTGATGCAAAGCGTTGGT
MHV	Q-206	IMP-4641	A/S	2015-09-16	Q1-2	ORF1b, partial CDS	MHV/Q-206/IMP-4641/Q1-2	ATGAGAACCCAGAGTATCAAAATGTGTTCCGGGTATATTTAGAATATATAAAGAAGCTGTACAATGATCTCGGTAATCAGATCCTGGACAGCTACAGTGTTATTTTAAGTACTTGTGATGGTCAAAAGTTTACTGATGAGACCTTTTACAAGAACATGTATCTAAGAAGTGCAGTGATGCAAAGCGTTGGT
MuAst-1	M-006	IMP-0083	Liver	2014-08-15	M2	Orf1b Orf2, partial CDS	MuAst-1/M-006/IMP-0083/M2	TTCTGATGCACTTTCATCCTCCGAGTCCCTTCAAGGACTATTTGGAGATGTGCTTGGCAAACACCGCCAAGTATTGCCCGGAACTCCCGGCGCGGTTTTCAGAGCGTCAGATGGACAAGCTTTGGAGGGGAGGTCCAAAAGCTGTTCATGGCTAAGGCCAAACAACAACAGAAAAATGCCACGACCGTCACTACTACAACTGTCACTGGTGGCAGTAGTCGGCGGTCTCGCAGGCGCTCTGTACGGC
MuAst-1	M-006	IMP-0088	A/S	2014-08-15	M2	Orf1b Orf2, partial CDS	MuAst-1/M-006/IMP-0088/M2	TTCTGATGCACTTTCATCCTCCGAGTCCCTTCAAGGACTATTTGGAGATGTGCTTGGCAAACACCGCCAAGTATTGCCCGGAACTCCCGGCGCGGTTTTCAGAGCGTCAGATGGACAAGCTTTGGAGGGGAGGTCCAAAAGCTGTTCATGGCTAAGGCCAAACAACAACAGAAAAATGCCACGACCGTCACTACTACAACTGTCACTGGTGGCAGTAGTCGGCGGTCTCGCAGGCGCTCTGTACGGC
MuAst-1	M-007	IMP-0091	Liver	2014-08-15	M2	Orf1b Orf2, partial CDS	MuAst-1/M-007/IMP-0091/M2	TTCTGATGCACTTTCATCCTCCGAGTCCCTTCAAGGACTATTTGGAGATGTGCTTGGCAAACACCGCCAAGTATTGCCCGGAACTCCCGGCGCGGTTTTCAGAGCGTCAGATGGACAAGCTTTGGAGGGGAGGTCCAAAAGCTGTTCATGGCTAAGGCCAAACAACAACAGAAAAATGCCACGACCGTCACTACTACAACTGTCACTGGTGGCAGTAGTCGGCGGTCTCGCAGGCGCTCTGTACGGC
MuAst-1	M-007	IMP-0096	A/S	2014-08-15	M2	Orf1b Orf2, partial CDS	MuAst-1/M-007/IMP-0096/M2	TTCTGATGCACTTTCATCCTCCGAGTCCCTTCAAGGACTATTTGGAGATGTGCTTGGCAAACACCGCCAAGTATTGCCCGGAACTCCCGGCGCGGTTTTCAGAGCGTCAGATGGACAAGCTTTGGAGGGGAGGTCCAAAAGCTGTTCATGGCTAAGGCCAAACAACAACAGAAAAATGCCACGACCGTCACTACTACAACTGTCACTGGTGGCAGTAGTCGGCGGTCTCGCAGGCGCTCTGTACGGC
MuAst-1	M-013	IMP-0144	A/S	2014-08-20	M2	Orf1b Orf2, partial CDS	MuAst-1/M-013/IMP-0144/M2	TTCTGATGCACTTTCATCCTCCGAGTCCCTTCAAGGACTATTTGGAGATGTGCTTGGCAAACACCGCCAAGTATTGCCCGGAACTCCCGGCGCGGTTTTCAGAGCGTCAGATGGACAAGCTTTGGAGGGGAGGTCCAAAAGCTGTTCATGGCTAAGGCCAAACAACAACAGAAAAATGCCACGACCGTCACTACTACAACTGTCACTGGTGGCAGTAGTCGGCGGTCTCGCAGGCGCTCTGTACGGC
MuAst-1	M-014	IMP-0152	A/S	2014-08-20	M2	Orf1b Orf2, partial CDS	MuAst-1/M-014/IMP-0152/M2	TTCTGATGCACTTTCATCCTCCGAGTCCCTTCAAGGACTATTTGGAGATGTGCTTGGCAAACACCGCCAAGTATTGCCCGGAACTCCCGGCGCGGTTTTCAGAGCGTCAGATGGACAAGCTTTGGAGGGGAGGTCCAAAAGCTGTTCATGGCTAAGGCCAAACAACAACAGAAAAATGCCACGACCGTCACTACTACAACTGTCACTGGTGGCAGTAGTCGGCGGTCTCGCAGGCGCTCTGTACGGC
MuAst-1	M-015	IMP-0160	A/S	2014-08-21	M2	Orf1b Orf2, partial CDS	MuAst-1/M-015/IMP-0160/M2	TTCTGATGCACTTTCATCCTCCGAGTCCCTTCAAGGACTATTTGGAGATGTGCTTGGCAAACACCGCCAAGTATTGCCCGGAACTCCCGGCGCGGTTTTCAGAGCGTCAGATGGACAAGCTTTGGAGGGGAGGTCCAAAAGCTGTTCATGGCTAAGGCCAAACAACAACAGAAAAATGCCACGACCGTCACTACTACAACTGTCACTGGTGGCAGTAGTCGGCGGTCTCGCAGGCGCTCTGTACGGC
MuAst-1	M-016	IMP-0163	Liver	2014-08-21	M2	Orf1b Orf2, partial CDS	MuAst-1/M-016/IMP-0163/M2	TTCTGATGCACTTTCATCCTCCGAGTCCCTTCAAGGACTATTTGGAGATGTGCTTGGCAAACACCGCCAAGTATTGCCCGGAACTCCCGGCGCGGTTTTCAGAGCGTCAGATGGACAAGCTTTGGAGGGGAGGTCCAAAAGCTGTTCATGGCTAAGGCCAAACAACAACAGAAAAATGCCACGACCGTCACTACTACAACTGTCACTGGTGGCAGTAGTCGGCGGTCTCGCAGGCGCTCTGTACGGC
MuAst-1	M-016	IMP-0168	A/S	2014-08-21	M2	Orf1b Orf2, partial CDS	MuAst-1/M-016/IMP-0168/M2	TTCTGATGCACTTTCATCCTCCGAGTCCCTTCAAGGACTATTTGGAGATGTGCTTGGCAAACACCGCCAAGTATTGCCCGGAACTCCCGGCGCGGTTTTCAGAGCGTCAGATGGACAAGCTTTGGAGGGGAGGTCCAAAAGCTGTTCATGGCTAAGGCCAAACAACAACAGAAAAATGCCACGACCGTCACTACTACAACTGTCACTGGTGGCAGTAGTCGGCGGTCTCGCAGGCGCTCTGTACGGC
MuAst-1	M-017	IMP-0171	Liver	2014-08-22	M2	Orf1b Orf2, partial CDS	MuAst-1/M-017/IMP-0171/M2	TTCTGATGCACTTTCATCCTCCGAGTCCCTTCAAGGACTATTTGGAGATGTGCTTGGCAAACACCGCCAAGTATTGCCCGGAACTCCCGGCGCGGTTTTCAGAGCGTCAGATGGACAAGCTTTGGAGGGGAGGTCCAAAAGCTGTTCATGGCTAAGGCCAAACAACAACAGAAAAATGCCACGACCGTCACTACTACAACTGTCACTGGTGGCAGTAGTCGGCGGTCTCGCAGGCGCTCTGTACGGC
MuAst-1	M-017	IMP-0176	A/S	2014-08-22	M2	Orf1b Orf2, partial CDS	MuAst-1/M-017/IMP-0176/M2	TTCTGATGCACTTTCATCCTCCGAGTCCCTTCAAGGACTATTTGGAGATGTGCTTGGCAAACACCGCCAAGTATTGCCCGGAACTCCCGGCGCGGTTTTCAGAGCGTCAGATGGACAAGCTTTGGAGGGGAGGTCCAAAAGCTGTTCATGGCTAAGGCCAAACAACAACAGAAAAATGCCACGACCGTCACTACTACAACTGTCACTGGTGGCAGTAGTCGGCGGTCTCGCAGGCGCTCTGTACGGC
MuAst-1	M-018	IMP-0179	Liver	2014-08-22	M2	Orf1b Orf2, partial CDS	MuAst-1/M-018/IMP-0179/M2	TTCTGATGCACTTTCATCCTCCGAGTCCCTTCAAGGACTATTTGGAGATGTGCTTGGCAAACACCGCCAAGTATTGCCCGGAACTCCCGGCGCGGTTTTCAGAGCGTCAGATGGACAAGCTTTGGAGGGGAGGTCCAAAAGCTGTTCATGGCTAAGGCCAAACAACAACAGAAAAATGCCACGACCGTCACTACTACAACTGTCACTGGTGGCAGTAGTCGGCGGTCTCGCAGGCGCTCTGTACGGC
MuAst-1	M-023	IMP-0219	Liver	2014-09-03	M2	Orf1b Orf2, partial CDS	MuAst-1/M-023/IMP-0219/M2	TTCTGATGCACTTTCATCCTCCGAGTCCCTTCAAGGACTATTTGGAGATGTGCTTGGCAAACACCGCCAAGTATTGCCCGGAACTCCCGGCGCGGTTTTCAGAGCGTCAGATGGACAAGCTTTGGAGGGGAGGTCCAAAAGCTGTTCATGGCTAAGGCCAAACAACAACAGAAAAATGCCACGACCGTCACTACTACAACTGTCACTGGTGGCAGTAGTCGGCGGTCTCGCAGGCGCTCTGTACGGC
MuAst-1	M-023	IMP-0224	A/S	2014-09-03	M2	Orf1b Orf2, partial CDS	MuAst-1/M-023/IMP-0224/M2	TTCTGATGCACTTTCATCCTCCGAGTCCCTTCAAGGACTATTTGGAGATGTGCTTGGCAAACACCGCCAAGTATTGCCCGGAACTCCCGGCGCGGTTTTCAGAGCGTCAGATGGACAAGCTTTGGAGGGGAGGTCCAAAAGCTGTTCATGGCTAAGGCCAAACAACAACAGAAAAATGCCACGACCGTCACTACTACAACTGTCACTGGTGGCAGTAGTCGGCGGTCTCGCAGGCGCTCTGTACGGC
MuAst-1	M-024	IMP-0232	A/S	2014-09-03	M2	Orf1b Orf2, partial CDS	MuAst-1/M-024/IMP-0232/M2	TTCTGATGCACTTTCATCCTCCGAGTCCCTTCAAGGACTATTTGGAGATGTGCTTGGCAAACACCGCCAAGTATTGCCCGGAACTCCCGGCGCGGTTTTCAGAGCGTCAGATGGACAAGCTTTGGAGGGGAGGTCCAAAAGCTGTTCATGGCTAAGGCCAAACAACAACAGAAAAATGCCACGACCGTCACTACTACAACTGTCACTGGTGGCAGTAGTCGGCGGTCTCGCAGGCGCTCTGTACGGC
MuAst-1	M-025	IMP-0235	Liver	2014-09-03	M2	Orf1b Orf2, partial CDS	MuAst-1/M-025/IMP-0235/M2	TTCTGATGCACTTTCATCCTCCGAGTCCCTTCAAGGACTATTTGGAGATGTGCTTGGCAAACACCGCCAAGTATTGCCCGGAACTCCCGGCGCGGTTTTCAGAGCGTCAGATGGACAAGCTTTGGAGGGGAGGTCCAAAAGCTGTTCATGGCTAAGGCCAAACAACAACAGAAAAATGCCACGACCGTCACTACTACAACTGTCACTGGTGGCAGTAGTCGGCGGTCTCGCAGGCGCTCTGTACGGC
MuAst-1	M-025	IMP-0240	A/S	2014-09-03	M2	Orf1b Orf2, partial CDS	MuAst-1/M-025/IMP-0240/M2	TTCTGATGCACTTTCATCCTCCGAGTCCCTTCAAGGACTATTTGGAGATGTGCTTGGCAAACACCGCCAAGTATTGCCCGGAACTCCCGGCGCGGTTTTCAGAGCGTCAGATGGACAAGCTTTGGAGGGGAGGTCCAAAAGCTGTTCATGGCTAAGGCCAAACAACAACAGAAAAATGCCACGACCGTCACTACTACAACTGTCACTGGTGGCAGTAGTCGGCGGTCTCGCAGGCGCTCTGTACGGC
MuAst-1	M-027	IMP-0256	A/S	2014-09-03	M2	Orf1b Orf2, partial CDS	MuAst-1/M-027/IMP-0256/M2	TTCTGATGCACTTTCATCCTCCGAGTCCCTTCAAGGACTATTTGGAGATGTGCTTGGCAAACACCGCCAAGTATTGCCCGGAACTCCCGGCGCGGTTTTCAGAGCGTCAGATGGACAAGCTTTGGAGGGGAGGTCCAAAAGCTGTTCATGGCTAAGGCCAAACAACAACAGAAAAATGCCACGACCGTCACTACTACAACTGTCACTGGTGGCAGTAGTCGGCGGTCTCGCAGGCGCTCTGTACGGC
MuAst-1	M-029	IMP-0272	A/S	2014-09-03	M2	Orf1b Orf2, partial CDS	MuAst-1/M-029/IMP-0272/M2	TTCTGATGCACTTCCATCCTCCGAGTCCCTTCAAGGACTACTTGGAGATGTGCTTGGCAAACACCGCCAAGTACTGCCCGGAACTCCCGGCGCGGTTTTCAGAGCGTCAGATGGACAAGCTTTGGAGGGGAGGTCCAAAAGCTGTTCATGGCTAAGGCCAAACAACAACAGAAAAATGCCACGACCGTCACTACTACAACTGTCACTGGTGGCAGTAGTCGGCGGTCTCGCAGGCGCTCTGTACGGC
MuAst-1	M-031	IMP-0288	A/S	2014-09-04	M2	Orf1b Orf2, partial CDS	MuAst-1/M-031/IMP-0288/M2	TTCTGATGCATTTCCACCCTCCGAGTCCCTTCAAGGACTACTTGGAGATGTGCTTGGCAAACACCGCCAAGTACTGCCCGGAACTCCCGGCGCGGTTTTCAGAGCGTCAGATGGACAAGCTTTGGAGGGGAGGTCCAAAAGCTGTCTATGGCTAAGGCCAAACAACAGCAGAAAAATGCCACGACCGTCACCACTACAACTGTTTCTGGTGGCAGTGGTCGGCGGTCTCGCAGGCGCTCTGTACGGC
MuAst-1	M-033	IMP-0299	Liver	2014-09-04	M2	Orf1b Orf2, partial CDS	MuAst-1/M-033/IMP-0299/M2	TTCTGATGCATTTCCACCCTCCGAGTCCCTTCAAGGACTACTTGGAGATGTGCTTGGCAAACACCGCCAAGTACTGCCCGGAACTCCCGGCGCGGTTTTCAGAGCGTCAGATGGACAAGCTTTGGAGGGGAGGTCCAAAAGCTGTCTATGGCTAAGGCCAAACAACAACAGAAAAATGCCACGACCGTCACCACTACAACTGTTTCTGGTGGCAGTGGTCGGCGGTCTCGCAGGCGCTCTGTACGGC
MuAst-1	M-035	IMP-0320	A/S	2014-09-04	M2	Orf1b Orf2, partial CDS	MuAst-1/M-035/IMP-0320/M2	TTCTGATGCACTTCCATCCTCCGAGTCCCTTCAAGGACTACTTGGAGATGTGCTTGGCAAACACCGCCAAGTACTGCCCGGAACTCCCGGCGCGGTTTTCAGAGCGTCAGATGGACAAGCTTTGGAGGGGAGGTCCAAAAGCTGTTCATGGCTAAGGCCAAACAACAACAGAAAAATGCCACGACCGTCACTACTACAACTGTCACTGGTGGCAGTAGTCGGCGGTCTCGCAGGCGCTCTGTACGGC
MuAst-1	M-040	IMP-0360	A/S	2014-09-10	M2	Orf1b Orf2, partial CDS	MuAst-1/M-040/IMP-0360/M2	TTCTGATGCACTTTCATCCTCCGAGTCCCTTCAAGGACTACCTGGAGATGTGCTTGGCAAACACCGCCAAGTATTGCCCGGAACTCCCGGCGCGGTTTTCAGAGCGTCAGATGGACAAGCTTTGGAGGGGAGGTCCAAAAGCTGTTCATGGCTAAGGCCAAACAACAACAGAAAAATGCCACGACCGTCACTACTACAACTGTCACTGGTGGCAGTAGTCGGCGGTCTCGCAGGCGCTCTGTACGGC
MuAst-1	M-041	IMP-0368	A/S	2014-09-10	M3-1	Orf1b Orf2, partial CDS	MuAst-1/M-041/IMP-0368/M3-1	TTCTGATGCATTTCCACCCTCCGAGTCCCTTCAAGGACTACTTGGAGATGTGCTTGGCAAACACCGCCAAGTACTGCCCGGAACTTCCGGCGCGGTTTTCAGAGCGTCAGATGGACAAGCTTTGGAGGGGAGGTCCAAAAGCTGTCTATGGCTAAGGCCAAACAACAACAGAAAAATGCCACGACCGTCACCACTACAACTGTTTCTGGTGGCAGTGGTCGGCGGTCTCGCAGGCGCGCTGTACGGC
MuAst-1	M-042	IMP-0371	Liver	2014-09-11	M2	Orf1b Orf2, partial CDS	MuAst-1/M-042/IMP-0371/M2	TTCTGATGCACTTTCATCCTCCGAGTCCCTTCAAGGACTATTTGGAGATGTGCTTGGCAAACACCGCCAAGTATTGCCCGGAACTCCCGGCGCGGTTTTCAGAGCGTCAGATGGACAAGCTTTGGAGGGGAGGTCCAAAAGCTGTTCATGGCTAAGGCCAAACAACAACAGAAAAATGCCACGACCGTCACTACTACAACTGTCACTGGTGGCAGTAGTCGGCGGTCTCGCAGGCGCACTGTACGGC
MuAst-1	M-042	IMP-0376	A/S	2014-09-11	M2	Orf1b Orf2, partial CDS	MuAst-1/M-042/IMP-0376/M2	TTCTGATGCACTTTCATCCTCCGAGTCCCTTCAAGGACTATTTGGAGATGTGCTTGGCAAACACCGCCAAGTATTGCCCGGAACTCCCGGCGCGGTTTTCAGAGCGTCAGATGGACAAGCTTTGGAGGGGAGGTCCAAAAGCTGTTCATGGCTAAGGCCAAACAACAACAGAAAAATGCCACGACCGTCACTACTACAACTGTCACTGGTGGCAGTAGTCGGCGGTCTCGCAGGCGCACTGTACGGC
MuAst-1	M-043	IMP-0384	A/S	2014-09-11	M2	Orf1b Orf2, partial CDS	MuAst-1/M-043/IMP-0384/M2	TTCTGATGCACTTTCATCCTCCGAGTCCCTTCAAGGACTATTTGGAGATGTGCTTGGCAAACACCGCCAAGTATTGCCCGGAACTCCCGGCGCGGTTTTCAGAGCGTCAGATGGACAAGCTTTGGAGGGGAGGTCCAAAAGCTGTTCATGGCTAAGGCCAAACAACAACAGAAAAATGCCACGACCGTCACTACTACAACTGTCACTGGTGGCAGTAGTCGGCGGTCTCGCAGGCGCACTGTACGGC
MuAst-1	M-045	IMP-0395	Liver	2014-09-11	M3-1	Orf1b Orf2, partial CDS	MuAst-1/M-045/IMP-0395/M3-1	TTCTGATGCATTTCCACCCTCCGAGTCCCTTCAAGGACTACTTGGAGATGTGCTTGGCAAACACCGCCAAGTACTGCCCGGAACTTCCGGCGCGGTTTTCAGAGCGTCAGATGGACAAGCTTTGGAGGGGAGGTCCAAAAGCTGTCTATGGCTAAGGCCAAACAACAACAGAAAAATGCCACGACCGTCACCACTACAACTGTTTCTGGTGGCAGTGGTCGGCGGTCTCGCAGGCGCCCTGTACGGC
MuAst-1	M-045	IMP-0400	A/S	2014-09-11	M3-1	Orf1b Orf2, partial CDS	MuAst-1/M-045/IMP-0400/M3-1	TTCTGATGCACTTCCATCCTCCGAGTCCCTTCAAGGACTACTTGGAGATGTGCTTGGCAAACACCGCCAAGTACTGCCCGGAACTCCCGGCGCGGTTTTCAGAGCGTCAGATGGACAAGCTTTGGAGGGGAGGTCCAAAAGCTGTTCATGGCTAAGGCCAAACAACAACAGAAAAATGCCACGACCGTCACTACTACAACTGTCACTGGTGGCAGTAGTCGGCGGTCTCGCAGGCGCTCTGTACGGC
MuAst-1	M-046	IMP-0408	A/S	2014-09-11	M3-1	Orf1b Orf2, partial CDS	MuAst-1/M-046/IMP-0408/M3-1	TTCTGATGCACTTCCATCCTCCGAGTCCCTTCAAGGACTACTTGGAGATGTGCTTGGCAAACACCGCCAAGTACTGCCCGGAACTCCCGGCGCGGTTTTCAGAGCGTCAGATGGACAAGCTTTGGAGGGGAGGTCCAAAAGCTGTTCATGGCTAAGGCCAAACAACAACAGAAAAATGCCACGACCGTCACTACTACAACTGTCACTGGTGGCAGTAGTCGGCGGTCTCGCAGGCGCTCTGTACGGC
MuAst-1	M-050	IMP-0440	A/S	2014-09-11	M3-1	Orf1b Orf2, partial CDS	MuAst-1/M-050/IMP-0440/M3-1	TTCTGATGCACTTCCATCCTCCGAGTCCCTTCAAGGACTATTTGGAGATGTGCTTGGCAAACACCGCCAAGTACTGCCCGGAACTTCCGGCGCGGTTTTCAGAGCGTCAGATGGACAAGCTTTGGAGGGGAGGTCCAAAAGCTGTTCATGGCTAAGGCCAAACAACAACAGAAAAATGCCACGACCGTCACTACTACAACTGTTACTGGTGGCAGTGGTCGGCGGTCTCGCAGGCGCTCTGTACGGC
MuAst-1	M-051	IMP-0443	Liver	2014-09-11	M3-1	Orf1b Orf2, partial CDS	MuAst-1/M-051/IMP-0443/M3-1	TTCTGATGCACTTCCATCCCCCGAGTCCCTTCAAGGACTATTTGGAGATGTGCTTGGCAAACACCGCCAAGTACTGCCCGGAACTTCCGGCGCGGTTTTCAGAGCGTCAGATGGACAAGCTTTGGAGGGGAGGTCCAAAAGCTGTTCATGGCTAAGGCCAAACAACAACAGAAAAATGCCACGACCGTCACTACTACAACTGTCACTGGTGGCAGTGGTCGGCGGTCTCGCAGGCGCTCTGTACGGC
MuAst-1	M-051	IMP-0448	A/S	2014-09-11	M3-1	Orf1b Orf2, partial CDS	MuAst-1/M-051/IMP-0448/M3-1	TTCTGATGCACTTCCATCCTCCGAGTCCCTTCAAGGACTACTTGGAGATGTGCTTGGCAAACACCGCCAAGTACTGCCCGGAACTTCCGGCGCGGTTTTCAGAGCGTCAGATGGACAAGCTTTGGAGGGGAGGTCCAAAAGCTGTTCATGGCTAAGGCCAAACAACAACAGAAAAATGCCACGACCGTCACTACTACAACTGTTACTGGTGGCAGTAGTCGGCGGTCTCGCAGGCGCTCTGTACGGC
MuAst-1	M-052	IMP-0451	Liver	2014-09-11	M3-1	Orf1b Orf2, partial CDS	MuAst-1/M-052/IMP-0451/M3-1	TTCTGATGCACTTCCATCCTCCGAGTCCCTTCAAGGACTACTTGGAGATGTGCTTGGCAAACACCGCCAAGTACTGCCCGGAACTTCCGGCGCGGTTTTCAGAGCGTCAGATGGACAAGCTTTGGAGGGGAGGTCCAAAAGCTGTTCATGGCTAAGGCCAAACAACAACAGAAAAATGCCACGACCGTCACTACTACAACTGTTACTGGTGGCAGTAGTCGGCGGTCTCGCAGGCGCTCTGTACGGC
MuAst-1	M-052	IMP-0456	A/S	2014-09-11	M3-1	Orf1b Orf2, partial CDS	MuAst-1/M-052/IMP-0456/M3-1	TTCTGATGCACTTCCATCCTCCGAGTCCCTTCAAGGACTACTTGGAGATGTGCTTGGCAAACACCGCCAAGTACTGCCCGGAACTTCCGGCGCGGTTTTCAGAGCGTCAGATGGACAAGCTTTGGAGGGGAGGTCCAAAAGCTGTTCATGGCTAAGGCCAAACAACAACAGAAAAATGCCACGACCGTCACTACTACAACTGTTACTGGTGGCAGTAGTCGGCGGTCTCGCAGGCGCTCTGTACGGC
MuAst-1	M-053	IMP-0464	A/S	2014-09-11	M3-1	Orf1b Orf2, partial CDS	MuAst-1/M-053/IMP-0464/M3-1	TTCTGATGCACTTCCATCCTCCGAGTCCCTTCAAGGACTACTTGGAGATGTGCTTGGCAAACACCGCCAAGTACTGCCCGGAACTTCCGGCGCGGTTTTCAGAGCGTCAGATGGACAAGCTTTGGAGGGGAGGTCCAAAAGCTGTTCATGGCTAAGGCCAAACAACAACAGAAAAATGCCACGACCGTCACTACTACAACTGTCACTGGTGGCAGTAGTCGGCGGTCTCGCAGGCGCTCTGTACGGC
MuAst-1	M-054	IMP-0472	A/S	2014-09-11	M3-1	Orf1b Orf2, partial CDS	MuAst-1/M-054/IMP-0472/M3-1	TTCTGATGCACTTCCATCCTCCGAGTTCCTTCAAGGACTACTTGGAGATGTGCCTGGCAAACACCGCCAAGTACTGCCCGGAACTCCCGGCGCGCTTTTCAGAGCGTCAGATGGACAAGCTTTGGAGGGGAGGTCCAAAAGCTGTTCATGGCTAAGGCCAAACAACAACAGAAAAATGCCACGACCGTCACTACTACAACTGTCACTGGTGGCAGTAGTCGGCGGTCTCGCAGGCGCTCTGTACGGC
MuAst-1	M-056	IMP-0488	A/S	2014-09-11	M3-1	Orf1b Orf2, partial CDS	MuAst-1/M-056/IMP-0488/M3-1	TTCTGATGCACTTCCATCCTCCGAGTCCCTTCAAGGACTACTTGGAGATGTGCTTGGCAAACACCGCCAAGTACTGCCCGGAACTTCCGGCGCGGTTTTCAGAGCGTCAGATGGACAAGCTTTGGAGGGGAGGTCCAAAAGCTGTTCATGGCTAAGGCCAAACAACAACAGAAAAATGCCACGACCGTCACTACTACAACTGTCACTGGTGGCAGTAGTCGGCGGTCTCGCAGGCGCTCTGTACGGC
MuAst-1	M-057	IMP-0496	A/S	2014-09-11	M3-1	Orf1b Orf2, partial CDS	MuAst-1/M-057/IMP-0496/M3-1	TTCTGATGCACTTCCATCCTCCGAGTTCCTTCAAGGACTACTTGGAGATGTGCCTGGCAAACACCGCCAAGTACTGCCCGGAACTCCCGGCGCGCTTTTCAGAGCGTCAGATGGACAAGCTTTGGAGGGGAGGTCCAAAAGCTGTTCATGGCTAAGGCCAAACAACAACAGAAAAATGCCACGACCGTCACTACTACAACTGTCACTGGTGGCAGTAGTCGGCGGTCTCGCAGGCGCTCTGTACGGC
MuAst-1	M-059	IMP-0512	A/S	2014-09-11	M3-1	Orf1b Orf2, partial CDS	MuAst-1/M-059/IMP-0512/M3-1	TTCTGATGCACTTCCATCCCCCGAGTCCCTTCAAGGACTACTTGGAGATGTGCTTGGCAAACACCGCCAAGTACTGCCCGGAACTTCCGGCGCGGTTTTCAGAGCGTCAGATGGACAAGCTTTGGAGGGGAGGTCCAAAAGCTGTTCATGGCTAAGGCCAAACAACAACAGAAAAATGCCACGACCGTCACTACTACAACTGTCACTGGTGGCAGTAGTCGGCGGTCTCGCAGGCGCTCTGTACGGC
MuAst-1	M-060	IMP-0520	A/S	2014-09-11	M3-1	Orf1b Orf2, partial CDS	MuAst-1/M-060/IMP-0520/M3-1	TTCTGATGCACTTCCATCCTCCGAGTCCCTTCAAGGACTACTTGGAGATGTGCTTGGCAAACACCGCCAAGTACTGCCCGGAACTCCCGGCGCGGTTTTCAGAGCGTCAGATGGACAAGCTTTGGAGGGGAGGTCCAAAAGCTGTTCATGGCTAAGGCCAAACAACAACAGAAAAATGCCACGACCGTCACTACTACAACTGTCACTGGTGGCAGTAGTCGGCGGTCTCGCAGGCGCTCTGTACGGC
MuAst-1	M-065	IMP-0560	A/S	2014-09-11	M3-1	Orf1b Orf2, partial CDS	MuAst-1/M-065/IMP-0560/M3-1	TTCTGATGCACTTCCATCCTCCGAGTCCCTTCAAGGACTACTTGGAGATGTGCTTGGCAAACACCGCCAAGTACTGCCCGGAACTTCCGGCGCGGTTTTCAGAGCGTCAGATGGACAAGCTTTGGAGGGGAGGTCCAAAAGCTGTCCATGGCTAAGGCCAAACAACAACAGAAAAATGCCACGACCGTCACTACTACAACTGTCACTGGTGGCAGTGGTCGGCGGTCTCGCAGGCGCTCTGTACGGC
MuAst-1	M-066	IMP-0563	Liver	2014-09-11	M3-1	Orf1b Orf2, partial CDS	MuAst-1/M-066/IMP-0563/M3-1	TTCTGATGCATTTCCACCCTCCGAGTCCCTTCAAGGACTACTTGGAGATGTGCTTGGCAAACACCGCCAAGTACTGCCCGGAACTTCCGGCGCGGTTTTCAGAGCGTCAGATGGACAAGCTTTGGAGGGGAGGTCCAAAAGCTGTCTATGGCTAAGGCCAAACAACAACAGAAAAATGCCACGACCGTCACCACTACAACTGTTTCTGGTGGCAGTGGTCGGCGGTCTCGCAGGCGCGCTGTACGGC
MuAst-1	M-079	IMP-0672	A/S	2014-09-18	M3-1	Orf1b Orf2, partial CDS	MuAst-1/M-079/IMP-0672/M3-1	TTCTGATGCATTTCCACCCTCCGAGTCCCTTCAAGGACTACTTGGAGATGTGCTTGGCAAACACCGCCAAGTACTGCCCGGAACTTCCGGCGCGGTTTTCAGAGCGTCAGATGGACAAGCTTTGGAGGGGAGGTCCAAAAGCTGTCTATGGCTAAGGCCAAACAACAACAGAAAAATGCCACGACCGTCACCACTACAACTGTTTCTGGTGGCAGTGGTCGGCGGTCTCGCAGGCGCGCTGTACGGC
MuAst-1	M-081	IMP-0688	A/S	2014-09-18	M3-1	Orf1b Orf2, partial CDS	MuAst-1/M-081/IMP-0688/M3-1	TTCTGATGCACTTCCATCCTCCGAGTCCCTTCAAGGACTACTTGGAGATGTGCTTGGCAAACACCGCCAAGTACTGCCCGGAACTCCCGGCGCGGTTTTCAGAGCGTCAGATGGACAAGCTTTGGAGGGGAGGTCCAAAAGCTGTTCATGGCTAAGGCCAAACAACAACAGAAAAATGCCACGACCGTCACTACTACAACTGTCACTGGTGGCAGTAGTCGGCGGTCTCGCAGGCGCTCTGTACGGC
MuAst-1	M-083	IMP-0704	A/S	2014-09-19	M3-1	Orf1b Orf2, partial CDS	MuAst-1/M-083/IMP-0704/M3-1	TTCTGATGCACTACCATCCTCCGAGTCCCTTCAAGGACTACTTGGAGATGTGCTTGGCAAACACCGCCAAGTACTGCCCGGAACTTCCGGCGCGGTTTTCAGAGCGTCAGATGGACAAGCTTTGGAGGGGAGGTCCAAAAGCTGTTCATGGCTAAGGCCAAACAACAACAGAAAAATGCCACGACCGTCACTACTACAACTGTCACTGGTGGCAGTGGTCGGCGGTCTCGCAGGCGCTCTGTACGGC
MuAst-1	M-092	IMP-0776	A/S	2014-10-22	M3-1	Orf1b Orf2, partial CDS	MuAst-1/M-092/IMP-0776/M3-1	TTCTGATGCACTTCCATCCTCCGAGTCCCTTCAAGGACTACTTGGAGATGTGCTTGGCAAACACCGCCAAGTACTGCCCGGAACTTCCGGCGCGGTTCTCAGAGCGTCAGATGGACAAGCTTTGGAGGGGAGGTCCAAAAGCTGTCTATGGCTAAGGCCAAACAACAACAGAAAAATGCCACGACCGTCACCACTACAACTGTTTCTGGTGGCAGTGGTCGGCGGTCTCGCAGGCGCTCTGTACGGC
MuAst-1	M-095	IMP-0800	A/S	2014-10-22	M3-1	Orf1b Orf2, partial CDS	MuAst-1/M-095/IMP-0800/M3-1	TTCTGATGCACTTCCATCCTCCGAGTCCCTTCAAGGACTACTTGGAGATGTGCTTGGCAAACACCGCCAAGTACTGCCCGGAACTTCCGGCGCGGTTTTCAGGGCGTCAGATGGACAAGCTTTGGAGGGGAGGTCCAAAAGCTGTCTATGGCTAAGGCCAAACAACAACAGAAAAATGCCACGACCGTCACCACTACAACTGTTTCTGGTGGCAGTGGTCGGCGGTCTTGCAGGCGCTCTGTACGGC
MuAst-1	M-097	IMP-0816	A/S	2014-10-22	M3-1	Orf1b Orf2, partial CDS	MuAst-1/M-097/IMP-0816/M3-1	TTCTGATGCACTTCCATCCTCCGAGTCCCTTCAAGGACTACTTGGAGATGTGCTTGGCAAACACCGCCAAGTACTGCCCGGAACTTCCGGCGCGGTTTTCAGAGCGTCAGATGGACAAGCTTTGGAGGGGAGGTCCAAAAGCTGTTCATGGCTAAGGCCAAACAACAACAGAAAAATGCCACGACCGTCACTACTACAACTGTCACTGGTGGCAGTAGTCGGCGGTCTCGCAGGCGCTCTGTACGGC
MuAst-1	M-099	IMP-0832	A/S	2014-10-22	M3-1	Orf1b Orf2, partial CDS	MuAst-1/M-099/IMP-0832/M3-1	TTCTGATGCACTTCCATCCTCCGAGTCCCTTCAAGGACTACTTGGAGATGTGCTTGGCAAACACCGCCAAGTACTGCCCGGAACTTCCGGCGCGGTTTTCAGAGCGTCAGATGGACAAGCTTTGGAGGGGAGGTCCAAAAGCTGTTCATGGCTAAGGCCAAACAACAACAGAAAAATGCCACGACCGTCACTACTACAACTGTCACTGGTGGCAGTAGTCGGCGGTCTCGCAGGCGCTCTGTACGGC
MuAst-1	M-101	IMP-0873	A/S	2014-10-22	M3-1	Orf1b Orf2, partial CDS	MuAst-1/M-101/IMP-0873/M3-1	TTCTGATGCATTTCCATCCTCCGAGTCCCTTCAAGGACTACTTGGAGATGTGCTTGGCAAACACCGCCAAGTACTGCCCGGAACTTCCGGCGCGGTTCTCAGAGCGTCAGATGGACAAGCTTTGGAGGGGAGGTCCAAAAGCTGTCTATGGCTAAGGCCAAACAACAACAGAAAAATGCCACGACCGTCACCACTACAACTGTTTCTGGTGGCAGTGGTCGGCGGTCTCGCAGGCGCTCTGTACGGC
MuAst-1	M-103	IMP-0889	A/S	2015-03-31	M3-2	Orf1b Orf2, partial CDS	MuAst-1/M-103/IMP-0889/M3-2	TTCTGATGCACTTCCATCCTCCGAGTCCCTTCAAGGACTACTTGGAGATGTGCTTGGCAAACACCGCCAAGTACTGCCCGGAACTTCCGGCGCGGTTTTCAGAGCGTCAGATGGACATGCTTTGGAGGGGAGGTCCAAAAGCTGTTCATGGCTAAGGCCAAACAACAACAGAAAAATGCCACGACCGTCACTACTACAACTGTCACTGGTGGCAGTAGTCGGCGGTCTCGCAGGCGCTCTGTACGGC
MuAst-1	M-105	IMP-0905	A/S	2015-03-31	M3-2	Orf1b Orf2, partial CDS	MuAst-1/M-105/IMP-0905/M3-2	TTCTGATGCATTTCCATCCTCCGAGTCCCTTCAAGGACTACTTGGAGATGTGCTTGGCAAACACCGCCAAGTACTGCCCGGAACTCCCGGCGCGGTTTTCAGAGCGTCAGATGGACAAGCTTTGGAGGGGAGGTCCAAAAGCTGTTCATGGCTAAGGCCAAACAACAACAGAAAAATGCCACGACCGTCACTACTACAACTGTCACTGGTGGCAGTAGTCGGCGGTCTCGCAGGCGCTCTGTACGGC
MuAst-1	M-111	IMP-0953	A/S	2015-03-31	M3-2	Orf1b Orf2, partial CDS	MuAst-1/M-111/IMP-0953/M3-2	TTCTGATGCACTTCCATCCTCCGAGTCCCTTCAAGGACTACTTGGAGATGTGCTTGGCAAACACCGCCAAGTACTGCCCGGAACTTCCGGCGCGGTTTTCAGAGCGTCAGATGGACAAGCTTTGGAGGGGAGGTCCAAAAGCTGTTCATGGCTAAGGCCAAACAACAACAGAAAAATGCCACGACCGTCACTACTACAACTGTCACTGGTGGCAGTAGTCGGCGGTCTCGCAGGCGCTCTGTACGGC
MuAst-1	M-115	IMP-0985	A/S	2015-03-31	M3-2	Orf1b Orf2, partial CDS	MuAst-1/M-115/IMP-0985/M3-2	TTCTGATGCATTTCCATCCTCCGAGTCCCTTCAAGGACTACTTGGAGATGTGCTTGGCAAACACCGCCAAGTACTGCCCGGAACTTCCGGCGCGGTTCTCAGAGCGTCAGATGGACAAGCTTTGGAGGGGAGGTCCAAAAGCTGTTCATGGCTAAGGCCAAACAACAACAGAAAAATGCCACGACCGTCACTACTACAACTGTCACTGGTGGCAGTAGTCGGCGGTCTCGCAGGCGCTCTGTACGGC
MuAst-1	M-117	IMP-1001	A/S	2015-03-31	M3-2	Orf1b Orf2, partial CDS	MuAst-1/M-117/IMP-1001/M3-2	TTCTGATGCACTTCCATCCTCCGAGTCCCTTCAAGGACTACTTGGAGATGTGCCTGGCAAACACCGCCAAGTACTGCCCGGAACTCCCGGCGCGGTTTTCAGAGCGTCAGATGGACAAGCTTTGGAGGGGAGGTCCAAAAGCTGTTCATGGCTAAGGCCAAACAACAACAGAAAAATGCCACGACCGTCACTACTACAACTGTCACTGGTGGCAGTAGTCGGCGGTCTCGCAGGCGCTCTGTACGGC
MuAst-1	M-120	IMP-1020	Liver	2015-04-01	M3-2	Orf1b Orf2, partial CDS	MuAst-1/M-120/IMP-1020/M3-2	TTCTGATGCACTACCATCCCCCGAGTCCCTTCAAGGACTACTTGGAGATGTGCTTGGCAAACACCGCCAAGTACTGCCCGGAACTTCCGGCGCGGTTTTCGGAGCGTCAGATGGACAAGCTTTGGAGGGGAGGTCCAAAAGCTGTTCATGGCTAAGGCCAAACAACAACAGAAAAATGCCACGACCGTCACTACTACAACTGTCACTGGTGGCAGTAGTCGGCGGTCTCGCAGGCGCTCTGTACGGC
MuAst-1	M-120	IMP-1025	A/S	2015-04-01	M3-2	Orf1b Orf2, partial CDS	MuAst-1/M-120/IMP-1025/M3-2	TTCTGATGCACTACCATCCCCCGAGTCCCTTCAAGGACTACTTGGAGATGTGCTTGGCAAACACCGCCAAGTACTGCCCGGAACTTCCGGCGCGGTTTTCAGAGCGTCAGATGGACAAGCTTTGGAGGGGAGGTCCAAAAGCTGTTCATGGCTAAGGCCAAACAACAACAGAAAAATGCCACGACCGTCACTACTACAACTGTCACTGGTGGCAGTAGTCGGCGGTCTCGCAGGCGCTCTGTACGGC
MuAst-1	M-123	IMP-1049	A/S	2015-04-01	M3-2	Orf1b Orf2, partial CDS	MuAst-1/M-123/IMP-1049/M3-2	TTCTGATGCACTTCCATCCTCCGAGTCCCTTCAAGGACTACTTGGAGATGTGCCTGGCAAACACCGCCAAGTACTGCCCGGAACTCCCGGCGCGGTTTTCAGAGCGTCAGATGGACAAGCTTTGGAGGGGAGGTCCAAAAGCTGTTCATGGCTAAGGCCAAACAACAACAGAAAAATGCCACGACCGTCACTACTACAACTGTCACTGGTGGCAGTAGTCGGCGGTCTCGCAGGCGCTCTGTACGGC
MuAst-1	M-127	IMP-1081	A/S	2015-04-02	M3-2	Orf1b Orf2, partial CDS	MuAst-1/M-127/IMP-1081/M3-2	TTCTGATGCACTTCCATCCTCCGAGTCCCTTCAAGGACTACTTGGAGATGTGCTTGGCAAACACCGCCAAGTACTGCCCGGAACTCCCGGCGCGGTTTTCAGAGCGTCAGATGGACAAGCTTTGGAGGGGAGGTCCAAAAGCTGTTCATGGCTAAGGCCAAACAACAACAGAAAAATGCCACGACCGTCACTACTACAACTGTCACTGGTGGCAGTAGTCGGCGGTCTCGCAGGCGCTCTGTACGGC
MuAst-1	M-128	IMP-1084	Liver	2015-04-02	M3-2	Orf1b Orf2, partial CDS	MuAst-1/M-128/IMP-1084/M3-2	TTCTGATGCATTTCCATCCTCCGAGTCCCTTCAAGGACTACTTGGAGATGTGCTTGGCAAACACCGCCAAGTACTGCCCGGAACTTCCGGCGCGGTTCTCAGAGCGTCAGATGGACAAGCTTTGGAGGGGAGGTCCAAAAGCTGTTCATGGCTAAGGCCAAACAACAACAGAAAAATGCCACGACCGTCACTACTACAACTGTCACTGGTGGCAGTAGTCGGCGGTCTCGCAGGCGCTCTGTACGGC
MuAst-1	M-128	IMP-1089	A/S	2015-04-02	M3-2	Orf1b Orf2, partial CDS	MuAst-1/M-128/IMP-1089/M3-2	TTCTGATGCATTTCCATCCTCCGAGTCCCTTCAAGGACTACTTGGAGATGTGCTTGGCAAACACCGCCAAGTACTGCCCGGAACTTCCGGCGCGGTTCTCAGAGCGTCAGATGGACAAGCTTTGGAGGGGAGGTCCAAAAGCTGTTCATGGCTAAGGCCAAACAACAACAGAAAAATGCCACGACCGTCACTACTACAACTGTCACTGGTGGCAGTAGTCGGCGGTCTCGCAGGCGCTCTGTACGGC
MuAst-1	M-132	IMP-1116	Liver	2015-04-02	M3-2	Orf1b Orf2, partial CDS	MuAst-1/M-132/IMP-1116/M3-2	TTCTGATGCATTTCCATCCTCCGAGTCCCTTCAAGGACTACTTGGAGATGTGCTTGGCAAACACCGCCAAGTACTGCCCGGAACTTCCGGCGCGGTTCTCAGAGCGTCAGATGGACAAGCTTTGGAGGGGAGGTCCAAAAGCTGTCTATGGCTAAGGCCAAACAACAACAGAAAAATGCCACGACCGTCACCACTACAACTGTTTCTGGTGGCAGTGGTCGGCGGTCTCGCAGGCGCTCTGTACGGC
MuAst-1	M-132	IMP-1121	A/S	2015-04-02	M3-2	Orf1b Orf2, partial CDS	MuAst-1/M-132/IMP-1121/M3-2	TTCTGATGCATTTCCATCCTCCGAGTCCCTTCAAGGACTACTTGGAGATGTGCTTGGCAAACACCGCCAAGTACTGCCCGGAACTTCCGGCGCGGTTCTCAGAGCGTCAGATGGACAAGCTTTGGAGGGGAGGTCCAAAAGCTGTCTATGGCTAAGGCCAAACAACAACAGAAAAATGCCACGACCGTCACCACTACAACTGTTTCTGGTGGCAGTGGTCGGCGGTCTCGCAGGCGCTCTGTACGGC
MuAst-1	M-136	IMP-1148	Liver	2015-04-07	M3-2	Orf1b Orf2, partial CDS	MuAst-1/M-136/IMP-1148/M3-2	TTCTGATGCACTTCCATCCTCCGAGTCCCTTCAAGGACTACTTGGAGATGTGCCTGGCAAACACCGCCAAGTACTGCCCGGAACTCCCGGCGCGGTTTTCAGAGCGTCAGATGGACAAGCTTTGGAGGGGAGGTCCAAAAGCTGTTCATGGCTAAGGCCAAACAACAACAGAAAAATGCCACGACCGTCACTACTACAACTGTCACTGGTGGCAGTAGTCGGCGGTCTCGCAGGCGCTCTGTACGGC
MuAst-1	M-136	IMP-1153	A/S	2015-04-07	M3-2	Orf1b Orf2, partial CDS	MuAst-1/M-136/IMP-1153/M3-2	TTCTGATGCACTTCCATCCTCCGAGTCCCTTCAAGGACTACTTGGAGATGTGCCTGGCAAACACCGCCAAGTACTGCCCGGAACTCCCGGCGCGGTTTTCAGAGCGTCAGATGGACAAGCTTTGGAGGGGAGGTCCAAAAGCTGTTCATGGCTAAGGCCAAACAACAACAGAAAAATGCCACGACCGTCACTACTACAACTGTCACTGGTGGCAGTAGTCGGCGGTCTCGCAGGCGCTCTGTACGGC
MuAst-1	M-137	IMP-1161	A/S	2015-04-07	M3-2	Orf1b Orf2, partial CDS	MuAst-1/M-137/IMP-1161/M3-2	TTCTGATGCACTTCCATCCTCCGAGTCCCTTCAAGGACTACTTGGAGATGTGCTTGGCAAACACCGCCAAGTACTGCCCGGAACTCCCGGCGCGGTTTTCAGAGCGTCAGATGGACAAGCTTTGGAGGGGAGGTCCAAAAGCTGTTCATGGCTAAGGCCAAACAACAACAGAAAAATGCCACGACCGTCACTACTACAACTGTCACTGGTGGCAGTAGTCGGCGGTCTCGCAGGCGCTCTGTACGGC
MuAst-1	M-138	IMP-1169	A/S	2015-04-07	M3-2	Orf1b Orf2, partial CDS	MuAst-1/M-138/IMP-1169/M3-2	TTCTGATGCATTTCCATCCTCCGAGTCCCTTCAAGGACTACTTGGAGATGTGCTTGGCAAACACCGCCAAGTACTGCCCGGAACTTCCGGCGCGGTTCTCAGAGCGTCAGATGGACAAGCTTTGGAGGGGAGGTCCAAAAGCTGTTCATGGCTAAGGCCAAACAACAACAGAAAAATGCCACGACCGTCACTACTACAACTGTCACTGGTGGCAGTAGTCGGCGGTCTCGCAGGCGCTCTGTACGGC
MuAst-1	M-139	IMP-1177	A/S	2015-04-07	M3-2	Orf1b Orf2, partial CDS	MuAst-1/M-139/IMP-1177/M3-2	TTCTGATGCACTTCCATCCTCCGAGTCCCTTCAAGGACTACTTGGAGATGTGCTTGGCAAACACCGCCAAGTACTGCCCGGAACTCCCGGCGCGGTTTTCAGAGCGTCAGATGGACAAGCTTTGGAGGGGAGGTCCAAAAGCTGTTCATGGCTAAGGCCAAACAACAACAGAAAAATGCCACGACCGTCACTACTACAACTGTCACTGGTGGCAGTAGTCGGCGGTCTCGCAGGCGCTCTGTACGGC
MuAst-1	M-141	IMP-1193	A/S	2015-04-07	M3-2	Orf1b Orf2, partial CDS	MuAst-1/M-141/IMP-1193/M3-2	TTCTGATGCATTTCCATCCTCCGAGTCCCTTCAAGGACTACTTGGAGATGTGCTTGGCAAACACCGCCAAGTACTGCCCGGAACTTCCGGCGCGGTTCTCAGAGCGTCAGATGGACAAGCTTTGGAGGGGAGGTCCAAAAGCTGTTCATGGCTAAGGCCAAACAACAACAGAAAAATGCCACGACCGTCACTACTACAACTGTCACTGGTGGCAGTAGTCGGCGGTCTCGCAGGCGCTCTGTACGGC
MuAst-1	M-145	IMP-1220	Liver	2015-04-08	M3-2	Orf1b Orf2, partial CDS	MuAst-1/M-145/IMP-1220/M3-2	TTCTGATGCATTTCCATCCTCCGAGTCCCTTCAAGGACTACTTGGAGATGTGCTTGGCAAACACCGCCAAGTACTGCCCGGAACTTCCGGCGCGGTTCTCAGAGCGTCAGATGGACAAGCTTTGGAGGGGAGGTCCAAAAGCTGTTCATGGCTAAGGCCAAACAACAACAGAAAAATGCCACGACCGTCACTACTACAACTGTCACTGGTGGCAGTAGTCGGCGGTCTCGCAGGCGCTCTGTACGGC
MuAst-1	M-145	IMP-1225	A/S	2015-04-08	M3-2	Orf1b Orf2, partial CDS	MuAst-1/M-145/IMP-1225/M3-2	TTCTGATGCATTTCCATCCTCCGAGTCCCTTCAAGGACTACTTGGAGATGTGCTTGGCAAACACCGCCAAGTACTGCCCGGAACTTCCGGCGCGGTTCTCAGAGCGTCAGATGGACAAGCTTTGGAGGGGAGGTCCAAAAGCTGTTCATGGCTAAGGCCAAACAACAACAGAAAAATGCCACGACCGTCACTACTACAACTGTCACTGGTGGCAGTAGTCGGCGGTCTCGCAGGCGCTCTGTACGGC
MuAst-1	M-147	IMP-1241	A/S	2015-04-08	M3-2	Orf1b Orf2, partial CDS	MuAst-1/M-147/IMP-1241/M3-2	TTCTGATGCACTTCCATCCTCCGAGTCCCTTCAAGGACTACTTGGAGATGTGCCTGGCAAACACCGCCAAGTACTGCCCGGAACTCCCGGCGCGGTTTTCAGAGCGTCAGATGGACAAGCTTTGGAGGGGAGGTCCAAAAGCTGTTCATGGCTAAGGCCAAACAACAACAGAAAAATGCCACGACCGTCACTACTACAACTGTCACTGGTGGCAGTAGTCGGCGGTCTCGCAGGCGCTCTGTACGGC
MuAst-1	M-148	IMP-1249	A/S	2015-04-08	M3-2	Orf1b Orf2, partial CDS	MuAst-1/M-148/IMP-1249/M3-2	TTCTGATGCACTTCCATCCTCCGAGTCCCTTCAAGGACTACTTGGAGATGTGCTTGGCAAACACCGCCAAGTACTGCCCGGAACTTCCGGCGCGGTTTTCAGAGCGTCAGATGGACAAGCTTTGGAGGGGAGGTCCAAAAGCTGTCCATGGCTAAGGCCAAACGACAACAGAAAAATGCCACGACCGTCACTACTACAACTGTTACTGGTGGCAGTGGTCGGCGGTCTCGCAGGCGCTCTGTACGGC
MuAst-1	M-149	IMP-1252	Liver	2015-04-08	M3-2	Orf1b Orf2, partial CDS	MuAst-1/M-149/IMP-1252/M3-2	TTCTGATGCATTTCCATCCTCCGAGTCCCTTCAAGGACTACTTGGAGATGTGCTTGGCAAACACCGCCAAGTACTGCCCGGAACTTCCGGCGCGGTTCTCAGAGCGTCAGATGGACAAGCTTTGGAGGGGAGGTCCAAAAGCTGTTCATGGCTAAGGCCAAACAACAACAGAAAAATGCCACGACCGTCACTACTACAACTGTCACTGGTGGCAGTAGTCGGCGGTCTCGCAGGCGCTCTGTACGGC
MuAst-1	M-149	IMP-1257	A/S	2015-04-08	M3-2	Orf1b Orf2, partial CDS	MuAst-1/M-149/IMP-1257/M3-2	TTCTGATGCATTTCCATCCTCCGAGTCCCTTCAAGGACTACTTGGAGATGTGCTTGGCAAACACCGCCAAGTACTGCCCGGAACTTCCGGCGCGGTTCTCAGAGCGTCAGATGGACAAGCTTTGGAGGGGAGGTCCAAAAGCTGTTCATGGCTAAGGCCAAACAACAACAGAAAAATGCCACGACCGTCACTACTACAACTGTCACTGGTGGCAGTAGTCGGCGGTCTCGCAGGCGCTCTGTACGGC
MuAst-1	M-150	IMP-1265	A/S	2015-04-08	M3-2	Orf1b Orf2, partial CDS	MuAst-1/M-150/IMP-1265/M3-2	TTCTGATGCACTACCATCCCCCGAGTCCCTTCAAGGACTACTTGGAGATGTGCTTGGCAAACACCGCCAAGTACTGCCCGGAACTTCCGGCGCGGTTTTCAGAGCGTCAGATGGACAAGCTTTGGAGGGGAGGTCCAAAAGCTGTTCATGGCTAAGGCCAAACAACAACAGAAAAATGCCACGACCGTCACTACTACAACTGTCACTGGTGGCAGTAGTCGGCGGTCTCGCAGGCGCTCTGTACGGC
MuAst-1	Q-002	IMP-1281	A/S	2014-10-28	Q1-1	Orf1b Orf2, partial CDS	MuAst-1/Q-002/IMP-1281/Q1-1	TTCTGATGCACTTCCATCCTCCGAGTCCCTTCAAGGACTACTTGGAGATGTGCTTGGCAAACACCGCCAAGTACTGCCCGGAACTTCCGGCGCGGTTTTCAGAGCGTCAGATGGACAAGCTTTGGAGGGGAGGTCCAAAAGCTGTTCATGGCTAAGGCCAAACAACAACAGAAAAATGCCACGACCGTCACTACTACAACTGTCACTGGTGGCAGTAGTCGGCGGTCTCGCAGGCGCTCTGTACGGC
MuAst-1	Q-017	IMP-1401	A/S	2014-10-28	Q1-1	Orf1b Orf2, partial CDS	MuAst-1/Q-017/IMP-1401/Q1-1	TTCTGATGCACTTCCATCCTCCGAGTCCCTTCAAGGACTACTTGGAGATGTGCTTGGCAAACACCGCCAAGTACTGCCCGGAACTCCCGGCGCGGTTTTCAGAGCGTCAGATGGACAAGCTTTGGAGGGGAGGTCCAAAAGCTGTTCATGGCTAAGGCCAAACAACAACAGAAAAATGCCACGACCGTCACTACTACAACTGTCACTGGTGGCAGTAGTCGGCGGTCTCGCAGGCGCTCTGTACGGC
MuAst-1	Q-022	IMP-1441	A/S	2014-10-28	Q1-1	Orf1b Orf2, partial CDS	MuAst-1/Q-022/IMP-1441/Q1-1	TTCTGATGCACTTCCATCCTCCGAGTCCCTTCAAGGACTACTTGGAGATGTGCTTGGCAAACACCGCCAAGTACTGCCCGGAACTCCCGGCGCGGTTTTCAGAGCGTCAGATGGACAAGCTTTGGAGGGGAGGTCCAAAAGCTGTTCATGGCTAAGGCCAAACAACAACAGAAAAATGCCACGACCGTCACTACTACAACTGTCACTGGTGGCAGTAGTCGGCGGTCTCGCAGGCGCTCTGTACGGC
MuAst-1	Q-023	IMP-1449	A/S	2014-10-28	Q1-1	Orf1b Orf2, partial CDS	MuAst-1/Q-023/IMP-1449/Q1-1	TTCTGATGCACTTCCATCCTCCGAGTCCCTTCAAGGACTACTTGGAGATGTGCTTGGCAAACACCGCCAAGTACTGCCCGGAACTCCCGGCGCGGTTTTCAGAGCGTCAGATGGACAAGCTTTGGAGGGGAGGTCCAAAAGCTGTTCATGGCTAAGGCCAAACAACAACAGAAAAATGCCACGACCGTCACTACTACAACTGTCACTGGTGGCAGTAGTCGGCGGTCTCGCAGGCGCTCTGTACGGC
MuAst-1	Q-036	IMP-1553	A/S	2014-10-28	Q1-1	Orf1b Orf2, partial CDS	MuAst-1/Q-036/IMP-1553/Q1-1	TTCTGATGCACTTCCATCCTCCGAGTCCCTTCAAGGACTACTTGGAGATGTGCTTGGCAAACACCGCCAAGTACTGCCCGGAACTCCCGGCGCGGTTTTCAGAGCGTCAGATGGACAAGCTTTGGAGGGGAGGTCCAAAAGCTGTTCATGGCTAAGGCCAAACAACAACAGAAAAATGCCACGACCGTCACTACTACAACTGTCACTGGTGGCAGTAGTCGGCGGTCTCGCAGGCGCTCTGTACGGC
MuAst-1	Q-039	IMP-1577	A/S	2014-10-28	Q1-1	Orf1b Orf2, partial CDS	MuAst-1/Q-039/IMP-1577/Q1-1	TTCTGATGCACTTCCATCCTCCGAGTCCCTTCAAGGACTACTTGGAGATGTGCTTGGCAAACACCGCCAAGTACTGCCCGGAACTCCCGGCGCGGTTTTCAGAGCGTCAGATGGACAAGCTTTGGAGGGGAGGTCCAAAAGCTGTTCATGGCTAAGGCCAAACAACAACAGAAAAATGCCACGACCGTCACTACTACAACTGTCACTGGTGGCAGTAGTCGGCGGTCTCGCAGGCGCTCTGTACGGC
MuAst-1	Q-042	IMP-1601	A/S	2014-10-28	Q1-1	Orf1b Orf2, partial CDS	MuAst-1/Q-042/IMP-1601/Q1-1	TTCTGATGCACTTCCATCCTCCGAGTCCCTTCAAGGACTACTTGGAGATGTGCTTGGCAAACACCGCCAAGTACTGCCCGGAACTCCCGGCGCGGTTTTCAGAGCGTCAGATGGACAAGCTTTGGAGGGGAGGTCCAAAAGCTGTTCATGGCTAAGGCCAAACAACAACAGAAAAATGCCACGACCGTCACTACTACAACTGTCACTGGTGGCAGTAGTCGGCGGTCTCGCAGGCGCTCTGTACGGC
MuAst-1	Q-046	IMP-1633	A/S	2014-10-28	Q1-1	Orf1b Orf2, partial CDS	MuAst-1/Q-046/IMP-1633/Q1-1	TTCTGATGCACTTCCATCCTCCGAGTCCCTTCAAGGACTACTTGGAGATGTGCTTGGCAAACACCGCCAAGTACTGCCCGGAACTTCCGGCGCGGTTTTCAGAGCGTCAGATGGACAAGCTTTGGAGGGGAGGTCCAAAAGCTGTTCATGGCTAAGGCCAAACAACAACAGAAAAATGCCACGACCGTCACTACTACAACTGTCACTGGTGGCAGTAGTCGGCGGTCTCGCAGGCGCTCTGTACGGC
MuAst-1	Q-047	IMP-1641	A/S	2014-10-28	Q1-1	Orf1b Orf2, partial CDS	MuAst-1/Q-047/IMP-1641/Q1-1	TTCTGATGCACTTCCATCCTCCGAGTCCCTTCAAGGACTACTTGGAGATGTGCTTGGCAAATACCGCCAAGTACTGCCCGGAACTCCCGGCGCGGTTTTCAGAGCGTCAGATGGACAAGCTTTGGAGGGGAGGTCCAAAAGCTGTTCATGGCTAAGGCCAAACAACAACAGAAAAATGCCACGACCGTCACTACTACAACTGTCACTGGTGGCAGTAGTCGGCGGTCTCGCAGGCGCTCTGTACGGC
MuAst-1	Q-049	IMP-1652	Liver	2014-10-28	Q1-1	Orf1b Orf2, partial CDS	MuAst-1/Q-049/IMP-1652/Q1-1	TTCTGATGCACTTCCATCCTCCGAGTCCCTTCAAGGACTACTTGGAGATGTGCTTGGCAAATACCGCCAAGTACTGCCCGGAACTCCCGGCGCGGTTTTCAGAGCGTCAGATGGACAAGCTTTGGAGGGGAGGTCCAAAAGCTGTTCATGGCTAAGGCCAAACAACAACAGAAAAATGCCACGACCGTCACTACTACAACTGTCACTGGTGGCAGTAGTCGGCGGTCTCGCAGGCGCTCTGTACGGC
MuAst-1	Q-049	IMP-1657	A/S	2014-10-28	Q1-1	Orf1b Orf2, partial CDS	MuAst-1/Q-049/IMP-1657/Q1-1	TTCTGATGCACTTCCATCCTCCGAGTCCCTTCAAGGACTACTTGGAGATGTGCTTGGCAAATACCGCCAAGTACTGCCCGGAACTCCCGGCGCGGTTTTCAGAGCGTCAGATGGACAAGCTTTGGAGGGGAGGTCCAAAAGCTGTTCATGGCTAAGGCCAAACAACAACAGAAAAATGCCACGACCGTCACTACTACAACTGTCACTGGTGGCAGTAGTCGGCGGTCTCGCAGGCGCTCTGTACGGC
MuAst-1	Q-050	IMP-1665	A/S	2014-10-28	Q1-1	Orf1b Orf2, partial CDS	MuAst-1/Q-050/IMP-1665/Q1-1	TTCTGATGCACTTCCATCCTCCGAGTCCCTTCAAGGACTACTTGGAGATGTGCTTGGCAAACACCGCCAAGTACTGCCCGGAACTCCCGGCGCGGTTTTCAGAGCGTCAGATGGACAAGCTTTGGAGGGGAGGTCCAAAAGCTGTTCATGGCTAAGGCCAAACAACAACAGAAAAATGCCACGACCGTCACTACTACAACTGTCACTGGTGGCAGTAGTCGGCGGTCTCGCAGGCGCTCTGTACGGC
MuAst-1	Q-051	IMP-1674	A/S	2014-10-28	Q1-1	Orf1b Orf2, partial CDS	MuAst-1/Q-051/IMP-1674/Q1-1	TTCTGATGCACTTCCATCCTCCGAGTCCCTTCAAGGACTACTTGGAGATGTGCTTGGCAAACACCGCCAAGTACTGCCCGGAACTTCCGGCGCGGTTCTCAGAGCGTCAGATGGACAAGCTTTGGAGGGGAGGTCCAAAAGCTGTTCATGGCTAAGGCCAAACAACAACAGAAAAATGCCACGACCGTCACTACTACAACTGTCACTGGTGGCAGTAGTCGGCGGTCTCGCAGGCGCTCTGTACGGC
MuAst-1	Q-053	IMP-1690	A/S	2014-10-28	Q1-1	Orf1b Orf2, partial CDS	MuAst-1/Q-053/IMP-1690/Q1-1	TTCTGATGCACTTCCATCCTCCGAGTCCCTTCAAGGACTACTTGGAGATGTGCTTGGCAAACACCGCCAAGTACTGCCCGGAACTTCCGGCGCGGTTTTCAGAGCGTCAGATGGACAAGCTTTGGAGGGGAGGTCCAAAAGCTGTTCATGGCTAAGGCCAAACAACAACAGAAAAATGCCACGACCGTCACTACTACAACTGTCACTGGTGGCAGTAGTCGGCGGTCTCGCAGGCGCTCTGTACGGC
MuAst-1	Q-060	IMP-1746	A/S	2014-10-28	Q1-1	Orf1b Orf2, partial CDS	MuAst-1/Q-060/IMP-1746/Q1-1	TTCTGATGCACTTCCATCCTCCGAGTCCCTTCAAGGACTACTTGGAGATGTGCTTGGCAAACACCGCCAAGTACTGCCCGGAACTTCCGGCGCGGTTTTCAGAGCGTCAGATGGACAAGCTTTGGAGGGGAGGTCCAAAAGCTGTTCATGGCTAAGGCCAAACAACAACAGAAAAATGCCACGACCGTCACTACTACAACTGTCACTGGTGGCAGTAGTCGGCGGTCTCGCAGGCGCTCTGTACGGC
MuAst-1	Q-065	IMP-1786	A/S	2014-10-29	Q1-1	Orf1b Orf2, partial CDS	MuAst-1/Q-065/IMP-1786/Q1-1	TTCTGATGCACTTCCATCCTCCGAGTCCCTTCAAGGACTACTTGGAGATGTGCTTGGCAAACACCGCCAAGTACTGCCCGGAACTCCCGGCGCGGTTTTCAGAGCGTCAGATGGACAAGCTTTGGAGGGGAGGTCCAAAAGCTGTTCATGGCTAAGGCCAAACAACAACAGAAAAATGCCACGACCGTCACTACTACAACTGTCACTGGTGGCAGTAGTCGGCGGTCTCGCAGGCGCTCTGTACGGC
MuAst-1	Q-084	IMP-1938	A/S	2014-11-06	Q1-1	Orf1b Orf2, partial CDS	MuAst-1/Q-084/IMP-1938/Q1-1	TTCTGATGCACTTCCATCCTCCGAGTCCCTTCAAGGACTACTTGGAGATGTGCTTGGCAAACACCGCCAAGTACTGCCCGGAACTTCCGGCGCGGTTTTCAGAGCGTCAGATGGACAAGCTTTGGAGGGGAGGTCCAAAAGCTGTTCATGGCTAAGGCCAAACAACAACAGAAAAATGCCACGACCGTCACTACTACAACTGTCACTGGTGGCAGTAGTCGGCGGTCTCGCAGGCGCTCTGTACGGC
MuAst-1	Q-093	IMP-2005	Liver	2014-11-06	Q1-1	Orf1b Orf2, partial CDS	MuAst-1/Q-093/IMP-2005/Q1-1	TTCTGATGCACTTCCATCCTCCGAGTCCCTTCAAGGACTACTTGGAGATGTGCTTGGCAAACACCGCCAAGTACTGCCCGGAACTTCCGGCGCGGTTTTCAGAGCGTCAGATGGACAAGCTTTGGAGGGGAGGTCCAAAAGCTGTTCATGGCTAAGGCCAAACAACAACAGAAAAATGCCACGACCGTCACTACTACAACTGTCACTGGTGGCAGTAGTCGGCGGTCTCGCAGGCGCTCTGTACGGC
MuAst-1	Q-104	IMP-2094	A/S	2014-11-07	Q1-1	Orf1b Orf2, partial CDS	MuAst-1/Q-104/IMP-2094/Q1-1	TTCTGATGCACTTCCATCCTCCGAGTCCTTTCAAGGACTACCTGGAGATGTGCTTGGCAAACACCGCCAAGTACTGCCCGGAACTTCCGGCGCGCTTTTCAGAGCGTCAGATGGACAAGCTTTGGAGGGGAGGTCCAAATGCTGTTCATGGCTAAGGCCAAACAACAACAGAAAAATGCCACGACCGTCACTACTACAACTGTCACTGGTGGCAGTAGTCGGCGGTCTCGCAGGCGCTCTGTACGGC
MuAst-1	Q-105	IMP-2101	A/S	2014-11-07	Q1-1	Orf1b Orf2, partial CDS	MuAst-1/Q-105/IMP-2101/Q1-1	TTCTGATGCACTTCCATCCTCCGAGTCCTTTCAAGGACTACCTGGAGATGTGCTTGGCAAACACCGCCAAGTACTGCCCGGAACTTCCGGCGCGCTTTTCAGAGCGTCAGATGGACAAGCTTTGGAGGGGAGGTCCAAATGCTGTTCATGGCTAAGGCCAAACAACAACAGAAAAATGCCACGACCGTCACTACTACAACTGTCACTGGTGGCAGTAGTCGGCGGTCTCGCAGGCGCTCTGTACGGC
MuAst-1	Q-106	IMP-2104	Liver	2014-11-12	Q1-1	Orf1b Orf2, partial CDS	MuAst-1/Q-106/IMP-2104/Q1-1	TTCTGATGCACTTCCATCCTCCGAGTCCCTTCAAGGACTACTTGGAGATGTGCTTGGCAAACACCGCCAAGTACTGCCCGGAACTCCCGGCGCGGTTTTCAGAGCGTCAGATGGACAAGCTTTGGAGGGGAGGTCCAAAAGCTGTTCATGGCTAAGGCCAAACAACAACAGAAAAATGCCACGACCGTCACTACTACAACTGTCACTGGTGGCAGTAGTCGGCGGTCTCGCAGGCGCTCTGTACGGC
MuAst-1	Q-110	IMP-2136	A/S	2014-11-12	Q1-1	Orf1b Orf2, partial CDS	MuAst-1/Q-110/IMP-2136/Q1-1	TTCTGATGCACTTCCATCCTCCGAGTCCCTTCAAGGACTACTTGGAGATGTGCTTGGCAAACACCGCCAAGTACTGCCCGGAACTTCCGGCGCGGTTTTCAGAGCGTCAGATGGACAAGCTTTGGAGGGGAGGTCCAAAAGCTGTTCATGGCTAAGGCCAAACAACAACAGAAAAATGCCACGACCGTCACTACTACAACTGTCACTGGTGGCAGTAGTCGGCGGTCTCGCAGGCGCTCTGTACGGC
MuAst-1	Q-111	IMP-2139	Liver	2014-11-12	Q1-1	Orf1b Orf2, partial CDS	MuAst-1/Q-111/IMP-2139/Q1-1	TTCTGATGCACTTCCATCCTCCGAGTCCTTTCAAGGACTACTTGGAGATGTGCTTGGCAAACACCGCCAAGTACTGCCCGGAACTCCCGGCGCGGTTTTCAGAGCGTCAGATGGACAAGCTTTGGAGGGGAGGTCCAAAAGCTGTTCATGGCTAAGGCCAAACAACAACAGAAAAATGCCACGACCGTCACTACTACAACTGTCACTGGTGGCAGTAGTCGGCGGTCTCGCAGGCGCTCTGTACGGC
MuAst-1	Q-111	IMP-2143	A/S	2014-11-12	Q1-1	Orf1b Orf2, partial CDS	MuAst-1/Q-111/IMP-2143/Q1-1	TTCTGATGCACTTCCATCCTCCGAGTCCTTTCAAGGACTACTTGGAGATGTGCTTGGCAAACACCGCCAAGTACTGCCCGGAACTCCCGGCGCGGTTTTCAGAGCGTCAGATGGACAAGCTTTGGAGGGGAGGTCCAAAAGCTGTTCATGGCTAAGGCCAAACAACAACAGAAAAATGCCACGACCGTCACTACTACAACTGTCACTGGTGGCAGTAGTCGGCGGTCTCGCAGGCGCTCTGTACGGC
MuAst-1	Q-112	IMP-2146	Liver	2014-11-12	Q1-1	Orf1b Orf2, partial CDS	MuAst-1/Q-112/IMP-2146/Q1-1	TTCTGATGCACTTCCATCCTCCGAGTCCCTTCAAGGACTACTTGGAGATGTGCTTGGCAAACACCGCCAAGTACTGCCCGGAACTTCCGGCGCGGTTTTCAGAGCGTCAGATGGACAAGCTTTGGAGGGGAGGTCCAAAAGCTGTTCATGGCTAAGGCCAAACAACAACAGAAAAATGCCACGACCGTCACTACTACAACTGTCACTGGTGGCAGTAGTCGGCGGTCTCGCAGGCGCTCTGTACGGC
MuAst-1	Q-112	IMP-2150	A/S	2014-11-12	Q1-1	Orf1b Orf2, partial CDS	MuAst-1/Q-112/IMP-2150/Q1-1	TTCTGATGCACTTCCATCCTCCGAGTCCCTTCAAGGACTACTTGGAGATGTGCTTGGCAAACACCGCCAAGTACTGCCCGGAACTTCCGGCGCGGTTTTCAGAGCGTCAGATGGACAAGCTTTGGAGGGGAGGTCCAAAAGCTGTTCATGGCTAAGGCCAAACAACAACAGAAAAATGCCACGACCGTCACTACTACAACTGTCACTGGTGGCAGTAGTCGGCGGTCTCGCAGGCGCTCTGTACGGC
MuAst-1	Q-115	IMP-2167	Liver	2014-11-12	Q1-1	Orf1b Orf2, partial CDS	MuAst-1/Q-115/IMP-2167/Q1-1	TTCTGATGCACTTCCATCCTCCGAGTCCCTTCAAGGACTACTTGGAGATGTGCTTGGCAAACACCGCCAAGTACTGCCCGGAACTTCCGGCGCGGTTTTCAGAGCGTCAGATGGACAAGCTTTGGAGGGGAGGTCCAAAAGCTGTTCATGGCTAAGGCCAAACAACAACAGAAAAATGCCACGACCGTCACTACTACAACTGTCACTGGTGGCAGTAGTCGGCGGTCTCGCAGGCGCTCTGTACGGC
MuAst-1	Q-115	IMP-2171	A/S	2014-11-12	Q1-1	Orf1b Orf2, partial CDS	MuAst-1/Q-115/IMP-2171/Q1-1	TTCTGATGCACTTCCATCCTCCGAGTCCCTTCAAGGACTACTTGGAGATGTGCTTGGCAAACACCGCCAAGTACTGCCCGGAACTTCCGGCGCGGTTTTCAGAGCGTCAGATGGACAAGCTTTGGAGGGGAGGTCCAAAAGCTGTTCATGGCTAAGGCCAAACAACAACAGAAAAATGCCATGACCGTCACTACTACAACTGTCACTGGTGGCAGTAGTCGGCGGTCTCGCAGGCGCTCTGTACGGC
MuAst-1	Q-116	IMP-2174	Liver	2014-11-12	Q1-1	Orf1b Orf2, partial CDS	MuAst-1/Q-116/IMP-2174/Q1-1	TTCTGATGCACTTCCATCCTCCGAGTCCTTTCAAGGACTACTTGGAGATGTGCTTGGCAAACACCGCCAAGTACTGCCCGGAACTCCCGGCGCGGTTTTCAGAGCGTCAGATGGACAAGCTTTGGAGGGGAGGTCCAAAAGCTGTTCATGGCTAAGGCCAAACAACAACAGAAAAATGCCACGACCGTCACTACTACAACTGTCACTGGTGGCAGTAGTCGGCGGTCTCGCAGGCGCTCTGTACGGC
MuAst-1	Q-116	IMP-2178	A/S	2014-11-12	Q1-1	Orf1b Orf2, partial CDS	MuAst-1/Q-116/IMP-2178/Q1-1	TTCTGATGCACTTCCATCCTCCGAGTCCTTTCAAGGACTACTTGGAGATGTGCTTGGCAAACACCGCCAAGTACTGCCCGGAACTCCCGGCGCGGTTTTCAGAGCGTCAGATGGACAAGCTTTGGAGGGGAGGTCCAAAAGCTGTTCATGGCTAAGGCCAAACAACAACAGAAAAATGCCACGACCGTCACTACTACAACTGTCACTGGTGGCAGTAGTCGGCGGTCTCGCAGGCGCTCTGTACGGC
MuAst-1	Q-120	IMP-2206	A/S	2014-11-13	Q1-1	Orf1b Orf2, partial CDS	MuAst-1/Q-120/IMP-2206/Q1-1	TTCTGATGCACTTCCATCCTCCGAGTCCCTTCAAGGACTACTTGGAGATGTGCTTGGCAAACACCGCCAAGTACTGCCCGGAACTCCCGGCGCGGTTTTCAGAGCGTCAGATGGACAAGCTTTGGAGGGGAGGTCCAAAAGCTGTTCATGGCTAAGGCCAAACAACAACAGAAAAATGCCACGACCGTCACTACTACAACTGTCACTGGTGGCAGTAGTCGGCGGTCTCGCAGGCGCTCTGTACGGC
MuAst-1	Q-121	IMP-2213	A/S	2014-11-13	Q1-1	Orf1b Orf2, partial CDS	MuAst-1/Q-121/IMP-2213/Q1-1	TTCTGATGCACTTCCATCCTCCGAGTCCTTTCAAGGACTACTTGGAGATGTGCTTGGCAAACACCGCCAAGTACTGCCCGGAACTCCCGGCGCGGTTTTCAGAGCGTCAGATGGACAAGCTTTGGAGGGGAGGTCCAAAAGCTGTTCATGGCTAAGGCCAAACAACAACAGAAAAATGCCACGACCGTCACTACTACAACTGTCACTGGTGGCAGTAGTCGGCGGTCTCGCAGGCGCTCTGTACGGC
MuAst-1	Q-125	IMP-2237	Liver	2014-11-13	Q1-1	Orf1b Orf2, partial CDS	MuAst-1/Q-125/IMP-2237/Q1-1	TTCTGATGCACTTCCATCCTCCGAGTTCCTTCAAGGACTATTTGGAGATGTGCTTGGCAAACACCGCCAAGTACTGCCCGGAACTTCCGGCGCGGTTTTCAGAGCGTCAGATGGACAAGCTTTGGAGGGGAGGTCCAAAAGCTGTTCATGGCTAAGGCCAAACAACAACAGAAAAATGCCACGACCGTCACTACTACAACTGTCACTGGTGGCAGTGGTCGGCGGTCTCGCAGGCGCTCTGTACGGC
MuAst-1	Q-137	IMP-2321	Liver	2014-11-14	Q1-1	Orf1b Orf2, partial CDS	MuAst-1/Q-137/IMP-2321/Q1-1	TTCTGATGCACTTCCATCCCCCGAGTCCCTTCAAGGACTACTTGGAGATGTGCTTGGCAAACACCGCCAAGTACTGCCCGGAACTCCCGGCGCGGTTTTCAGAGCGTCAGATGGACAAGCTTTGGAGGGGAGGTCCAAAAGCTGTTCATGGCTAAGGCCAAACAACAACAGAAAAATGCCACGACCGTCACTACTACAACTGTCACTGGTGGCAGTAGTCGGCGGTCTCGCAGGCGCTCTGTACGGC
MuAst-1	Q-138	IMP-2332	A/S	2014-11-14	Q1-1	Orf1b Orf2, partial CDS	MuAst-1/Q-138/IMP-2332/Q1-1	TTCTGATGCACTTCCATCCTCCGAGTCCTTTCAAGGACTACTTGGAGATGTGCTTGGCAAACACCGCCAAGTACTGCCCGGAACTCCCGGCGCGGTTTTCAGAGCGTCAGATGGACAAGCTTTGGAGGGGAGGTCCAAAAGCTGTTCATGGCTAAGGCCAAACAACAACAGAAAAATGCCACGACCGTCACTACTACAACTGTCACTGGTGGCAGTAGTCGGCGGTCTCGCAGGCGCTCTGTACGGC
MuAst-1	M-153	IMP-2421	A/S	2015-04-08	M3-2	Orf1b Orf2, partial CDS	MuAst-1/M-153/IMP-2421/M3-2	TTCTGATGCATTTCCATCCTCCGAGTCCCTTCAAGGACTACTTGGAGATGTGCTTGGCAAACACCGCCAAGTACTGCCCGGAACTTCCGGCGCGGTTCTCAGAGCGTCAGATGGACAAGCTTTGGAGGGGAGGTCCAAAAGCTGTTCATGGCTAAGGCCAAACAACAACAGAAAAATGCCACGACCGTCACTACTACAACTGTCACTGGTGGCAGTAGTCGGCGGTCTCGCAGGCGCTCTGTACGGC
MuAst-1	M-154	IMP-2429	A/S	2015-04-08	M3-2	Orf1b Orf2, partial CDS	MuAst-1/M-154/IMP-2429/M3-2	TTCTGATGCACTTCCATCCTCCGAGTCCCTTCAAGGACTACTTGGAGATGTGCTTGGCAAACACCGCCAAGTACTGCCCGGAACTTCCGGCGCGGTTTTCAGGGCGTCAGATGGACAAGCTTTGGAGGGGAGGTCCAAAAGCTGTCTATGGCTAAGGCCAAACAACAACAGAAAAATGCCACGACCGTCACCACTACAACTGTTTCTGGTGGCAGTGGTCGGCGGTCTCGCAGGCGCTCTGTACGGC
MuAst-1	M-155	IMP-2437	A/S	2015-04-09	M3-2	Orf1b Orf2, partial CDS	MuAst-1/M-155/IMP-2437/M3-2	TTCTGATGCACTTCCATCCCCCGAGTCCCTTCAAGGACTATTTGGAGATGTGCTTGGCAAACACCGCCAAGTACTGCCCGGAACTTCCGGCGCGGTTTTCAGAGCGTCAGATGGACAAGCTTTGGAGGGGAGGTCCAAAAGCTGTTCATGGCTAAGGCCAAACAACAACAGAAAAATGCCACGACCGTCACTACTACAACTGTCACTGGTGGCAGTGGTCGGCGGTCTCGCAGGCGCTCTGTACGGC
MuAst-1	M-156	IMP-2445	A/S	2015-04-09	M3-2	Orf1b Orf2, partial CDS	MuAst-1/M-156/IMP-2445/M3-2	TTCTGATGCATTTCCATCCTCCGAGTCCCTTCAAGGACTACTTGGAGATGTGCTTGGCAAACACCGCCAAGTACTGCCCGGAACTTCCGGCGCGGTTCTCAGAGCGTCAGATGGACAAGCTTTGGAGGGGAGGTCCAAAAGCTGTTCATGGCTAAGGCCAAACAACAACAGAAAAATGCCACGACCGTCACTACTACAACTGTCACTGGTGGCAGTAGTCGGCGGTCTCGCAGGCGCTCTGTACGGC
MuAst-1	M-157	IMP-2453	A/S	2015-04-09	M3-2	Orf1b Orf2, partial CDS	MuAst-1/M-157/IMP-2453/M3-2	TTCTGATGCACTTCCATCCCCCGAGTCCCTTCAAGGACTACTTGGAGATGTGCTTGGCAAACACCGCCAAGTACTGCCCGGAACTTCCGGCGCGGTTTTCAGAGCGTCAGATGGACAAGCTTTGGAGGGGAGGTCCAAAAGCTGTTCATGGCTAAGGCCAAACAACAACAGAAAAATGCCACGACCGTCACTACTACAACTGTCACTGGTGGCAGTAGTCGGCGGTCTCGCAGGCGCTCTGTACGGC
MuAst-1	M-159	IMP-2469	A/S	2015-04-09	M3-2	Orf1b Orf2, partial CDS	MuAst-1/M-159/IMP-2469/M3-2	TTCTGATGCATTTCCATCCTCCGAGTCCCTTCAAGGACTACTTGGAGATGTGCTTGGCAAACACCGCCAAGTACTGCCCGGAACTTCCGGCGCGGTTTTCAGAGCGTCAGATGGACAAGCTTTGGAGGGGAGGTCCAAAAGCTGTTCATGGCTAAGGCCAAACAACAACAGAAAAATGCCACGACCGTCACTACTACAACTGTCACTGGTGGCAGTAGTCGGCGGTCTCGCAGGCGCTCTGTACGGC
MuAst-1	M-160	IMP-2472	Liver	2015-04-09	M3-2	Orf1b Orf2, partial CDS	MuAst-1/M-160/IMP-2472/M3-2	TTCTGATGCACTTCCATCCTCCGAGTCCCTTCAAGGACTACTTGGAGATGTGCCTGGCAAACACCGCCAAGTACTGCCCGGAACTCCCGGCGCGGTTTTCAGAGCGTCAGATGGACAAGCTTTGGAGGGGAGGTCCAAAAGCTGTTCATGGCTAAGGCCAAACAACAACAGAAAAATGCCACGACCGTCACTACTACAACTGTCACTGGTGGCAGTAGTCGGCGGTCTCGCAGGCGCTCTGTACGGC
MuAst-1	M-160	IMP-2477	A/S	2015-04-09	M3-2	Orf1b Orf2, partial CDS	MuAst-1/M-160/IMP-2477/M3-2	TTCTGATGCACTTCCATCCTCCGAGTCCCTTCAAGGACTACTTGGAGATGTGCCTGGCAAACACCGCCAAGTACTGCCCGGAACTCCCGGCGCGGTTTTCAGAGCGTCAGATGGACAAGCTTTGGAGGGGAGGTCCAAAAGCTGTTCATGGCTAAGGCCAAACAACAACAGAAAAATGCCACGACCGTCACTACTACAACTGTCACTGGTGGCAGTAGTCGGCGGTCTCGCAGGCGCTCTGTACGGC
MuAst-1	X-001	IMP-2537	A/S	2015-04-23	X1	Orf1b Orf2, partial CDS	MuAst-1/X-001/IMP-2537/X1	TTCTGATGCATTTTCATCCTCAGAGTCCCTTCAAGGACTACTTGGAGATGTGCTTGGCAAACACCGCCAAGTACTGCCCGGAACTTCCGGCGCGGTTTTCAGAGCGTCAGATGGACAAGCTTTGGAGGGGAGGTCCAAAAGCTGTTCATGGCTAAGGCCAAACAACAACAGAAAAATGCCACGACCGTCACCACTACAACTGTTTCTGGTGGCAGTGGTCGGCGGTCTCGCAGGCGCGCTGTACGGC
MuAst-1	X-002	IMP-2545	A/S	2015-04-23	X1	Orf1b Orf2, partial CDS	MuAst-1/X-002/IMP-2545/X1	TTCTGATGCATTTTCATCCTCAGAGTCCCTTCAAGGACTACTTGGAGATGTGCTTGGCAAACACCGCCAAGTACTGCCCGGAACTTCCGGCGCGGTTTTCAGAGCGTCAGATGGACAAGCTTTGGAGGGGAGGTCCAAAAGCTGTTCATGGCTAAGGCCAAACAACAACAGAAAAATGCCACGACCGTCACCACTACAACTGTTTCTGGTGGCAGTGGTCGGCGGTCTCGCAGGCGCGCTGTACGGC
MuAst-1	X-007	IMP-2585	A/S	2015-04-24	X1	Orf1b Orf2, partial CDS	MuAst-1/X-007/IMP-2585/X1	TTCTGATGCACTTCCATCCTCCGAGTCCCTTCAAGGACTATTTAGAGATGTGCTTGGCAAACACCGCCAAGTACTGCCCGGAATTTCCGGCGCGGTTTTCAGAGCGTCAGATGGACAAGCTTTGGAGGGGAGGTCCAAAAGCTGTTCATGGCTAAGGCCAAACAACAACAGAAAAATGCCACGACCGTCACTACTACAACTGTCACTGGTGGCAGTAGTCGGCGGTCTTGCAGGCGCTCTGTACGGC
MuAst-1	X-011	IMP-2617	A/S	2015-04-28	X1	Orf1b Orf2, partial CDS	MuAst-1/X-011/IMP-2617/X1	TTCTGATGCACTTCCATCCTCCGAGTCCCTTTAAGGACTACTTGGAGATGTGCTTGGCAAACACCGCCAAGTACTGCCCGGAACTCCCGGCGCGGTTTTCAGAGCGTCAGATGGACAAGCTTTGGAGGGGAGGTCCAAAAGCTGTTCATGGCTAAGGCCAAACAACAACAGAAAAATGCCACGACCGTCACTACTACAACTGTCACTGGTGGCAGTAGTCGGCGGTCTCGCAGGCGCTCTGTACGGC
MuAst-1	X-013	IMP-2633	A/S	2015-04-28	X1	Orf1b Orf2, partial CDS	MuAst-1/X-013/IMP-2633/X1	TTCTGATGCACTTCCATCCTCCGAGTCCCTTCAAGGACTACTTGGAGATGTGCTTGGCAAACACCGCCAAGTACTGCCCGGAACTCCCGGCGCGGTTTTCAGAGCGTCAGATGGACAAGCTTTGGAGGGGAGGTCCAAAAGCTGTTCATGGCTAAGGCCAAACAACAACAGAAAAATGCCACGACCGTCACTACTACAACTGTCACTGGTGGCAGTAGTCGGCGGTCTCGCAGGCGCTCTGTACGGC
MuAst-1	X-014	IMP-2641	A/S	2015-04-28	X1	Orf1b Orf2, partial CDS	MuAst-1/X-014/IMP-2641/X1	TTCTGATGCACTTCCATCCTCCGAGTCCCTTCAAGGACTACTTGGAGATGTGCTTGGCAAACACCGCCAAGTACTGCCCGGAACTCCCGGCGCGGTTTTCAGAGCGTCAGATGGACAAGCTTTGGAGGGGAGGTCCAAAAGCTGTTCATGGCTAAGGCCAAACAACAACAGAAAAATGCCACGACCGTCACTACTACAACTGTCACTGGTGGCAGTAGTCGGCGGTCTCGCAGGCGCTCTGTACGGC
MuAst-1	X-016	IMP-2652	Liver	2015-04-28	X1	Orf1b Orf2, partial CDS	MuAst-1/X-016/IMP-2652/X1	TTCTGATGCACTTCCATCCTCCGAGTCCCTTCAAGGACTATTTGGAGATGTGCTTGGCAAACACCGCCAAGTACTGCCCGGAATTTCCGGCGCGGTTTTCAGAGCGTCAGATGGACAAGCTTTGGAGGGGAGGTCCAAAAGCTGTTCATGGCTAAGGCCAAACAACAACAGAAAAATGCCACGACCGTCACTACTACAACTGTCACTGGTGGCAGTAGTCGGCGGTCTTGCAGGCGCTCTGTACGGC
MuAst-1	X-016	IMP-2657	A/S	2015-04-28	X1	Orf1b Orf2, partial CDS	MuAst-1/X-016/IMP-2657/X1	TTCTGATGCACTTCCATCCTCCGAGTCCCTTCAAGGACTATTTGGAGATGTGCTTGGCAAACACCGCCAAGTACTGCCCGGAATTTCCGGCGCGGTTTTCAGAGCGTCAGATGGACAAGCTTTGGAGGGGAGGTCCAAAAGCTGTTCATGGCTAAGGCCAAACAACAACAGAAAAATGCCACGACCGTCACTACTACAACTGTCACTGGTGGCAGTAGTCGGCGGTCTTGCAGGCGCTCTGTACGGC
MuAst-1	X-027	IMP-2745	A/S	2015-05-12	X1	Orf1b Orf2, partial CDS	MuAst-1/X-027/IMP-2745/X1	TTCTGATGCATTTTCATCCTCAGAGTCCCTTCAAGGACTACTTGGAGATGTGCTTGGCAAACACCGCCAAGTACTGCCCGGAACTTCCGGCGCGGTTTTCAGAGCGTCAGATGGACAAGCTTTGGAGGGGAGGTCCAAAAGCTGTTCATGGCTAAGGCCAAACAACAACAGAAAAATGCCACGACCGTCACCACTACAACTGTTTCTGGTGGCAGTGGTCGGCGGTCTCGCAGGCGCGCTGTACGGC
MuAst-1	X-033	IMP-2788	Liver	2015-05-13	X1	Orf1b Orf2, partial CDS	MuAst-1/X-033/IMP-2788/X1	TTCTGATGCACTTCCATCCTCCGAGTCCCTTCAAGGACTACTTGGAGATGTGCTTGGCAAACACCGCCAAGTACTGCCCGGAACTCCCGGCGCGGTTTTCAGAGCGTCAGATGGACAAGCTTTGGAGGGGAGGTCCAAAAGCTGTTCATGGCTAAGGCCAAACAACAACAGAAAAATGCCACGACCGTCACTACTACAACTGTCACTGGTGGCAGTAGTCGGCGGTCTCGCAGGCGCTCTGTACGGC
MuAst-1	X-033	IMP-2793	A/S	2015-05-13	X1	Orf1b Orf2, partial CDS	MuAst-1/X-033/IMP-2793/X1	TTCTGATGCACTTCCATCCTCCGAGTCCCTTCAAGGACTACTTGGAGATGTGCTTGGCAAACACCGCCAAGTACTGCCCGGAACTCCCGGCGCGGTTTTCAGAGCGTCAGATGGACAAGCTTTGGAGGGGAGGTCCAAAAGCTGTTCATGGCTAAGGCCAAACAACAACAGAAAAATGCCACGACCGTCACTACTACAACTGTCACTGGTGGCAGTAGTCGGCGGTCTCGCAGGCGCTCTGTACGGC
MuAst-1	Q-148	IMP-4172	Liver	2015-09-09	Q1-2	Orf1b Orf2, partial CDS	MuAst-1/Q-148/IMP-4172/Q1-2	TTCTGATGCACTTCCATCCTCCGAGTCCTTTCAAGGACTACTTGGAGATGTGCTTGGCAAACACCGCCAAGTACTGCCCGGAACTCCCGGCGCGCTTTTCAGAGCGTCAGATGGACACGCTTTGGAGGGGAGGTCCAAAAGCTGTTCATGGCTAAGGCCAAACAACAACAGAAAAATGCCACGACCGTCACTACTACAACTGTCACTGGTGGCAGTAGTCGGCGGTCTCGCAGGCGCTCTGTACGGC
MuAst-1	Q-151	IMP-4196	Liver	2015-09-09	Q1-2	Orf1b Orf2, partial CDS	MuAst-1/Q-151/IMP-4196/Q1-2	TTCTGATGCATTTCCATCCTCCGAGTCCCTTTAAGGACTATTTGGAGATGTGCTTGGCAAACACCGCCAAGTACTGCCCGGAACTTCCGGCGCGGTTTTCAGAGCGTCAGATGGACACGCTTTGGAGGGGAGGTCCAAAAGCTGTTCATGGCTAAGGCCAAACAACAACAGAAAAATGCCACGACCGTCACTACTACAACTGTCACTGGTGGCAGTAGTCGGCGGTCTCGCAGGCGCTCTGTACGGC
MuAst-1	Q-152	IMP-4209	A/S	2015-09-09	Q1-2	Orf1b Orf2, partial CDS	MuAst-1/Q-152/IMP-4209/Q1-2	TTCTGATGCACTTCCATCCTCCGAGTCCCTTCAAGGACTACTTGGAGATGTGCTTGGCAAACACCGCCAAGTACTGCCCGGAACTTCCGGCGCGGTTTTCAGAGCGTCAGATGGACAAGCTTTGGAGGGGAGGTCCAAAAGCTGTTCATGGCTAAGGCCAAACAACAACAGAAAAATGCCACGACCGTCACTACTACAACTGTCACTGGTGGCAGTAGTCGGCGGTCTCGCAGGCGCTCTGTACGGC
MuAst-1	Q-153	IMP-4217	A/S	2015-09-09	Q1-2	Orf1b Orf2, partial CDS	MuAst-1/Q-153/IMP-4217/Q1-2	TTCTGATGCACTTCCATCCTCCGAGTCCCTTCAAGGACTACTTGGAGATGTGCTTGGCAAACACCGCCAAGTACTGCCCGGAACTTCCGGCGCGGTTTTCAGAGCGTCAGATGGACAAGCTTTGGAGGGGAGGTCCAAAAGCTGTTCATGGCTAAGGCCAAACAACAACAGAAAAATGCCACGACCGTCACTACTACAACTGTCACTGGTGGCAGTAGTCGGCGGTCTCGCAGGCGCTCTGTACGGC
MuAst-1	Q-159	IMP-4265	A/S	2015-09-09	Q1-2	Orf1b Orf2, partial CDS	MuAst-1/Q-159/IMP-4265/Q1-2	TTCTGATGCACTTCCATCCTCCGAGTCCCTTCAAGGACTACTTGGAGATGTGCTTGGCAAACACCGCCAAGTACTGCCCGGAACTTCCGGCGCGGTTTTCAGAGCGTCAGATGGACAAGCTTTGGAGGGGAGGTCCAAAAGCTGTTCATGGCTAAGGCCAAACAACAACAGAAAAATGCCACGACCGTCACTACTACAACTGTCACTGGTGGCAGTAGTCGGCGGTCTCGCAGGCGCTCTGTACGGC
MuAst-1	Q-160	IMP-4273	A/S	2015-09-09	Q1-2	Orf1b Orf2, partial CDS	MuAst-1/Q-160/IMP-4273/Q1-2	TTCTGATGCACTTCCATCCTCCGAGTCCCTTTAAGGACTATTTGGAGATGTGCTTGGCAAACACCGCCAAGTACTGCCCGGAACTTCCGGCGCGGTTTTCAGAGCGTCAGATGGACACGCTTTGGAGGGGAGGTCCAAAAGCTGTTCATGGCTAAGGCCAAACAACAACAGAAAAATGCCACGACCGTCACTACTACAACTGTTACTGGTGGCAGTAGTCGGCGGTCTCGCAGGCGCTCTGTACGGC
MuAst-1	Q-163	IMP-4292	Liver	2015-09-09	Q1-2	Orf1b Orf2, partial CDS	MuAst-1/Q-163/IMP-4292/Q1-2	TTCTGATGCACTTCCATCCTCCGAGTCCCTTCAAGGACTACTTGGAGATGTGCTTGGCAAACACCGCCAAGTACTGCCCGGAACTCCCGGCGCGGTTTTCAGAGCGTCAGATGGACAAGCTTTGGAGGGGAGGTCCAAAAGCTGTTCATGGCTAAGGCCAAACAACAACAGAAAAATGCCACGACCGTCACTACTACAACTGTCACTGGTGGCAGTAGTCGGCGGTCTCGCAGGCGCTCTGTACGGC
MuAst-1	Q-163	IMP-4297	A/S	2015-09-09	Q1-2	Orf1b Orf2, partial CDS	MuAst-1/Q-163/IMP-4297/Q1-2	TTCTGATGCACTTCCATCCTCCGAGTCCCTTCAAGGACTACTTGGAGATGTGCTTGGCAAACACCGCCAAGTACTGCCCGGAACTCCCGGCGCGGTTTTCAGAGCGTCAGATGGACAAGCTTTGGAGGGGAGGTCCAAAAGCTGTTCATGGCTAAGGCCAAACAACAACAGAAAAATGCCACGACCGTCACTACTACAACTGTCACTGGTGGCAGTAGTCGGCGGTCTCGCAGGCGCTCTGTACGGC
MuAst-1	Q-164	IMP-4305	A/S	2015-09-09	Q1-2	Orf1b Orf2, partial CDS	MuAst-1/Q-164/IMP-4305/Q1-2	TTCTGATGCACTTCCATCCTCCGAGTCCCTTCAAGGACTACTTGGAGATGTGCTTGGCAAACACCGCCAAGTACTGCCCGGAACTCCCGGCGCGGTTTTCAGAGCGTCAGATGGACAAGCTTTGGAGGGGAGGTCCAAAAGCTGTTCATGGCTAAGGCCAAACAACAACAGAAAAATGCCACGACCGTCACTACTACAACTGTCACTGGTGGCAGTAGTCGGCGGTCTCGCAGGCGCTCTGTACGGC
MuAst-1	Q-165	IMP-4313	A/S	2015-09-09	Q1-2	Orf1b Orf2, partial CDS	MuAst-1/Q-165/IMP-4313/Q1-2	TTCTGATGCACTTCCATCCTCCGAGTCCCTTTAAGGACTATTTGGAGATGTGCTTGGCAAACACCGCCAAGTACTGCCCGGAACTTCCGGCGCGGTTTTCAGAGCGTCAGATGGACACGCTTTGGAGGGGAGGTCCAAAAGCTGTTCATGGCTAAGGCCAAACAACAACAGAAAAATGCCACGACCGTCACTACTACAACTGTTACTGGTGGCAGTAGTCGGCGGTCTCGCAGGCGCTCTGTACGGC
MuAst-1	Q-166	IMP-4316	Liver	2015-09-09	Q1-2	Orf1b Orf2, partial CDS	MuAst-1/Q-166/IMP-4316/Q1-2	TTCTGATGCACTTCCATCCCCCGAGTCCCTTCAAGGACTATTTGGAGATGTGCTTGGCAAACACCGCCAAGTACTGCCCGGAACTTCCGGCGCGGTTTTCAGAGCGTCAGATGGACAAGCTTTGGAGGGGAGGTCCAAAAGATGTTCATGGCTAAGGCCAAACAACAACAGAAAAATGCCACGACCGTCACTACTACAACTGTCACTGGTGGCAGTAGTCGGCGGTCTCGCAGGCGCTCTGTACGGC
MuAst-1	Q-166	IMP-4321	A/S	2015-09-09	Q1-2	Orf1b Orf2, partial CDS	MuAst-1/Q-166/IMP-4321/Q1-2	TTCTGATGCACTTCCATCCCCCGAGTCCCTTCAAGGACTATTTGGAGATGTGCTTGGCAAACACCGCCAAGTACTGCCCGGAACTTCCGGCGCGGTTTTCAGAGCGTCAGATGGACAAGCTTTGGAGGGGAGGTCCAAAAGATGTTCATGGCTAAGGCCAAACAACAACAGAAAAATGCCACGACCGTCACTACTACAACTGTCACTGGTGGCAGTAGTCGGCGGTCTCGCAGGCGCTCTGTACGGC
MuAst-1	Q-167	IMP-4324	Liver	2015-09-09	Q1-2	Orf1b Orf2, partial CDS	MuAst-1/Q-167/IMP-4324/Q1-2	TTCTGATGCACTTCCACCCCCCGAGTCCCTTCAAGGACTATTTGGAGATGTGCTTGGCAAACACCGCCAAGTACTGCCCGGAACTTCCGGCGCGGTTTTCAGAGCGTCAGATGGACAAGCTTTGGAGGGGAGGTCCAAAAGATGTTCATGGCTAAGGCCAAACAACAACAGAAAAATGCCACGACCGTCACTACTACAACTGTCACTGGTGGCAGTAGTCGGCGGTCTCGCAGGCGCTCTGTACGGC
MuAst-1	Q-167	IMP-4329	A/S	2015-09-09	Q1-2	Orf1b Orf2, partial CDS	MuAst-1/Q-167/IMP-4329/Q1-2	TTCTGATGCACTTCCATCCCCCGAGTCCCTTCAAGGACTATTTGGAGATGTGCTTGGCAAACACCGCCAAGTACTGCCCGGAACTTCCGGCGCGGTTTTCAGAGCGTCAGATGGACAAGCTTTGGAGGGGAGGTCCAAAAGATGTTCATGGCTAAGGCCAAACAACAACAGAAAAATGCCACGACCGTCACTACTACAACTGTCACTGGTGGCAGTAGTCGGCGGTCTCGCAGGCGCTCTGTACGGC
MuAst-1	Q-168	IMP-4337	A/S	2015-09-10	Q1-2	Orf1b Orf2, partial CDS	MuAst-1/Q-168/IMP-4337/Q1-2	TTCTGATGCACTTCCATCCTCCGAGTTCCTTCAAGGACTACTTGGAGATGTGCTTGGCAAACACCGCCAAGTACTGCCCGGAACTTCCGGCGCGGTTTTCAGAGCGTCAGATGGACAAGCTTTGGAGGGGAGGTCCAAAAGCTGTTCATGGCTAAGGCCAAACAACAACAGAAAAATGCCACGACCGTCACTACTACAACTGTCACTGGTGGCAGTGGTCGGCGGTCTCGCAGGCGCTCTGTACGGC
MuAst-1	Q-169	IMP-4340	Liver	2015-09-10	Q1-2	Orf1b Orf2, partial CDS	MuAst-1/Q-169/IMP-4340/Q1-2	TTCTGATGCACTTCCATCCTCCGAGTTCCTTCAAGGACTACTTGGAGATGTGCTTGGCAAACACCGCCAAGTACTGCCCGGAACTTCCGGCGCGGTTTTCAGAGCGTCAGATGGACAAGCTTTGGAGGGGAGGTCCAAAAGCTGTTCATGGCTAAGGCCAAACAACAACAGAAAAATGCCACGACCGTCACTACTACAACTGTCACTGGTGGCAGTGGTCGGCGGTCTCGCAGGCGCTCTGTACGGC
MuAst-1	Q-169	IMP-4345	A/S	2015-09-10	Q1-2	Orf1b Orf2, partial CDS	MuAst-1/Q-169/IMP-4345/Q1-2	TTCTGATGCACTTCCATCCTCCGAGTTCCTTCAAGGACTACTTGGAGATGTGCTTGGCAAACACCGCCAAGTACTGCCCGGAACTTCCGGCGCGGTTTTCAGAGCGTCAGATGGACAAGCTTTGGAGGGGAGGTCCAAAAGCTGTTCATGGCTAAGGCCAAACAACAACAGAAAAATGCCACGACCGTCACTACTACAACTGTCACTGGTGGCAGTGGTCGGCGGTCTCGCAGGCGCTCTGTACGGC
MuAst-1	Q-173	IMP-4372	Liver	2015-09-10	Q1-2	Orf1b Orf2, partial CDS	MuAst-1/Q-173/IMP-4372/Q1-2	TTCTGATGCACTTCCATCCTCCGAGTTCCTTCAAGGACTATTTGGAGATGTGCTTGGCAAACACCGCCAAGTACTGCCCGGAACTTCCGGCGCGGTTTTCAGAGCGTCAGATGGACAAGCTTTGGAGGGGAGGTCCAAAAGCTGTTCATGGCTAAGGCCAAACAACAACAGAAAAATGCCACGACCGTCACTACTACAACTGTCACTGGTGGCAGTGGTCGGCGGTCTCGCAGGCGCTCTGTACGGC
MuAst-1	Q-173	IMP-4377	A/S	2015-09-10	Q1-2	Orf1b Orf2, partial CDS	MuAst-1/Q-173/IMP-4377/Q1-2	TTCTGATGCACTTCCATCCTCCGAGTTCCTTCAAGGACTATTTGGAGATGTGCTTGGCAAACACCGCCAAGTACTGCCCGGAACTTCCGGCGCGGTTTTCAGAGCGTCAGATGGACAAGCTTTGGAGGGGAGGTCCAAAAGCTGTTCATGGCTAAGGCCAAACAACAACAGAAAAATGCCACGACCGTCACTACTACAACTGTCACTGGTGGCAGTGGTCGGCGGTCTCGCAGGCGCTCTGTACGGC
MuAst-1	Q-174	IMP-4380	Liver	2015-09-10	Q1-2	Orf1b Orf2, partial CDS	MuAst-1/Q-174/IMP-4380/Q1-2	TTCTGATGCACTTCCATCCTCCGAGTTCCTTCAAGGACTATTTGGAGATGTGCTTGGCAAACACCGCCAAGTACTGCCCGGAACTTCCGGCGCGGTTTTCAGAGCGTCAGATGGACAAGCTTTGGAGGGGAGGTCCAAAAGCTGTTCATGGCTAAGGCCAAACAACAACAGAAAAATGCCACGACCGTCACTACTACAACTGTCACTGGTGGCAGTGGTCGGCGGTCTCGCAGGCGCTCTGTACGGC
MuAst-1	Q-179	IMP-4425	A/S	2015-09-10	Q1-2	Orf1b Orf2, partial CDS	MuAst-1/Q-179/IMP-4425/Q1-2	TTCTGATGCACTTCCATCCTCCGAGTCCTTTCAAGGACTACCTGGAGATGTGCTTGGCAAACACCGCCAAGTACTGCCCGGAACTTCCGGCGCGCTTTTCAGAGCGTCAGATGGACAAGCTTTGGAGGGGAGGTCCAAATGCTGTTCATGGCTAAGGCCAAACAACAACAGAAAAATGCCACGACCGTCACTACTACAACTGTCACTGGTGGCAGTAGTCGGCGGTCTCGCAGGCGCTCTGTACGGC
MuAst-1	Q-184	IMP-4460	Liver	2015-09-15	Q1-2	Orf1b Orf2, partial CDS	MuAst-1/Q-184/IMP-4460/Q1-2	TTCTGATGCACTTCCATCCTCCGAGTCCCTTCAAGGACTACTTGGAGATGTGCTTGGCAAACACCGCCAAGTACTGCCCGGAACTTCCGGCGCGCTTTTCAGAGCGTCAGATGGACAAGCTTTGGAGGGGAGGTCCAAAAGCTGTTCATGGCTAAGGCCAAACAACAACAGAAAAATGCCACGACCGTCACTACTACAACTGTCACTGGTGGCAGTAGTCGGCGGTCTCGCAGGCGCTCTGTACGGC
MuAst-1	Q-184	IMP-4465	A/S	2015-09-15	Q1-2	Orf1b Orf2, partial CDS	MuAst-1/Q-184/IMP-4465/Q1-2	TTCTGATGCACTTCCATCCTCCGAGTCCCTTCAAGGACTACTTGGAGATGTGCTTGGCAAACACCGCCAAGTACTGCCCGGAACTTCCGGCGCGCTTTTCAGAGCGTCAGATGGACAAGCTTTGGAGGGGAGGTCCAAAAGCTGTTCATGGCTAAGGCCAAACAACAACAGAAAAATGCCACGACCGTCACTACTACAACTGTCACTGGTGGCAGTAGTCGGCGGTCTCGCAGGCGCTCTGTACGGC
MuAst-1	Q-185	IMP-4468	Liver	2015-09-15	Q1-2	Orf1b Orf2, partial CDS	MuAst-1/Q-185/IMP-4468/Q1-2	TTCTGATGCACTTCCATCCTCCGAGTCCCTTCAAGGACTACTTGGAGATGTGCTTGGCAAACACCGCCAAGTACTGCCCGGAACTTCCGGCGCGCTTTTCAGAGCGTCAGATGGACAAGCTTTGGAGGGGAGGTCCAAAAGCTGTTCATGGCTAAGGCCAAACAACAACAGAAAAATGCCACGACCGTCACTACTACAACTGTCACTGGTGGCAGTAGTCGGCGGTCTCGCAGGCGCTCTGTACGGC
MuAst-1	Q-185	IMP-4473	A/S	2015-09-15	Q1-2	Orf1b Orf2, partial CDS	MuAst-1/Q-185/IMP-4473/Q1-2	TTCTGATGCACTTCCATCCTCCGAGTCCCTTCAAGGACTACTTGGAGATGTGCTTGGCAAACACCGCCAAGTACTGCCCGGAACTTCCGGCGCGCTTTTCAGAGCGTCAGATGGACAAGCTTTGGAGGGGAGGTCCAAAAGCTGTTCATGGCTAAGGCCAAACAACAACAGAAAAATGCCACGACCGTCACTACTACAACTGTCACTGGTGGCAGTAGTCGGCGGTCTCGCAGGCGCTCTGTACGGC
MuAst-1	Q-188	IMP-4497	A/S	2015-09-15	Q1-2	Orf1b Orf2, partial CDS	MuAst-1/Q-188/IMP-4497/Q1-2	TTCTGATGCACTTCCATCCTCCGAGTCCCTTCAAGGACTACTTGGAGATGTGCTTGGCAAACACCGCCAAGTACTGCCCGGAACTTCCGGCGCGCTTTTCAGAGCGTCAGATGGACAAGCTTTGGAGGGGAGGTCCAAAAGCTGTTCATGGCTAAGGCCAAACAACAACAGAAAAATGCCACGACCGTCACTACTACAACTGTCACTGGTGGCAGTAGTCGGCGGTCTCGCAGGCGCTCTGTACGGC
MuAst-1	Q-194	IMP-4540	Liver	2015-09-15	Q1-2	Orf1b Orf2, partial CDS	MuAst-1/Q-194/IMP-4540/Q1-2	TTCTGATGCACTTCCATCCTCCGAGTCCCTTCAAGGACTACTTGGAGATGTGCTTGGCAAACACCGCCAAGTACTGCCCGGAACTTCCGGCGCGGTTCTCAGAGCGTCAGATGGACAAGCTTTGGAGGGGAGGTCCAAAAGCTGTTCATGGCTAAGGCCAAACAACAACAGAAAAATGCCACGACCGTCACTACTACAACTGTCACTGGTGGCAGTAGTCGGCGGTCTCGCAGGCGCTCTGTACGGC
MuAst-1	Q-195	IMP-4553	A/S	2015-09-15	Q1-2	Orf1b Orf2, partial CDS	MuAst-1/Q-195/IMP-4553/Q1-2	TTCTGATGCACTTCCATCCTCCGAGTCCCTTCAAGGACTACTTGGAGATGTGCTTGGCAAACACCGCCAAGTACTGCCCGGAACTTCCGGCGCGGTTCTCAGAGCGTCAGATGGACAAGCTTTGGAGGGGAGGTCCAAAAGCTGTTCATGGCTAAGGCCAAACAACAACAGAAAAATGCCACGACCGTCACTACTACAACTGTCACTGGTGGCAGTAGTCGGCGGTCTCGCAGGCGCTCTGTACGGC
MuAst-1	Q-198	IMP-4577	A/S	2015-09-15	Q1-2	Orf1b Orf2, partial CDS	MuAst-1/Q-198/IMP-4577/Q1-2	TTCTGATGCACTTCCATCCTCCGAGTCCCTTCAAGGACTACTTGGAGATGTGCTTGGCAAACACCGCCAAGTACTGCCCGGAACTCCCGGCGCGGTTTTCAGAGCGTCAGATGGACAAGCTTTGGAGGGGAGGTCCAAAAGCTGTTCATGGCTAAGGCCAAACAACAACAGAAAAATGCCACGACCGTCACTACTACAACTGTCACTGGTGGCAGTAGTCGGCGGTCTCGCAGGCGCTCTGTACGGC
MuAst-1	Q-207	IMP-4644	Liver	2015-09-16	Q1-2	Orf1b Orf2, partial CDS	MuAst-1/Q-207/IMP-4644/Q1-2	TTCTGATGCACTTCCATCCTCCGAGTCCCTTCAAGGACTACTTGGAGATGTGCTTGGCAAACACCGCCAAGTACTGCCCGGAACTTCCGGCGCGGTTTTCAGAGCGTCAGATGGACAAGCTTTGGAGGGGAGGTCCAAAAGCTGTTCATGGCTAAGGCCAAACAACAACAGAAAAATGCCACGACCGTCACTACTACAACTGTCACTGGTGGCAGTAGTCGGCGGTCTCGCAGGCGCTCTGTACGGC
MuAst-1	Q-207	IMP-4649	A/S	2015-09-16	Q1-2	Orf1b Orf2, partial CDS	MuAst-1/Q-207/IMP-4649/Q1-2	TTCTGATGCACTTCCATCCTCCGAGTCCCTTCAAGGACTACTTGGAGATGTGCTTGGCAAACACCGCCAAGTACTGCCCGGAACTTCCGGCGCGGTTTTCAGAGCGTCAGATGGACAAGCTTTGGAGGGGAGGTCCAAAAGCTGTTCATGGCTAAGGCCAAACAACAACAGAAAAATGCCACGACCGTCACTACTACAACTGTCACTGGTGGCAGTAGTCGGCGGTCTCGCAGGCGCTCTGTACGGC
MuAst-2	M-001	IMP-0043	Liver	2014-08-13	M2	Orf1b Orf2, partial CDS	MuAst-2/M-001/IMP-0043/M2	GAAGAAGCTTCTACGGCGCTTCACTGAGCAGCAGTTAAACGCACTATGGTGGGGTGGACCAAAAAAGTGTGATGGCAGGTGACAATGCTGCGGGATCTGGTAGCGCTCGCCCTCGCGGGACTCTGGGTGCTAACACTCGGCGCCGTCGTCGCCGCGCTCGTCAACGT
MuAst-2	M-001	IMP-0048	A/S	2014-08-13	M2	Orf1b Orf2, partial CDS	MuAst-2/M-001/IMP-0048/M2	GAAGAAGCTTCTACGGCGCTTCACTGAGCAGCAGTTAAACGCACTATGGTGGGGTGGACCAAAAAAGTGTGATGGCAGGTGACAATGCTGCGGGATCTGGTAGCGCTCGCCCTCGCGGGACTCTGGGTGCTAACACTCGGCGCCGTCGTCGCCGCGCTCGTCAACGT
MuAst-2	M-002	IMP-0051	Liver	2014-08-14	M2	Orf1b Orf2, partial CDS	MuAst-2/M-002/IMP-0051/M2	GAAGAAGCTTCTACGGCGCTTCACTGAGCAGCAGTTGAACGCACTATGGTGGGGTGGACCAAAAAAGTGTGATGGCAGGTGACAATGTTTCGGGATCTGGTAGCGCTCGCCCTCGCGGGACTTTGGGTGCTAACACTCGGCGCCGTCGTCGCTGCGCTCGTAAACGT
MuAst-2	M-002	IMP-0056	A/S	2014-08-14	M2	Orf1b Orf2, partial CDS	MuAst-2/M-002/IMP-0056/M2	GAAGAAGCTTCTACGGCGCTTCACTGAGCAGCAGTTGAACGCACTATGGTGGGGTGGACCAAAAAAGTGTGATGGCAGGTGACAATGTTTCGGGATCTGGTAGCGCTCGCCCTCGCGGGACTTTGGGTGCTAACACTCGGCGCCGTCGTCGCTGCGCTCGTAAACGT
MuAst-2	M-003	IMP-0064	A/S	2014-08-14	M2	Orf1b Orf2, partial CDS	MuAst-2/M-003/IMP-0064/M2	GAAGAAGCTTCTACGGCGCTTCACTGAGCGGCAGTTAAACGCACTATGGTGGGGTGGACCAAAAAAGTGTGATGGCAGGTGACAATGCTGCGGGATCTGGTAGCGCTCGCCCTCGCGGGACTCTGGGTGCTAACACTCGGCGCCGTCGTCGCCGCGCTCGTCAACGT
MuAst-2	M-007	IMP-0091	Liver	2014-08-15	M2	Orf1b Orf2, partial CDS	MuAst-2/M-007/IMP-0091/M2	GAAGAAGCTTCTACGGCGCTTCACTGAGCAGCAGTTAAACGCACTATGGTGGGGTGGACCAAAAAAGTGTGATGGCAGGTGACAATGCTGCGGGATCTGGTAGCGCTCGCCCTCGCGGGACTCTGGGTGCTAACACTCGGCGCCGTCGTCGCCGCGCTCGTCAACGT
MuAst-2	M-007	IMP-0096	A/S	2014-08-15	M2	Orf1b Orf2, partial CDS	MuAst-2/M-007/IMP-0096/M2	GAAGAAGCTTCTACGGCGCTTCACTGAGCAGCAGTTAAACGCACTATGGTGGGGTGGACCAAAAAAGTGTGATGGCAGGTGACAATGCTGCGGGATCTGGTAGCGCTCGCCCTCGCGGGACTCTGGGTGCTAACACTCGGCGCCGTCGTCGCCGCGCTCGTCAACGT
MuAst-2	M-010	IMP-0120	A/S	2014-08-15	M2	Orf1b Orf2, partial CDS	MuAst-2/M-010/IMP-0120/M2	GAAGAAGCTTCTACGGCGCTTCACTGAGCAGCAGTTAAACGCACTATGGTGGGGTGGACCAAAAAAGTGTGATGGCAGGTGACAATGCTGCGGGATCTGGTAGCGCTCGCCCTCGCGGGACTCTGGGTGCTAACACTCGGCGCCGTCGTCGCCGCGCTCGTCAACGT
MuAst-2	M-014	IMP-0152	A/S	2014-08-20	M2	Orf1b Orf2, partial CDS	MuAst-2/M-014/IMP-0152/M2	GAAGAAGCTTCTACGGCGCTTCACTGAGCAGCAGTTAAACGCACTATGGTGGGGTGGACCAAAAAAGTGTGATGGCAGGTGACAATGCTGCGGGATCTGGTAGCGCTCGCCCTCGCGGGACTCTGGGTGCTAACACTCGGCGCCGTCGTCGCCGCGCTCGTCAACGT
MuAst-2	M-017	IMP-0176	A/S	2014-08-22	M2	Orf1b Orf2, partial CDS	MuAst-2/M-017/IMP-0176/M2	GAAGAAGCTTCTACGGCGCTTCACTGAGCAGCAGTTAAACGCACTATGGTGGGGTGGACCAAAAAAGTGTGATGGCAGGTGACAATGCTGCGGGATCTGGTAGCGCTCGCCCTCGCGGGACTCTGGGTGCTAACACTCGGCGCCGTCGTCGCCGCGCTCGTCAACGT
MuAst-2	M-021	IMP-0203	Liver	2014-08-27	M2	Orf1b Orf2, partial CDS	MuAst-2/M-021/IMP-0203/M2	GAAGAAGCTTCTACGGCGCTTCACTGAGCAGCAGTTGAACGCACTATGGTGGGGTGGACCAAAAAAGTGTGATGGCAGGTGACAATGTTTCGGGATCTGGTAGCGCTCGCCCTCGCGGGACTCTGGGTGCTAACACTCGGCGCCGTCGTCGCCGCGCTCGTCAACGT
MuAst-2	M-021	IMP-0208	A/S	2014-08-27	M2	Orf1b Orf2, partial CDS	MuAst-2/M-021/IMP-0208/M2	GAAGAAGCTTCTACGGCGCTTCACTGAGCAGCAGTTGAACGCACTATGGTGGGGTGGACCAAAAAAGTGTGATGGCAGGTGACAATGTTTCGGGATCTGGTAGCGCTCGCCCTCGCGGGACTCTGGGTGCTAACACTCGGCGCCGTCGTCGCCGCGCTCGTCAACGT
MuAst-2	M-022	IMP-0216	A/S	2014-08-28	M2	Orf1b Orf2, partial CDS	MuAst-2/M-022/IMP-0216/M2	GAAGAAGCTTCTACGGCGCTTCACTGAGCAGCAGTTGAACGCACTATGGTGGGGTGGACCAAAAAAGTGTGATGGCAGGTGACAATGTTTCGGGATCTGGTAGCGCTCGCCCTCGCGGGACTCTGGGTGCTAACACTCGGCGCCGTCGTCGCCGCGCTCGTCAACGT
MuAst-2	M-026	IMP-0248	A/S	2014-09-03	M2	Orf1b Orf2, partial CDS	MuAst-2/M-026/IMP-0248/M2	GAAGAAGCTTTTACGGCGCTTCACTGAGCAGCAGTTAAACGCACTATGGTGGGGTGGACCAAAAAAGTGTGATGGCAGGTGACAATGCTGCGGGATCTGGTAGCGCTCGCCCTCGCGGGACTCTGGGTGCTAACACTCGGCGCCGTCGTCGCCGCGCTCGTCAACGT
MuAst-2	M-027	IMP-0256	A/S	2014-09-03	M2	Orf1b Orf2, partial CDS	MuAst-2/M-027/IMP-0256/M2	GAAGAAGCTTCTACGGCGCTTCACTGAGCAGCAGTTAAACGCACTATGGTGGGGTGGACCAAAAAAGTGTGATGGCAGGTGACAATGCTGCGGGATCTGGTAGCGCTCGCCCTCGCGGGACTCTGGGTGCTAACACTCGGCGCCGTCGTCGCCGCGCTCGTCAACGT
MuAst-2	M-028	IMP-0264	A/S	2014-09-03	M2	Orf1b Orf2, partial CDS	MuAst-2/M-028/IMP-0264/M2	GAAGAAGCTTTTACGGCGCTTCACTGAGCAGCAGTTAAACGCACTATGGTGGGGTGGACCAAAAAAGTGTGATGGCAGGTGACAATGCTGCGGGATCTGGTAGCGCTCGCCCTCGCGGGACTCTGGGTGCTAACACTCGGCGCCGTCGTCGCCGCGCTCGTCAACGT
MuAst-2	M-032	IMP-0296	A/S	2014-09-04	M2	Orf1b Orf2, partial CDS	MuAst-2/M-032/IMP-0296/M2	GAAGAAGCTTCTACGGCGCTTCACTGAGCAGCAGTTAAACGCACTATGGTGGGGTGGACCAAAAAAGTGTGATGGCAGGTGACAATGCTGCGGGATCTGGTAGCGCTCGCCCTCGCGGGACTCTGGGTGCTAACACTCGGCGCCGTCGTCGCCGCGCTCGTCAACGT
MuAst-2	M-036	IMP-0323	Liver	2014-09-05	M2	Orf1b Orf2, partial CDS	MuAst-2/M-036/IMP-0323/M2	GAAGAAGCTTCTACGGCGCTTCACTGAGCAGCAGTTAAACGCACTATGGTGGGGTGGACCAAAAAAGTGTGATGGCAGGTGACAATGCTGCGGGATCTGGTAGCGCTCGCCCTCGCGGGACTCTGGGTGCTAACACTCGGCGCCGTCGTCGCCGCGCTCGTCAACGT
MuAst-2	M-036	IMP-0328	A/S	2014-09-05	M2	Orf1b Orf2, partial CDS	MuAst-2/M-036/IMP-0328/M2	GAAGAAGCTTCTACGGCGCTTCACTGAGCAGCAGTTAAACGCACTATGGTGGGGTGGACCAAAAAAGTGTGATGGCAGGTGACAATGCTGCGGGATCTGGTAGCGCTCGCCCTCGCGGGACTCTGGGTGCTAACACTCGGCGCCGTCGTCGCCGCGCTCGTCAACGT
MuAst-2	M-039	IMP-0352	A/S	2014-09-09	M2	Orf1b Orf2, partial CDS	MuAst-2/M-039/IMP-0352/M2	GAAGAAGCTTCTACGGCGCTTCACTGAGCAGCAGTTAAACGCACTATGGTGGGGTGGACCAAAAAAGTGTGATGGCAGGTGACAATGCTGCGGGATCTGGTAGCGCTCGCCCTCGCGGGACTCTGGGTGCTAACACTCGGCGCCGTCGTCGCCGCGCTCGTCAACGT
MuAst-2	M-040	IMP-0355	Liver	2014-09-10	M2	Orf1b Orf2, partial CDS	MuAst-2/M-040/IMP-0355/M2	GAAGAAGCTTCTACGGCGCTTCACTGAGCAGCAGTTAAACGCACTATGGTGGGGTGGACCAAAAAAGTGTGATGGCAGGTGACAATGCTGCGGGATCTGGTAGCGCTCGCCCTCGCGGGACTCTGGGTGCTAACACTCGGCGCCGTCGTCGCCGCGCTCGTCAACGT
MuAst-2	M-040	IMP-0360	A/S	2014-09-10	M2	Orf1b Orf2, partial CDS	MuAst-2/M-040/IMP-0360/M2	GAAGAAGCTTCTACGGCGCTTCACTGAGCAGCAGTTAAACGCACTATGGTGGGGTGGACCAAAAAAGTGTGATGGCAGGTGACAATGCTGCGGGATCTGGTAGCGCTCGCCCTCGCGGGACTCTGGGTGCTAACACTCGGCGCCGTCGTCGCCGCGCTCGTCAACGT
MuAst-2	M-041	IMP-0363	Liver	2014-09-10	M3-1	Orf1b Orf2, partial CDS	MuAst-2/M-041/IMP-0363/M3-1	GAAGAAGCTTCTACGGCGCTTCACTGAGCAGCAGTTAAACGCACTATGGTGGGGTGGACCAAAAAAGTGTGATGGCAGGTGACAATGCTGCGGGATCTGGTGGCGCTCGCCCTCGCGGGACTCTGGGTGCTAACTCTCGGCGCCGTCGTCGCCGCGCTCGTCAACGT
MuAst-2	M-041	IMP-0368	A/S	2014-09-10	M3-1	Orf1b Orf2, partial CDS	MuAst-2/M-041/IMP-0368/M3-1	GAAGAAGCTTCTACGGCGCTTCACTGAGCAGCAGTTAAACGCACTATGGTGGGGTGGACCAAAAAAGTGTGATGGCAGGTGACAATGCTGCGGGATCTGGTGGCGCTCGCCCTCGCGGGACTCTGGGTGCTAACTCTCGGCGCCGTCGTCGCCGCGCTCGTCAACGT
MuAst-2	M-043	IMP-0384	A/S	2014-09-11	M2	Orf1b Orf2, partial CDS	MuAst-2/M-043/IMP-0384/M2	GAAGAAGCTTCTACGGCGCTTCACTGAGCAGCAGTTAAACGCACTATGGTGGGGTGGACCAAAAAAGTGTGATGGCAGGTGACAATGCTGCGGGATCTGGTAGCGCTCGCCCTCGCGGGACTCTGGGTGCTAACACTCGGCGCCGTCGTCGCCGCGCTCGTCAACGT
MuAst-2	M-044	IMP-0387	Liver	2014-09-11	M3-1	Orf1b Orf2, partial CDS	MuAst-2/M-044/IMP-0387/M3-1	GAAGAAGCTTCTACGGCGCTTCACTGAGCAGCAGTTAAACGCACTATGGTGGGGTGGACCAAAAAAGTGTGATGGCAGGTGACAATGCTGCGGGATCTGGTAGCGCTCGCCCTCGCGGGACTCTGGGTGCTAACACTCGGCGCCGTCGTCGCCGCGCTCGTCAACGT
MuAst-2	M-044	IMP-0392	A/S	2014-09-11	M3-1	Orf1b Orf2, partial CDS	MuAst-2/M-044/IMP-0392/M3-1	GAAGAAGCTTCTACGGCGCTTCACTGAGCAGCAGTTAAACGCACTATGGTGGGGTGGACCAAAAAAGTGTGATGGCAGGTGACAATGCTGCGGGATCTGGTAGCGCTCGCCCTCGCGGGACTCTGGGTGCTAACACTCGGCGCCGTCGTCGCCGCGCTCGTCAACGT
MuAst-2	M-046	IMP-0403	Liver	2014-09-11	M3-1	Orf1b Orf2, partial CDS	MuAst-2/M-046/IMP-0403/M3-1	GAAGAAGCTTTTACGGCGCTTCACTGAGCAGCAGTTAAACGCACTATGGTGGGGTGGACCAAAAAAGTGTGATGGCAGGTGACAATGCTGCGGGATCTGGTGGCGCTCGCCCTCGCGGGACTCTGGGTGCTAACGCTCGGCGCCGTCGTCGCCGCGCTCGTCAACGT
MuAst-2	M-046	IMP-0408	A/S	2014-09-11	M3-1	Orf1b Orf2, partial CDS	MuAst-2/M-046/IMP-0408/M3-1	GAAGAAGCTTTTACGGCGCTTCACTGAGCAGCAGTTAAACGCACTATGGTGGGGTGGACCAAAAAAGTGTGATGGCAGGTGACAATGCTGCGGGATCTGGTGGCGCTCGCCCTCGCGGGACTCTGGGTGCTAACGCTCGGCGCCGTCGTCGCCGCGCTCGTCAACGT
MuAst-2	M-047	IMP-0411	Liver	2014-09-11	M3-1	Orf1b Orf2, partial CDS	MuAst-2/M-047/IMP-0411/M3-1	GAAGAAGCTTCTACGGCGCTTCACTGAGCAGCAGTTAAACGCACTATGGTGGGGTGGACCAAAAAAGTGTGATGGCAGGTGACAATGCTGCGGGATCTGGTAGCGCTCGCCCTCGCGGGACTCTGGGTGCTAACACTCGGCGCCGTCGTCGCCGCGCTCGTCAACGT
MuAst-2	M-047	IMP-0416	A/S	2014-09-11	M3-1	Orf1b Orf2, partial CDS	MuAst-2/M-047/IMP-0416/M3-1	GAAGAAGCTTCTACGGCGCTTCACTGAGCAGCAGTTAAACGCACTATGGTGGGGTGGACCAAAAAAGTGTGATGGCAGGTGACAATGCTGCGGGATCTGGTAGCGCTCGCCCTCGCGGGACTCTGGGTGCTAACACTCGGCGCCGTCGTCGCCGCGCTCGTCAACGT
MuAst-2	M-048	IMP-0424	A/S	2014-09-11	M3-1	Orf1b Orf2, partial CDS	MuAst-2/M-048/IMP-0424/M3-1	GAAGAAGCTTCTACGGCGCTTCACTGAGCAGCAGTTAAACGCACTATGGTGGGGTGGACCAAAAAAGTATGATGGCAGGTGACAATGCTGCGGGATCTGGTAGCGCTCGCCCTCGCGGGACTCTGGGTGCTAACACTCGGCGCCGTCGTCGCCGCGCTCGTCAACGT
MuAst-2	M-050	IMP-0440	A/S	2014-09-11	M3-1	Orf1b Orf2, partial CDS	MuAst-2/M-050/IMP-0440/M3-1	GAAGAAGCTTCTACGGCGCTTCACTGAGCAGCAGTTGAACGCACTATGGTGGGGTGGACCAAAAAAGTGTGATGGCAGGTGACAATGCTGCGGGATCTGGTGGCGCTCGCCCTCGCGGGACTCTGGGTGCTAACGCTCGGCGCCGTCGTCGCCGCGCTCGTCAACGT
MuAst-2	M-051	IMP-0448	A/S	2014-09-11	M3-1	Orf1b Orf2, partial CDS	MuAst-2/M-051/IMP-0448/M3-1	GAAGAAGCTTCTACGGCGCTTCACTGAGCAGCAGTTAAACGCACTATGGTGGGGTGGACCAAAAAAGTGTGATGGCAGGTGACAATGCTGCGGGATCTGGTAGCGCTCGCCCTCGCGGGACTCTGGGTGCTAACACTCGGCGCCGTCGTCGCCGCGCTCGTCAACGT
MuAst-2	M-053	IMP-0459	Liver	2014-09-11	M3-1	Orf1b Orf2, partial CDS	MuAst-2/M-053/IMP-0459/M3-1	GAAGAAGCTTCTACGGCGCTTCACTGAGCAGCAGTTGAACGCACTATGGTGGGGTGGACCAAAAAAGTGTGATGGCAGGTGACAATGCTGCGGGATCTGGTGGCGCTCGCCCTCGCGGGACTCTGGGTGCTAACGCTCGGCGCCGTCGTCGCCGCGCTCGTCAACGT
MuAst-2	M-053	IMP-0464	A/S	2014-09-11	M3-1	Orf1b Orf2, partial CDS	MuAst-2/M-053/IMP-0464/M3-1	GAAGAAGCTTCTACGGCGCTTCACTGAGCAGCAGTTGAACGCACTATGGTGGGGTGGACCAAAAAAGTGTGATGGCAGGTGACAATGCTGCGGGATCTGGTGGCGCTCGCCCTCGCGGGACTCTGGGTGCTAACGCTCGGCGCCGTCGTCGCCGCGCTCGTCAACGT
MuAst-2	M-055	IMP-0475	Liver	2014-09-11	M3-1	Orf1b Orf2, partial CDS	MuAst-2/M-055/IMP-0475/M3-1	GAAGAAGCTTCTACGGCGCTTCACTGAGCAGCAGTTAAACGCACTATGGTGGGGTGGACCAAAAAAGTGTGATGGCAGGTGACAATGCTGCGGGATCTGGTGGCGCTCGCCCTCGCGGGACTCTGGGTGCTAACTCTCGGCGCCGTCGTCGCCGCGCTCGTCAACGT
MuAst-2	M-055	IMP-0480	A/S	2014-09-11	M3-1	Orf1b Orf2, partial CDS	MuAst-2/M-055/IMP-0480/M3-1	GAAGAAGCTTCTACGGCGCTTCACTGAGCAGCAGTTAAACGCACTATGGTGGGGTGGACCAAAAAAGTGTGATGGCAGGTGACAATGCTGCGGGATCTGGTGGCGCTCGCCCTCGCGGGACTCTGGGTGCTAACTCTCGGCGCCGTCGTCGCCGCGCTCGTCAACGT
MuAst-2	M-056	IMP-0483	Liver	2014-09-11	M3-1	Orf1b Orf2, partial CDS	MuAst-2/M-056/IMP-0483/M3-1	GAAGAAGCTTCTACGGCGCTTCACTGAGCAGCAGTTAAACGCACTATGGTGGGGTGGACCAAAAAAGTGTGATGGCAGGTGACAATGCTGCGGGATCTGGTGGCGCTCGCCCTCGCGGGACTCTGGGTGCTAACGCTCGGCGCCGTCGTCGCCGCGCTCGTCAACGT
MuAst-2	M-056	IMP-0488	A/S	2014-09-11	M3-1	Orf1b Orf2, partial CDS	MuAst-2/M-056/IMP-0488/M3-1	GAAGAAGCTTCTACGGCGCTTCACTGAGCAGCAGTTAAACGCACTATGGTGGGGTGGACCAAAAAAGTGTGATGGCAGGTGACAATGCTGCGGGATCTGGTGGCGCTCGCCCTCGCGGGACTCTGGGTGCTAACGCTCGGCGCCGTCGTCGCCGCGCTCGTCAACGT
MuAst-2	M-057	IMP-0496	A/S	2014-09-11	M3-1	Orf1b Orf2, partial CDS	MuAst-2/M-057/IMP-0496/M3-1	GAAGAAGCTTCTACGGCGCTTCACTGAGCAGCAGTTAAACGCACTATGGTGGGGTGGACCAAAAAAGTGTGATGGCAGGTGACAATGCTGCGGGATCTGGTAGCGCTCGCCCTCGCGGGACTCTGGGTGCTAACACTCGGCGCCGTCGTCGCCGCGCTCGTCAACGT
MuAst-2	M-058	IMP-0499	Liver	2014-09-11	M3-1	Orf1b Orf2, partial CDS	MuAst-2/M-058/IMP-0499/M3-1	GAAGAGGCTTCTACGGCGCTTCACTGAGCAGCAGTTAAACGCACTATGGTGGGGTGGACCAAAAAAGTGTGATGGCAGGTGACAATGCTGCGGGATCTGGTAGCGCTCGCCCTCGCGGGACTCTGGGTGCTAACACTCGGCGCCGTCGTCGCCGCGCTCGTCAACGT
MuAst-2	M-059	IMP-0507	Liver	2014-09-11	M3-1	Orf1b Orf2, partial CDS	MuAst-2/M-059/IMP-0507/M3-1	GAAGAAGCTTCTACGGCGCTTCACTGAGCAGCAGTTAAACGCACTATGGTGGGGTGGACCAAAAAAGTGTGATGGCAGGTGACAATGCTGCGGGATCTGGTAGCGCTCGCCCTCGCGGGACTCTGGGTGCTAACACTCGGCGCCGTCGTCGCCGCGCTCGTCAACGT
MuAst-2	M-059	IMP-0512	A/S	2014-09-11	M3-1	Orf1b Orf2, partial CDS	MuAst-2/M-059/IMP-0512/M3-1	GAAGAAGCTTCTACGGCGCTTCACTGAGCAGCAGTTAAACGCACTATGGTGGGGTGGACCAAAAAAGTGTGATGGCAGGTGACAATGCTGCGGGATCTGGTAGCGCTCGCCCTCGCGGGACTCTGGGTGCTAACACTCGGCGCCGTCGTCGCCGCGCTCGTCAACGT
MuAst-2	M-060	IMP-0515	Liver	2014-09-11	M3-1	Orf1b Orf2, partial CDS	MuAst-2/M-060/IMP-0515/M3-1	GAAGAAGCTTCTACGGCGCTTCACTGAGCAGCAGTTAAACGCACTATGGTGGGGTGGACCAAAAAAGTGTGATGGCAGGTGACAATGCTGCGGGATCTGGTAGCGCTCGCCCTCGCGGGACTCTGGGTGCTAACACTCGGCGCCGTCGTCGCCGCGCTCGTCAACGT
MuAst-2	M-060	IMP-0520	A/S	2014-09-11	M3-1	Orf1b Orf2, partial CDS	MuAst-2/M-060/IMP-0520/M3-1	GAAGAAGCTTCTACGGCGCTTCACTGAGCAGCAGTTAAACGCACTATGGTGGGGTGGACCAAAAAAGTGTGATGGCAGGTGACAATGCTGCGGGATCTGGTAGCGCTCGCCCTCGCGGGACTCTGGGTGCTAACACTCGGCGCCGTCGTCGCCGCGCTCGTCAACGT
MuAst-2	M-061	IMP-0523	Liver	2014-09-11	M3-1	Orf1b Orf2, partial CDS	MuAst-2/M-061/IMP-0523/M3-1	GAAGAAGCTTCTACGGCGCTTCACTGAGCAGCAGTTAAACGCACTATGGTGGGGTGGACCAAAAAAGTGTGATGGCAGGTGACAATGCTGCGGGATCTGGTGGCGCTCGCCCTCGCGGGACTCTGGGTGCTAACGCTCGGCGCCGTCGTCGCCGCGCTCGTCAACGT
MuAst-2	M-061	IMP-0528	A/S	2014-09-11	M3-1	Orf1b Orf2, partial CDS	MuAst-2/M-061/IMP-0528/M3-1	GAAGAAGCTTCTACGGCGCTTCACTGAGCAGCAGTTAAACGCACTATGGTGGGGTGGACCAAAAAAGTGTGATGGCAGGTGACAATGCTGCGGGATCTGGTGGCGCTCGCCCTCGCGGGACTCTGGGTGCTAACGCTCGGCGCCGTCGTCGCCGCGCTCGTCAACGT
MuAst-2	M-063	IMP-0544	A/S	2014-09-11	M3-1	Orf1b Orf2, partial CDS	MuAst-2/M-063/IMP-0544/M3-1	GAAGAAGCTTCTACGGCGCTTCACTGAGCAGCAGTTGAACGCACTATGGTGGGGTGGACCAAAAAAGTGTGATGGCAGGTGACAATGCTGCGGGATCTGGTGGCGCTCGCCCTCGCGGGACTCTGGGTGCTAACGCTCGGCGCCGTCGTCGCCGCGCTCGTCAACGT
MuAst-2	M-065	IMP-0555	Liver	2014-09-11	M3-1	Orf1b Orf2, partial CDS	MuAst-2/M-065/IMP-0555/M3-1	GAAGAAGCTTCTACGGCGCTTCACTGAGCAGCAGTTAAACGCACTATGGTGGGGTGGACCAAAAAAGTGTGATGGCAGGTGACAATGCTGCGGGATCTGGTGGCGCTCGCCCTCGCGGGACTGTGGGTGCTAACGCTCGGCGCCGTCGTCGCCGCGCTCGTCAACGT
MuAst-2	M-065	IMP-0560	A/S	2014-09-11	M3-1	Orf1b Orf2, partial CDS	MuAst-2/M-065/IMP-0560/M3-1	GAAGAAGCTTCTACGGCGCTTCACTGAGCAGCAGTTAAACGCACTATGGTGGGGTGGACCAAAAAAGTGTGATGGCAGGTGACAATGCTGCGGGATCTGGTGGCGCTCGCCCTCGCGGGACTCTGGGTGCTAACGCTCGGCGCCGTCGTCGCCGCGCTCGTCAACGT
MuAst-2	M-066	IMP-0563	Liver	2014-09-11	M3-1	Orf1b Orf2, partial CDS	MuAst-2/M-066/IMP-0563/M3-1	GAAGAAGCTTCTACGGCGCTTCACTGAGCAGCAGTTAAACGCACTATGGTGGGGTGGACCAAAAAAGTGTGATGGCAGGTGACAATGCTGCGGGATCTGGTAGCGCTCGCCCTCGCGGGACTCTGGGTGCTAACACTCGGCGCCGTCGTCGCCGCGCTCGTCAACGT
MuAst-2	M-066	IMP-0568	A/S	2014-09-11	M3-1	Orf1b Orf2, partial CDS	MuAst-2/M-066/IMP-0568/M3-1	GAAGAAGCTTCTACGGCGCTTCACTGAGCAGCAGTTAAACGCACTATGGTGGGGTGGACCAAAAAAGTGTGATGGCAGGTGACAATGCTGCGGGATCTGGTAGCGCTCGCCCTCGCGGGACTCTGGGTGCTAACACTCGGCGCCGTCGTCGCCGCGCTCGTCAACGT
MuAst-2	M-067	IMP-0571	Liver	2014-09-11	M3-1	Orf1b Orf2, partial CDS	MuAst-2/M-067/IMP-0571/M3-1	GAAGAAGCTTCTACGGCGCTTCACTGAGCAGCAGTTAAACGCACTATGGTGGGGTGGACCAAAAAAGTGTGATGGCAGGTGACAATGCTGCGGGATCTGGTAGCGCTCGCCCTCGCGGGACTCTGGGTGCTAACACTCGGCGCCGTCGTCGCCGCGCTCGTCAACGT
MuAst-2	M-067	IMP-0576	A/S	2014-09-11	M3-1	Orf1b Orf2, partial CDS	MuAst-2/M-067/IMP-0576/M3-1	GAAGAAGCTTCTACGGCGCTTCACTGAGCAGCAGTTAAACGCACTATGGTGGGGTGGACCAAAAAAGTGTGATGGCAGGTGACAATGCTGCGGGATCTGGTAGCGCTCGCCCTCGCGGGACTCTGGGTGCTAACACTCGGCGCCGTCGTCGCCGCGCTCGTCAACGT
MuAst-2	M-068	IMP-0579	Liver	2014-09-17	M3-1	Orf1b Orf2, partial CDS	MuAst-2/M-068/IMP-0579/M3-1	GAAGAAGCTTCTACGGCGCTTCACTGAGCAGCAGTTGAACGCACTATGGTGGGGTGGACCAAAAAAGTGTGATGGCAGGTGACAATGCTGCGGGATCTGGTGGCGCTCGCCCTCGCGGGACTCTGGGTGCTAACGCTCGGCGCCGTCGTCGCCGCGCTCGTCAACGT
MuAst-2	M-068	IMP-0584	A/S	2014-09-17	M3-1	Orf1b Orf2, partial CDS	MuAst-2/M-068/IMP-0584/M3-1	GAAGAAGCTTCTACGGCGCTTCACTGAGCAGCAGTTGAACGCACTATGGTGGGGTGGACCAAAAAAGTGTGATGGCAGGTGACAATGCTGCGGGATCTGGTGGCGCTCGCCCTCGCGGGACTCTGGGTGCTAACGCTCGGCGCCGTCGTCGCCGCGCTCGTCAACGT
MuAst-2	M-069	IMP-0587	Liver	2014-09-17	M3-1	Orf1b Orf2, partial CDS	MuAst-2/M-069/IMP-0587/M3-1	GAAGAAGCTTCTACGGCGCTTCACTGAGCAGCAGTTAAACGCACTATGGTGGGGTGGACCAAAAAAGTGTGATGGCAGGTGACAATGCTGCGGGATCTGGTGGCGCTCGCCCTCGCGGGACTCTGGGTGCTAACGCTCGGCGCCGTCGTCGCCGCGCTCGTCAACGT
MuAst-2	M-069	IMP-0592	A/S	2014-09-17	M3-1	Orf1b Orf2, partial CDS	MuAst-2/M-069/IMP-0592/M3-1	GAAGAAGCTTCTACGGCGCTTCACTGAGCAGCAGTTAAACGCACTATGGTGGGGTGGACCAAAAAAGTGTGATGGCAGGTGACAATGCTGCGGGATCTGGTGGCGCTCGCCCTCGCGGGACTCTGGGTGCTAACGCTCGGCGCCGTCGTCGCCGCGCTCGTCAACGT
MuAst-2	M-070	IMP-0600	A/S	2014-09-17	M3-1	Orf1b Orf2, partial CDS	MuAst-2/M-070/IMP-0600/M3-1	GAAGAAGCTTCTACGGCGCTTCACTGAGCAGCAGTTAAACGCACTATGGTGGGGTGGACCAAAAAAGTGTGATGGCAGGTGACAATGCTGCGGGATCTGGTAGCGCTCGCCCTCGCGGGACTCTGGGTGCTAACACTCGGCGCCGTCGTCGCCGCGCTCGTCAACGT
MuAst-2	M-072	IMP-0611	Liver	2014-09-17	M3-1	Orf1b Orf2, partial CDS	MuAst-2/M-072/IMP-0611/M3-1	GAAGAAGCTTCTACGGCGCTTCACTGAGCAGCAGTTAAACGCACTATGGTGGGGTGGACCAAAAAAGTGTGATGGCAGGTGACAATGCTGCGGGATCTGGTAGCGCTCGCCCTCGCGGGACTCTGGGTGCTAACACTCGGCGCCGTCGTCGCCGCGCTCGTCAACGT
MuAst-2	M-073	IMP-0624	A/S	2014-09-17	M3-1	Orf1b Orf2, partial CDS	MuAst-2/M-073/IMP-0624/M3-1	GAAGAAGCTTCTACGGCGCTTCACTGAGCAGCAGTTAAACGCACTATGGTGGGGTGGACCAAAAAAGTGTGATGGCAGGTGACAATGCTGCGGGATCTGGTAGCGCTCGCCCTCGCGGGACTCTGGGTGCTAACACTCGGCGCCGTCGTCGCCGCGCTCGTCAACGT
MuAst-2	M-074	IMP-0627	Liver	2014-09-17	M3-1	Orf1b Orf2, partial CDS	MuAst-2/M-074/IMP-0627/M3-1	GAAGAAGCTTCTACGGCGCTTCACTGAGCAGCAGTTAAACGCACTATGGTGGGGTGGACCAAAAAAGTGTGATGGCAGGTGACAATGCTGCGGGATCTGGTAGCGCTCGCCCTCGCGGGACTCTGGGTGCTAACACTCGGCGCCGTCGTCGCCGCGCTCGTCAACGT
MuAst-2	M-074	IMP-0632	A/S	2014-09-17	M3-1	Orf1b Orf2, partial CDS	MuAst-2/M-074/IMP-0632/M3-1	GAAGAAGCTTCTACGGCGCTTCACTGAGCAGCAGTTAAACGCACTATGGTGGGGTGGACCAAAAAAGTGTGATGGCAGGTGACAATGCTGCGGGATCTGGTGGCGCTCGCCCTCGCGGGACTCTGGGTGCTAACGCTCGGCGCCGTCGTCGCCGCGCTCGTCAACGT
MuAst-2	M-076	IMP-0648	A/S	2014-09-18	M3-1	Orf1b Orf2, partial CDS	MuAst-2/M-076/IMP-0648/M3-1	GAAGAAGCTTCTACGGCGCTTCACTGAGCAGCAGTTAAACGCACTATGGTGGGGTGGACCAAAAAAGTGTGATGGCAGGTGACAATGCTGCGGGATCTGGTGGCGCTCGCCCTCGCGGGACTCTGGGTGCTAACGCTCGGCGCCGTCGTCGCCGCGCTCGTCAACGT
MuAst-2	M-079	IMP-0667	Liver	2014-09-18	M3-1	Orf1b Orf2, partial CDS	MuAst-2/M-079/IMP-0667/M3-1	GAAGAAGCTTCTACGGCGCTTCACTGAGCAGCAGTTGAACGCACTATGGTGGGGTGGACCAAAAAAGTGTGATGGCAGGTGACAATGCTGCGGGATCTGGTGGCGCTCGCCCTCGCGGGACTCTGGGTGCTAACGCTCGGCGCCGTCGTCGCCGCGCTCGTCAACGT
MuAst-2	M-079	IMP-0672	A/S	2014-09-18	M3-1	Orf1b Orf2, partial CDS	MuAst-2/M-079/IMP-0672/M3-1	GAAGAAGCTTCTACGGCGCTTCACTGAGCAGCAGTTGAACGCACTATGGTGGGGTGGACCAAAAAAGTGTGATGGCAGGTGACAATGCTGCGGGATCTGGTGGCGCTCGCCCTCGCGGGACTCTGGGTGCTAACGCTCGGCGCCGTCGTCGCCGCGCTCGTCAACGT
MuAst-2	M-081	IMP-0688	A/S	2014-09-18	M3-1	Orf1b Orf2, partial CDS	MuAst-2/M-081/IMP-0688/M3-1	GAAGAAGCTTCTACGGCGCTTCACTGAGCAGCAGTTAAACGCACTATGGTGGGGTGGACCAAAAAAGTGTGATGGCAGGTGACAATGCTGCGGGATCTGGTGGCGCTCGCCCTCGCGGGACTCTGGGTGCTAACTCTCGGCGCCGTCGTCGCCGCGCTCGTCAACGT
MuAst-2	M-082	IMP-0696	A/S	2014-09-18	M3-1	Orf1b Orf2, partial CDS	MuAst-2/M-082/IMP-0696/M3-1	GAAGAAGCTTCTACGGCGCTTCACTGAGCAGCAGTTGAACGCACTATGGTGGGGTGGACCAAAAAAGTGTGATGGCAGGTGACAATGCTGCGGGATCTGGTGGCGCTCGCCCTCGCGGGACTCTGGGTGCTAACGCTCGGCGCCGTCGTCGCCGCGCTCGTCAACGT
MuAst-2	M-083	IMP-0704	A/S	2014-09-19	M3-1	Orf1b Orf2, partial CDS	MuAst-2/M-083/IMP-0704/M3-1	GAAGAAGCTTCTACGGCGCTTCACTGAGCAGCAGTTAAACGCACTATGGTGGGGTGGACCAAAAAAGTGTGATGGCAGGTGACAATGCTGCGGGATCTGGTGGCGCTCGCCCTCGCGGGACTCTGGGTGCTAACACTCGGCGCCGTCGTCGCCGCGCTCGTCAACGT
MuAst-2	M-084	IMP-0712	A/S	2014-09-19	M3-1	Orf1b Orf2, partial CDS	MuAst-2/M-084/IMP-0712/M3-1	GAAGAAGCTTCTACGGCGCTTCACTGAGCAGCAGTTAAACGCACTATGGTGGGGTGGACCAAAAAAGTGTGATGGCAGGTGACAATGCTGCGGGATCTGGTAGCGCTCGCCCTCGCGGGACTCTGGGTGCTAACACTCGGCGCCGTCGTCGCCGCGCTCGTCAACGT
MuAst-2	M-085	IMP-0715	Liver	2014-09-19	M3-1	Orf1b Orf2, partial CDS	MuAst-2/M-085/IMP-0715/M3-1	GAAGAAGCTTCTACGGCGCTTCACTGAGCAGCAGTTAAACGCACTATGGTGGGGTGGACCAAAAAAGTGTGATGGCAGGTGACAATGCTGCGGGATCTGGTAGCGCTCGCCCTCGCGGGACTCTGGGTGCTAACACTCGGCGCCGTCGTCGCCGCGCTCGTCAACGT
MuAst-2	M-085	IMP-0720	A/S	2014-09-19	M3-1	Orf1b Orf2, partial CDS	MuAst-2/M-085/IMP-0720/M3-1	GAAGAAGCTTCTACGGCGCTTCACTGAGCAGCAGTTAAACGCACTATGGTGGGGTGGACCAAAAAAGTGTGATGGCAGGTGACAATGCTGCGGGATCTGGTAGCGCTCGCCCTCGCGGGACTCTGGGTGCTAACACTCGGCGCCGTCGTCGCCGCGCTCGTCAACGT
MuAst-2	M-086	IMP-0728	A/S	2014-09-19	M3-1	Orf1b Orf2, partial CDS	MuAst-2/M-086/IMP-0728/M3-1	GAAGAAGCTTCTACGGCGCTTCACTGAGCAGCAGTTGAACGCACTATGGTGGGGTGGACCAAAAAAGTGTGATGGCAGGTGACAATGCTGCGGGATCTGGTGGCGCTCGCCCTCGCGGGACTCTGGGTGCTAACGCTCGGCGCCGTCGTCGCCGCGCTCGTCAACGT
MuAst-2	M-088	IMP-0744	A/S	2014-09-19	M3-1	Orf1b Orf2, partial CDS	MuAst-2/M-088/IMP-0744/M3-1	GAAGAAGCTTCTACGGCGCTTCACTGAGCAGCAGTTGAACGCACTATGGTGGGGTGGACCAAAAAAGTGTGATGGCAGGTGACAATGCTGCGGGATCTGGTGGCGCTCGCCCTCGCGGGACTCTGGGTGCTAACGCTCGGCGCCGTCGTCGCCGCGCTCGTCAACGT
MuAst-2	M-092	IMP-0776	A/S	2014-10-22	M3-1	Orf1b Orf2, partial CDS	MuAst-2/M-092/IMP-0776/M3-1	GAAGAAGCTTCTACGGCGCTTCACTGAGCAGCAGTTAAACGCACTATGGTGGGGTGGACCAAAAAAGTGTGATGGCAGGTGACAATGCTGCGGGATCTGGTGGCGCTCGCCCTCGCGGGACTCTGGGTGCTAACGCTCGGCGCCGTCGTCGCCGCGCTCGTCAACGT
MuAst-2	M-093	IMP-0779	Liver	2014-10-22	M3-1	Orf1b Orf2, partial CDS	MuAst-2/M-093/IMP-0779/M3-1	GAAGAAGCTTCTACGGCGCTTCACTGAGCAGCAGTTAAACGCACTATGGTGGGGTGGACCAAAAAAGTGTGATGGCAGGTGACAATGCTGCGGGATCTGGTGGCGCTCGCCCTCGCGGGACTCTGGGTGCTAACGCTCGGCGCCGTCGTCGCCGCGCTCGTCAACGT
MuAst-2	M-093	IMP-0784	A/S	2014-10-22	M3-1	Orf1b Orf2, partial CDS	MuAst-2/M-093/IMP-0784/M3-1	GAAGAAGCTTCTACGGCGCTTCACTGAGCAGCAGTTAAACGCACTATGGTGGGGTGGACCAAAAAAGTGTGATGGCAGGTGACAATGCTGCGGGATCTGGTGGCGCTCGCCCTCGCGGGACTCTGGGTGCTAACGCTCGGCGCCGTCGTCGCCGCGCTCGTCAACGT
MuAst-2	M-094	IMP-0787	Liver	2014-10-22	M3-1	Orf1b Orf2, partial CDS	MuAst-2/M-094/IMP-0787/M3-1	GAAGAAGCTTCTACGGCGCTTCACTGAGCAGCAGTTAAACGCACTATGGTGGGGTGGACCAAAAAAGTGTGATGGCAGGTGACAATGCTGCGGGATCTGGTGGCGCTCGCCCTCGCGGGACTCTGGGTGCTAACGCTCGGCGCCGTCGTCGCCGCGCTCGTCAACGT
MuAst-2	M-094	IMP-0792	A/S	2014-10-22	M3-1	Orf1b Orf2, partial CDS	MuAst-2/M-094/IMP-0792/M3-1	GAAGAAGCTTCTACGGCGCTTCACTGAGCAGCAGTTAAACGCACTATGGTGGGGTGGACCAAAAAAGTGTGATGGCAGGTGACAATGCTGCGGGATCTGGTGGCGCTCGCCCTCGCGGGACTCTGGGTGCTAACGCTCGGCGCCGTCGTCGCCGCGCTCGTCAACGT
MuAst-2	M-095	IMP-0800	A/S	2014-10-22	M3-1	Orf1b Orf2, partial CDS	MuAst-2/M-095/IMP-0800/M3-1	GAAGAAGCTTCTACGGCGCTTCACTGAGCAGCAGTTAAACGCACTATGGTGGGGTGGACCAAAAAAGTGTGATGGCAGGTGACAATGCTGCGGGATCTGGTGGCGCTCGCCCTCGCGGGACTCTGGGTGCTAACGCTCGGCGCCGTCGTCGCCGCGCTCGTCAACGT
MuAst-2	M-098	IMP-0819	Liver	2014-10-22	M3-1	Orf1b Orf2, partial CDS	MuAst-2/M-098/IMP-0819/M3-1	GAAGAAGCTTCTACGGCGCTTCACTGAGCAGCAGTTAAACGCACTATGGTGGGGTGGACCAAAAAAGTGTGATGGCAGGTGACAATGCTGCGGGATCTGGTGGCGCTCGCCCTCGCGGGACTCTGGGTGCTAACGCTCGGCGCCGTCGTCGCCGCGCTCGTCAACGT
MuAst-2	M-098	IMP-0824	A/S	2014-10-22	M3-1	Orf1b Orf2, partial CDS	MuAst-2/M-098/IMP-0824/M3-1	GAAGAAGCTTCTACGGCGCTTCACTGAGCAGCAGTTAAACGCACTATGGTGGGGTGGACCAAAAAAGTGTGATGGCAGGTGACAATGCTGCGGGATCTGGTGGCGCTCGCCCTCGCGGGACTCTGGGTGCTAACGCTCGGCGCCGTCGTCGCCGCGCTCGTCAACGT
MuAst-2	M-099	IMP-0832	A/S	2014-10-22	M3-1	Orf1b Orf2, partial CDS	MuAst-2/M-099/IMP-0832/M3-1	GAAGAAGCTTCTACGGCGCTTCACTGAGCAGCAGTTAAACGCACTATGGTGGGGTGGACCAAAAAAGTGTGATGGCAGGTGACAATGCTGCGGGATCTGGTGGCGCTCGCCCTCGCGGGACTCTGGGTGCTAACGCTCGGCGCCGTCGTCGCCGCGCTCGTCAACGT
MuAst-2	M-100	IMP-0840	A/S	2014-10-22	M3-1	Orf1b Orf2, partial CDS	MuAst-2/M-100/IMP-0840/M3-1	GAAGAAGCTTCTACGGCGCTTCACTGAGCAGCAGTTAAACGCACTATGGTGGGGTGGACCAAAAAAGTGTGATGGCAGGTGACAATGCTGCGGGATCTGGTGGCGCTCGCCCTCGCGGGACTCTGGGTGCTAACGCTCGGCGCCGTCGTCGCCGCGCTCGTCAACGT
MuAst-2	M-101	IMP-0873	A/S	2014-10-22	M3-1	Orf1b Orf2, partial CDS	MuAst-2/M-101/IMP-0873/M3-1	GAAGAAGCTTCTACGGCGCTTCACTGAGCAGCAGTTAAACGCACTATGGTGGGGTGGACCAAAAAAGTGTGATGGCAGGTGACAATGCTGCGGGATCTGGTAGCGCTCGCCCTCGCGGGACTCTGGGTGCTAACACTCGGCGCCGTCGTCGCCGCGCTCGTCAACGT
MuAst-2	M-103	IMP-0889	A/S	2015-03-31	M3-2	Orf1b Orf2, partial CDS	MuAst-2/M-103/IMP-0889/M3-2	GAAGAAGCTTCTACGGCGCTTCACTGAGCAGCAGTTAAACGCACTATGGTGGGGTGGACCAAAAAAGTGTGATGGCAGGTGACAATGCTGCGGGATCTGGTAGCGCTCGCCCTCGCGGGACTCTGGGTGCTAACACTCGGCGCCGTCGTCGCCGCGCTCGTCAACGT
MuAst-2	M-104	IMP-0897	A/S	2015-03-31	M3-2	Orf1b Orf2, partial CDS	MuAst-2/M-104/IMP-0897/M3-2	GAAGAAGCTTCTACGGCGCTTCACTGAGCAGCAGTTGAACGCACTATGGTGGGGTGGACCAAAAAAGTGTGATGGCAGGTGACAATGCTGCGGGATCTGGTGGCGCTCGCCCTCGCGGGACTCTGGGTGTTAACGCTCGGCGCCGTCGTCGCCGCGCTCGTCAACGT
MuAst-2	M-105	IMP-0905	A/S	2015-03-31	M3-2	Orf1b Orf2, partial CDS	MuAst-2/M-105/IMP-0905/M3-2	GAAGAAGCTTCTACGGCGCTTCACTGAGCAGCAGTTAAACGCACTATGGTGGGGTGGACCAAAAAAGTGTGATGGCAGGTGACAATGCTGCGGGATCTGGTAGCGCTCGCCCTCGCGGGACTCTGGGTGCTAACACTCGGCGCCGTCGTCGCCGCGCTCGTCAACGT
MuAst-2	M-107	IMP-0921	A/S	2015-03-31	M3-2	Orf1b Orf2, partial CDS	MuAst-2/M-107/IMP-0921/M3-2	GAAGAAGCTTCTACGGCGCTTCACTGAGCAGCAGTTGAACGCACTATGGTGGGGTGGACCAAAAAAGTGTGATGGCAGGTGACAATGCTGCGGGATCTGGTGGCGCTCGCCCTCGCGGGACTCTGGGTGCTAACGCTCGGCGCCGTCGTCGCCGCGCTCGTCAACGT
MuAst-2	M-108	IMP-0924	Liver	2015-03-31	M3-2	Orf1b Orf2, partial CDS	MuAst-2/M-108/IMP-0924/M3-2	GAAGAAGCTTCTACGGCGCTTCACTGAGCAGCAGTTAAACGCACTATGGTGGGGTGGACCAAAAAAGTGTGATGGCAGGTGACAATGCTGCGGGATCTGGTGGCGCTCGCCCTCGCGGGACTCTGGGTGCTAACGCTCGGCGCCGTCGTCGCCGCGCTCGTCAACGT
MuAst-2	M-108	IMP-0929	A/S	2015-03-31	M3-2	Orf1b Orf2, partial CDS	MuAst-2/M-108/IMP-0929/M3-2	GAAGAAGCTTCTACGGCGCTTCACTGAGCAGCAGTTAAACGCACTATGGTGGGGTGGACCAAAAAAGTGTGATGGCAGGTGACAATGCTGCGGGATCTGGTGGCGCTCGCCCTCGCGGGACTCTGGGTGCTAACGCTCGGCGCCGTCGTCGCCGCGCTCGTCAACGT
MuAst-2	M-109	IMP-0932	Liver	2015-03-31	M3-2	Orf1b Orf2, partial CDS	MuAst-2/M-109/IMP-0932/M3-2	GAAGAAGCTTCTACGGCGCTTCACTGAGCAGCAGTTAAACGCACTATGGTGGGGTGGACCAAAAAAGTGTGATGGCAGGTGACAATGCTGCGGGATCTGGTAGCGCTCGCCCTCGCGGGACTCTGGGTGCTAACACTCGGCGCCGTCGTCGCCGCGCTCGTCAACGT
MuAst-2	M-111	IMP-0948	Liver	2015-03-31	M3-2	Orf1b Orf2, partial CDS	MuAst-2/M-111/IMP-0948/M3-2	GAAGAAGCTTCTACGGCGCTTCACTGAGCAGCAGTTAAACGCACTATGGTGGGGTGGACCAAAAAAGTGTGATGGCAGGTGACAATGCTGCGGGATCTGGTAGCGCTCGCCCTCGCGGGACTCTGGGTGCTAACACTCGGCGCCGTCGTCGCCGCGCTCGTCAACGT
MuAst-2	M-111	IMP-0953	A/S	2015-03-31	M3-2	Orf1b Orf2, partial CDS	MuAst-2/M-111/IMP-0953/M3-2	GAAGAAGCTTCTACGGCGCTTCACTGAGCAGCAGTTAAACGCACTATGGTGGGGTGGACCAAAGAAGTGTGATGGCAGGTGACAATGCTGCGGGATCTGGTGGCGCTCGCCCTCGCGGGACTCTGGGTGCTAACTCTCGGCGCCGTCGTCGCCGCGCTCGTCAACGT
MuAst-2	M-112	IMP-0961	A/S	2015-03-31	M3-2	Orf1b Orf2, partial CDS	MuAst-2/M-112/IMP-0961/M3-2	GAAGAAGCTTCTACGGCGCTTCACTGAGCAGCAGTTAAACGCACTATGGTGGGGTGGACCAAAAAAGTGTGATGGCAGGTGACAATGCTGCGGGATCTGGTGGCGCTCGCCCTCGCGGGACTCTGGGTGCTAACGCTCGGCGCCGTCGTCGCCGCGCTCGTCAACGT
MuAst-2	M-113	IMP-0964	Liver	2015-03-31	M3-2	Orf1b Orf2, partial CDS	MuAst-2/M-113/IMP-0964/M3-2	GAAGAAGCTTCTACGGCGCTTCACTGAGCAGCAGTTAAACGCACTATGGTGGGGTGGACCAAAAAAGTGTGATGGCAGGTGACAATGCTGCGGGATCTGGTAGCGCTCGCCCTCGCGGGACTCTGGGTGCTAACACTCGGCGCCGTCGTCGCCGCGCTCGTCAACGT
MuAst-2	M-113	IMP-0969	A/S	2015-03-31	M3-2	Orf1b Orf2, partial CDS	MuAst-2/M-113/IMP-0969/M3-2	GAAGAAGCTTCTACGGCGCTTCACTGAGCAGCAGTTAAACGCACTATGGTGGGGTGGACCAAAAAAGTGTGATGGCAGGTGACAATGCTGCGGGATCTGGTAGCGCTCGCCCTCGCGGGACTCTGGGTGCTAACACTCGGCGCCGTCGTCGCCGCGCTCGTCAACGT
MuAst-2	M-114	IMP-0977	A/S	2015-03-31	M3-2	Orf1b Orf2, partial CDS	MuAst-2/M-114/IMP-0977/M3-2	GAAGAAGTTTCTACGGCGCTTCACTGAGCAGCAGTTAAACGCACTATGGTGGGGTGGACCAAAAAAGTGTGATGGCAGGTGACAATGCTGCGGGATCTGGTAGCGCTCGCCCTCGCGGGACTCTGGGTGCTAACACTCGGCGCCGTCGTCGCCGCGCTCGTCAACGT
MuAst-2	M-117	IMP-1001	A/S	2015-03-31	M3-2	Orf1b Orf2, partial CDS	MuAst-2/M-117/IMP-1001/M3-2	GAAGAAGCTTCTACGGCGCTTCACTGAGCAGCAGTTAAACGCACTATGGTGGGGTGGACCAAAAAAGTGTGATGGCAGGTGACAATGCTGCGGGATCTGGTGGCGCTCGCCCTCGCGGGACTCTGGGTGCTAACGCTCGGCGCCGTCGTCGCCGCGCTCGTCAACGT
MuAst-2	M-119	IMP-1012	Liver	2015-04-01	M3-2	Orf1b Orf2, partial CDS	MuAst-2/M-119/IMP-1012/M3-2	GAAGAAGCTTTTACGGCGCTTCACTGAGCAGCAGTTGAACGCACTATGGTGGGGTGGACCAAAAAAGTGTGATGGCAGGTGACAATGCTGCGGGATCTGGTGGCGCTCGCCCTCGCGGGACTCTGGGTGCTAACGCTCGGCGCCGTCGTCGCCGCGCTCGTCAACGT
MuAst-2	M-119	IMP-1017	A/S	2015-04-01	M3-2	Orf1b Orf2, partial CDS	MuAst-2/M-119/IMP-1017/M3-2	GAAGAAGCTTTTACGGCGCTTCACTGAGCAGCAGTTAAACGCACTATGGTGGGGTGGACCAAAAAAGTGTGATGGCAGGTGACAATGCTGCGGGATCTGGTGGCGCTCGCCCTCGCGGGACTCTGGGTGCTAACGCTCGGCGCCGTCGTCGCCGCGCTCGTCAACGT
MuAst-2	M-120	IMP-1025	A/S	2015-04-01	M3-2	Orf1b Orf2, partial CDS	MuAst-2/M-120/IMP-1025/M3-2	GAAGAAGCTTCTACGGCGCTTCACTGAGCAGCAGTTAAACGCACTATGGTGGGGTGGACCAAAAAAGTGTGATGGCAGGTGACAATGCTGCGGGATCTGGTGGCGCTCGCCCTCGCGGGACTCTGGGTGCTAACGCTCGGCGCCGTCGTCGCCGCGCTCGTCAACGT
MuAst-2	M-121	IMP-1033	A/S	2015-04-01	M3-2	Orf1b Orf2, partial CDS	MuAst-2/M-121/IMP-1033/M3-2	GAAGAAGCTTCTACGGCGCTTCACTGAGCAGCAGTTGAACGCACTATGGTGGGGTGGACCAAAAAAGTGTGATGGCAGGTGACAATGCTGCGGGATCTGGTGGCGCTCGCCCTCGCGGGACTCTGGGTGCTAACGCTCGGCGCCGTCGTCGCCGCGCTCGTCAACGT
MuAst-2	M-123	IMP-1044	Liver	2015-04-01	M3-2	Orf1b Orf2, partial CDS	MuAst-2/M-123/IMP-1044/M3-2	GAAGAAGCTTCTACGGCGCTTCACTGAGCAGCAGTTAAACGCACTATGGTGGGGTGGACCAAAAAAGTGTGATGGCAGGTGACAATGCTGCGGGATCTGGTGGCGCTCGCCCTCGCGGGACTCTGGGTGCTAACGCTCGGCGCCGTCGTCGCCGCGCTCGTCAACGT
MuAst-2	M-123	IMP-1049	A/S	2015-04-01	M3-2	Orf1b Orf2, partial CDS	MuAst-2/M-123/IMP-1049/M3-2	GAAGAAGCTTCTACGGCGCTTCACTGAGCAGCAGTTAAACGCACTATGGTGGGGTGGACCAAAAAAGTGTGATGGCAGGTGACAATGCTGCGGGATCTGGTGGCGCTCGCCCTCGCGGGACTCTGGGTGCTAACGCTCGGCGCCGTCGTCGCCGCGCTCGTCAACGT
MuAst-2	M-127	IMP-1076	Liver	2015-04-02	M3-2	Orf1b Orf2, partial CDS	MuAst-2/M-127/IMP-1076/M3-2	GAAGAAGCTTCTACGGCGCTTCACTGAGCAGCAGTTAAACGCACTATGGTGGGGTGGACCAAAAAAGTGTGATGGCAGGTGACAATGCTGCGGGATCTGGTAGCGCTCGCCCTCGCGGGACTCTGGGTGCTAACACTCGGCGCCGTCGTCGCCGCGCTCGTCAACGT
MuAst-2	M-128	IMP-1084	Liver	2015-04-02	M3-2	Orf1b Orf2, partial CDS	MuAst-2/M-128/IMP-1084/M3-2	GAAGAAGCTTCTACGGCGCTTCACTGAGCAGCAGTTGAACGCACTATGGTGGGGTGGACCAAAAAAGTGTGATGGCAGGTGACAATGCTGCGGGATCTGGTGGCGCTCGCCCTCGCGGGACTCTGGGTGCTAACGCTCGGCGCCGTCGTCGCCGCGCTCGTCAACGT
MuAst-2	M-128	IMP-1089	A/S	2015-04-02	M3-2	Orf1b Orf2, partial CDS	MuAst-2/M-128/IMP-1089/M3-2	GAAGAAGCTTCTACGGCGCTTCACTGAGCAGCAGTTGAACGCACTATGGTGGGGTGGACCAAAAAAGTGTGATGGCAGGTGACAATGCTGCGGGATCTGGTGGCGCTCGCCCTCGCGGGACTCTGGGTGCTAACGCTCGGCGCCGTCGTCGCCGCGCTCGTCAACGT
MuAst-2	M-129	IMP-1097	A/S	2015-04-02	M3-2	Orf1b Orf2, partial CDS	MuAst-2/M-129/IMP-1097/M3-2	GAAGAAGCTTCTACGGCGCTTCACTGAGCAGCAGTTAAACGCACTATGGTGGGGTGGACCAAAAAAGTGTGATGGCAGGTGACAATGCTGCGGGATCTGGTAGCGCTCGCCCTCGCGGGACTCTGGGTGCTAACACTCGGCGCCGTCGTCGCCGCGCTCGTCAACGT
MuAst-2	M-130	IMP-1100	Liver	2015-04-02	M3-2	Orf1b Orf2, partial CDS	MuAst-2/M-130/IMP-1100/M3-2	GAAGAAGCTTCTACGGCGCTTCACTGAGCAGCAGTTAAACGCACTATGGTGGGGTGGACCAAAAAAGTGTGATGGCAGGTGACAATGCTGCGGGATCTGGTAGCGCTCGCCCTCGCGGGACTCTGGGTGCTAACACTCGGCGCCGTCGTCGCCGCGCTCGTCAACGT
MuAst-2	M-130	IMP-1105	A/S	2015-04-02	M3-2	Orf1b Orf2, partial CDS	MuAst-2/M-130/IMP-1105/M3-2	GAAGAAGCTTCTACGGCGCTTCACTGAGCAGCAGTTAAACGCACTATGGTGGGGTGGACCAAAAAAGTGTGATGGCAGGTGACAATGCTGCGGGATCTGGTGGCGCTCGCCCTCGCGGGACTCTGGGTGCTAACGCTCGGCGCCGTCGTCGCCGCGCTCGTCAACGT
MuAst-2	M-131	IMP-1113	A/S	2015-04-02	M3-2	Orf1b Orf2, partial CDS	MuAst-2/M-131/IMP-1113/M3-2	GAAGAAGCTTCTACGGCGCTTCACTGAGCAGCAGTTAAACGCACTATGGTGGGGTGGACCAAAAAAGTGTGATGGCAGGTGACAATGCTGCGGGATCTGGTGGCGCTCGCCCTCGCGGGACTCTGGGTGCTAACGCTCGGCGCCGTCGTCGCCGCGCTCGTCAACGT
MuAst-2	M-132	IMP-1121	A/S	2015-04-02	M3-2	Orf1b Orf2, partial CDS	MuAst-2/M-132/IMP-1121/M3-2	GAAGAAGCTTCTACGGCGCTTCACTGAGCAGCAGTTAAACGCACTATGGTGGGGTGGACCAAAAAAGTGTGATGGCAGGTGACAATGCTGCGGGATCTGGTGGCGCTCGCCCTCGCGGGACTCTGGGTGCTAACGCTCGGCGCCGTCGTCGCCGCGCTCGTCAACGT
MuAst-2	M-136	IMP-1148	Liver	2015-04-07	M3-2	Orf1b Orf2, partial CDS	MuAst-2/M-136/IMP-1148/M3-2	GAAGAAGCTTCTACGGCGCTTCACTGAGCAGCAGTTAAACGCACTATGGTGGGGTGGACCAAAAAAGTGTGATGGCAGGTGACAATGCTGCGGGATCTGGTAGCGCTCGCCCTCGCGGGACTCTGGGTGCTAACACTCGGCGCCGTCGTCGCCGCGCTCGTCAACGT
MuAst-2	M-136	IMP-1153	A/S	2015-04-07	M3-2	Orf1b Orf2, partial CDS	MuAst-2/M-136/IMP-1153/M3-2	GAAGAAGCTTCTACGGCGCTTCACTGAGCAGCAGTTAAACGCACTATGGTGGGGTGGACCAAAAAAGTGTGATGGCAGGTGACAATGCTGCGGGATCTGGTAGCGCTCGCCCTCGCGGGACTCTGGGTGCTAACACTCGGCGCCGTCGTCGCCGCGCTCGTCAACGT
MuAst-2	M-137	IMP-1161	A/S	2015-04-07	M3-2	Orf1b Orf2, partial CDS	MuAst-2/M-137/IMP-1161/M3-2	GAAGAAGCTTCTACGGCGCTTCACTGAGCAGCAGTTAAACGCACTATGGTGGGGTGGACCAAAAAAGTGTGATGGCAGGTGACAATGCTGCGGGATCTGGTGGCGCTCGCCCTCGCGGGACTCTGGGTGCTAACGCTCGGCGCCGTCGTCGCCGCGCTCGTCAACGT
MuAst-2	M-138	IMP-1169	A/S	2015-04-07	M3-2	Orf1b Orf2, partial CDS	MuAst-2/M-138/IMP-1169/M3-2	GAAGAAGCTTCTACGGCGCTTCACTGAGCAGCAGTTAAACGCACTATGGTGGGGTGGACCAAAAAAGTGTGATGGCAGGTGACAATGCTGCGGGATCTGGTGGCGCTCGCCCTCGCGGGACTCTGGGTGCTAACGCTCGGCGCCGTCGTCGCCGCGCTCGTCAACGT
MuAst-2	M-139	IMP-1177	A/S	2015-04-07	M3-2	Orf1b Orf2, partial CDS	MuAst-2/M-139/IMP-1177/M3-2	GAAGAAGCTTCTACGGCGCTTCACTGAGCAGCAGTTAAACGCACTATGGTGGGGTGGACCAAAAAAGTGTGATGGCAGGTGACAATGCTGCGGGATCTGGTGGCGCTCGCCCTCGCGGGACTCTGGGTGCTAACGCTCGGCGCCGTCGTCGCCGCGCTCGTCAACGT
MuAst-2	M-143	IMP-1209	A/S	2015-04-07	M3-2	Orf1b Orf2, partial CDS	MuAst-2/M-143/IMP-1209/M3-2	GAAGAAGCTTCTACGGCGCTTCACTGAGCAGCAGTTAAACGCACTATGGTGGGGTGGACCAAAAAAGTGTGATGGCAGGTGACAATGCTGCGGGATCTGGTGGCGCTCGCCCTCGCGGGACTCTGGGTGCTAACGCTCGGCGCCGTCGTCGCCGCGCTCGTCAACGT
MuAst-2	M-144	IMP-1217	A/S	2015-04-07	M3-2	Orf1b Orf2, partial CDS	MuAst-2/M-144/IMP-1217/M3-2	GAAGAAGCTTCTACGGCGCTTCACTGAGCAGCAGTTAAACGCACTATGGTGGGGTGGACCAAAAAAGTGTGATGGCAGGTGACAATGCTGCGGGATCTGGTGGCGCTCGCCCTCGCGGGACTCTGGGTGCTAACGCTCGGCGCCGTCGTCGCCGCGCTCGTCAACGT
MuAst-2	M-147	IMP-1236	Liver	2015-04-08	M3-2	Orf1b Orf2, partial CDS	MuAst-2/M-147/IMP-1236/M3-2	GAAGAAGCTTCTACGGCGCTTCACTGAGCAGCAGTTAAACGCACTATGGTGGGGTGGACCAAAAAAGTGTGATGGCAGGTGACAATGCTGCGGGATCTGGTGGCGCTCGCCCTCGCGGGACTCTGGGTGCTAACTCTCGGCGCCGTCGTCGCCGCGCTCGTCAACGT
MuAst-2	M-147	IMP-1241	A/S	2015-04-08	M3-2	Orf1b Orf2, partial CDS	MuAst-2/M-147/IMP-1241/M3-2	GAAGAAGCTTCTACGGCGCTTCACTGAGCAGCAGTTAAACGCACTATGGTGGGGTGGACCAAAAAAGTGTGATGGCAGGTGACAATGCTGCGGGATCTGGTGGCGCTCGCCCTCGCGGGACTCTGGGTGCTAACGCTCGGCGCCGTCGTCGCCGCGCTCGTCAACGT
MuAst-2	M-148	IMP-1244	Liver	2015-04-08	M3-2	Orf1b Orf2, partial CDS	MuAst-2/M-148/IMP-1244/M3-2	GAAGAAGCTTCTACGGCGCTTCACTGAGCAGCAGTTAAACGCACTATGGTGGGGTGGTCCAAAAAAGTGTGATGGCAGGTGACAATGCTGCGGGATCTGGTGGCGCTCGCCCTCGCGGGACTCTGGGTGCTAACGCTCGGCGCCGTCGTCGCCGCGCTCGTCAACGT
MuAst-2	M-148	IMP-1249	A/S	2015-04-08	M3-2	Orf1b Orf2, partial CDS	MuAst-2/M-148/IMP-1249/M3-2	GAAGAAGCTTCTACGGCGCTTCACTGAGCAGCAGTTAAACGCACTATGGTGGGGTGGACCAAAAAAGTGTGATGGCAGGTGACAATGCTGCGGGATCTGGTGGCGCTCGCCCTCGCGGGACTCTGGGTGCTAACGCTCGGCGCCGTCGTCGCCGCGCTCGTCAACGT
MuAst-2	M-149	IMP-1252	Liver	2015-04-08	M3-2	Orf1b Orf2, partial CDS	MuAst-2/M-149/IMP-1252/M3-2	GAAGAAGCTTCTACGGCGCTTCACTGAGCAGCAGTTAAACGCACTATGGTGGGGTGGACCAAAAAAGTGTGATGGCAGGTGACAATGCTGCGGGATCTGGTAGCGCTCGCCCTCGCGGGACTCTGGGTGCTAACACTCGGCGCCGTCGTCGCCGCGCTCGTCAACGT
MuAst-2	Q-002	IMP-1281	A/S	2014-10-28	Q1-1	Orf1b Orf2, partial CDS	MuAst-2/Q-002/IMP-1281/Q1-1	GAAGAAGCTTCTACGGCGCTTCACTGAGCAGCAGTTAAACGCACTATGGTGGGGTGGACCAAAAAAGTGTGATGGCAGGTGACAATGCTGCGGGATCTGGTAGCGCTCGCCCTCGCGGGACTCTGGGTGCTAACACTCGGCGCCGTCGTCGCCGCGCTCGTCAACGT
MuAst-2	Q-004	IMP-1292	Liver	2014-10-28	Q1-1	Orf1b Orf2, partial CDS	MuAst-2/Q-004/IMP-1292/Q1-1	GAAGAAGCTTCTACGGCGCTTCACTGAGCAGCAGTTAAATGCACTATGGTGGGGTGGACCAAAAAAGTGTGATGGCAGGTGACAATGTTGCGGGATCTGGTAGCGCTCGCCCTCGCGGGGCTTTGGGTGCTAACACTCGGCGCCGTCGTCGCCGCGCTCGTCAACGT
MuAst-2	Q-004	IMP-1297	A/S	2014-10-28	Q1-1	Orf1b Orf2, partial CDS	MuAst-2/Q-004/IMP-1297/Q1-1	GAAGAAGCTTCTACGGCGCTTCACTGAGCAGCAGTTAAATGCACTATGGTGGGGTGGACCAAAAAAGTGTGATGGCAGGTGACAATGTTGCGGGATCTGGTAGCGCTCGCCCTCGCGGGGCTTTGGGTGCTAACACTCGGCGCCGTCGTCGCCGCGCTCGTCAACGT
MuAst-2	Q-005	IMP-1305	A/S	2014-10-28	Q1-1	Orf1b Orf2, partial CDS	MuAst-2/Q-005/IMP-1305/Q1-1	GAAGAAGCTTTTACGGCGCTTCACTGAGCAGCAGTTAAACGCACTATGGTGGGGTGGACCAAAAAAGTGTGATGGCAGGTGACAATGCTGCGGGATCTGGTAGCGCTCGCCCTCGCGGGACTCTGGGTGCTAACACTCGGCGCCGTCGTCGCCGCGCTCGTCAACGT
MuAst-2	Q-007	IMP-1321	A/S	2014-10-28	Q1-1	Orf1b Orf2, partial CDS	MuAst-2/Q-007/IMP-1321/Q1-1	GAAGAAGCTTTTACGGCGCTTCACTGAGCAGCAGTTAAACGCACTATGGTGGGGTGGACCAAAAAAGTGTGATGGCAGGTGACGATGCTGCGGGATCTGGTAGCGCTCGCCCTCGCGGGACTCTGGGTGCTAACACTCGGCGCCGTCGTCGCCGCGCTCGTCAACGT
MuAst-2	Q-010	IMP-1345	A/S	2014-10-28	Q1-1	Orf1b Orf2, partial CDS	MuAst-2/Q-010/IMP-1345/Q1-1	GAAGAAGCTCTTAAGGCGCTTCACTGAGCAGCAGCTAAATGCACTATGGTGGGGTGGACCAAAAAAGTGTGATGGCAGGTGACAATGCTGCGGGATCTGGTAGCACTCGCCCTCGCGGGACTCTGGGTGCTAACACTCGGCGCCGTCGTCGCCGCGCTCGTCAACGT
MuAst-2	Q-011	IMP-1348	Liver	2014-10-28	Q1-1	Orf1b Orf2, partial CDS	MuAst-2/Q-011/IMP-1348/Q1-1	GAAGAAGCTTTTACGGCGCTTCACTGAGCAGCAGTTAAACGCACTATGGTGGGGTGGACCAAAAAAGTGTGATGGCAGGTGACGATGCTGCGGGATCTGGTAGCGCTCGCCCTCGCGGGACTCTGGGTGCTAACACTCGGCGCCGTCGTCGCCGCGCTCNTCAACGT
MuAst-2	Q-011	IMP-1353	A/S	2014-10-28	Q1-1	Orf1b Orf2, partial CDS	MuAst-2/Q-011/IMP-1353/Q1-1	GAAGAAGCTTTTACGGCGCTTCACTGAGCAGCAGTTAAACGCACTATGGTGGGGTGGACCAAAAAAGTGTGATGGCAGGTGACGATGCTGCGGGATCTGGTAGCGCTCGCCCTCGCGGGACTCTGGGTGCTAACACTCGGCGCCGTCGTCGCCGCGCTCGTCAACGT
MuAst-2	Q-017	IMP-1401	A/S	2014-10-28	Q1-1	Orf1b Orf2, partial CDS	MuAst-2/Q-017/IMP-1401/Q1-1	GAAGAAGCTTTTACGGCGCTTCACTGAGCAGCAGTTAAACGCACTATGGTGGGGTGGACCAAAAAAGTGTGATGGCAGGTGACAATGCTGCGGGATCTGGTAGCGCTCGCCCTCGCGGGACTCTGGGTGCTAACACTCGGCGCCGTCGTCGCCGCGCTCGTCAACGT
MuAst-2	Q-019	IMP-1417	A/S	2014-10-28	Q1-1	Orf1b Orf2, partial CDS	MuAst-2/Q-019/IMP-1417/Q1-1	GAAGAAGCTTTTACGGCGCTTCACTGAGCAGCAGTTAAACGCACTATGGTGGGGTGGACCAAAAAAGTGTGATGGCAGGTGACAATGCTGCGGGATCTGGTAGCGCTCGCCCTCGCGGGACTCTGGGTGCTAACACTCGGCGCCGTCGTCGCCGCGCTCGTCAACGT
MuAst-2	Q-020	IMP-1420	Liver	2014-10-28	Q1-1	Orf1b Orf2, partial CDS	MuAst-2/Q-020/IMP-1420/Q1-1	GAAGAAGCTTTTACGGCGCTTCACTGAGCAGCAGTTAAACGCACTATGGTGGGGTGGACCAAAAAAGTGTGATGGCAGGTGACGATGCTGCGGGATCTGGTAGCGCTCGCCCTCGCGGGACTCTGGGTGCTAACACTCGGCGCCGTCGTCGCCGCGCTCGTCAACGT
MuAst-2	Q-020	IMP-1425	A/S	2014-10-28	Q1-1	Orf1b Orf2, partial CDS	MuAst-2/Q-020/IMP-1425/Q1-1	GAAGAAGCTTTTACGGCGCTTCACTGAGCAGCAGTTAAACGCACTATGGTGGGGTGGACCAAAAAAGTGTGATGGCAGGTGACGATGCTGCGGGATCTGGTAGCGCTCGCCCTCGCGGGACTCTGGGTGCTAACACTCGGCGCCGTCGTCGCCGCGCTCGTCAACGT
MuAst-2	Q-021	IMP-1433	A/S	2014-10-28	Q1-1	Orf1b Orf2, partial CDS	MuAst-2/Q-021/IMP-1433/Q1-1	GAAGAAGCTTCTACGGCGCTTCACTGAGCAGCAGTTAAATGCACTATGGTGGGGTGGACCAAAAAAGTGTGATGGCAGGTGACAATGTTGCGGGATCTGGTAGCGCTCGCCCTCGCGGGGCTTTGGGTGCTAACACTCGGCGCCGTCGTCGCCGCGCTCGTCAACGT
MuAst-2	Q-022	IMP-1441	A/S	2014-10-28	Q1-1	Orf1b Orf2, partial CDS	MuAst-2/Q-022/IMP-1441/Q1-1	GAAGAAGCTTCTACGGCGCTTCACTGAGCAGCAGTTAAATGCACTATGGTGGGGTGGACCAAAAAAGTGTGATGGCAGGTGACAATGTTGCGGGATCTGGTAGCGCTCGCCCTCGCGGGGCTTTGGGTGCTAACACTCGGCGCCGTCGTCGCCGCGCTCGTCAACGT
MuAst-2	Q-024	IMP-1457	A/S	2014-10-28	Q1-1	Orf1b Orf2, partial CDS	MuAst-2/Q-024/IMP-1457/Q1-1	GAAGAAGCTCTTAAGGCGCTTCACTGAGCAGCAGCTAAATGCACTATGGTGGGGTGGACCAAAAAAGTGTGATGGCAGGTGACAATGCTGCGGGATCTGGTAGCACTCGCCCTCGCGGGACTCTGGGTGCTAACACTCGGCGCCGTCGTCGCCGCGCTCGTCAACGT
MuAst-2	Q-027	IMP-1481	A/S	2014-10-28	Q1-1	Orf1b Orf2, partial CDS	MuAst-2/Q-027/IMP-1481/Q1-1	GAAGAAGCTCTTAAGGCGCTTCACTGAGCAGCAGCTAAATGCACTATGGTGGGGTGGACCAAAAAAGTGTGATGGCAGGTGACAATGCTGCGGGATCTGGTAGCACTCGCCCTCGCGGGACTCTGGGTGCTAACACTCGGCGCCGTCGTCGCCGCGCTCGTCAACGT
MuAst-2	Q-028	IMP-1489	A/S	2014-10-28	Q1-1	Orf1b Orf2, partial CDS	MuAst-2/Q-028/IMP-1489/Q1-1	GAAGAAGCTTCTACGGCGCTTCACTGAGCAGCAGTTAAATGCACTATGGTGGGGTGGACCAAAAAAGTGTGATGGCAGGTGACAATGTTGCGGGATCTGGTAGCGCTCGCCCTCGCGGGGCTTTGGGTGCTAACACTCGGCGCCGTCGTCGCCGCGCTCGTCAACGT
MuAst-2	Q-029	IMP-1497	A/S	2014-10-28	Q1-1	Orf1b Orf2, partial CDS	MuAst-2/Q-029/IMP-1497/Q1-1	GAAGAAGCTTCTACGGCGCTTCACTGAGCAGCAGTTAAATGCACTATGGTGGGGTGGACCAAAAAAGTGTGATGGCAGGTGACAATGTTGCGGGATCTGGTAGCGCTCGCCCTCGCGGGGCTTTGGGTGCTAACACTCGGCGCCGTCGTCGCCGCGCTCGTCAACGT
MuAst-2	Q-030	IMP-1505	A/S	2014-10-28	Q1-1	Orf1b Orf2, partial CDS	MuAst-2/Q-030/IMP-1505/Q1-1	GAAGAAGCTTCTACGGCGCTTCACTGAGCAGCAGTTAAATGCACTATGGTGGGGTGGACCAAAAAAGTGTGATGGCAGGTGACAATGTTGCGGGATCTGGTAGCGCTCGCCCTCGCGGGGCTTTGGGTGCTAACACTCGGCGCCGTCGTCGCCGCGCTCGTCAACGT
MuAst-2	Q-032	IMP-1521	A/S	2014-10-28	Q1-1	Orf1b Orf2, partial CDS	MuAst-2/Q-032/IMP-1521/Q1-1	GAAGAAGCTTTTACGGCGCTTCACTGAGCAGCAGTTAAACGCACTATGGTGGGGTGGACCAAAAAAGTGTGATGGCAGGTGACGATGCTGCGGGATCTGGTAGCGCTCGCCCTCGCGGGACTCTGGGTGCTAACACTCGGCGCCGTCGTCGCCGCGCTCGTCAACGT
MuAst-2	Q-035	IMP-1545	A/S	2014-10-28	Q1-1	Orf1b Orf2, partial CDS	MuAst-2/Q-035/IMP-1545/Q1-1	GAAGAAGCTTCTACGGCGCTTCACTGAGCAGCAGTTAAACGCACTATGGTGGGGTGGACCAAAAAAGTGTGATGGCAGGTGACAATGCTGCGGGATCTGGTAGCGCTCGCCCTCGCGGGACTCTGGGTGCTAACACTCGGCGCCGTCGTCGCCGCGCTCGTCAACGT
MuAst-2	Q-036	IMP-1553	A/S	2014-10-28	Q1-1	Orf1b Orf2, partial CDS	MuAst-2/Q-036/IMP-1553/Q1-1	GAAGAAGCTTTTACGGCGCTTCACTGAGCAGCAGTTAAATGCACTATGGTGGGGTGGACCAAAAAAGTGTGATGGCAGGTGACAATGTTGCGGGATCTGGTAGCGCTCGCCCTCGCGGGGCTTTGGGTGCTAACACTCGGCGCCGTCGTCGCCGCGCTCGTCAACGT
MuAst-2	Q-038	IMP-1569	A/S	2014-10-28	Q1-1	Orf1b Orf2, partial CDS	MuAst-2/Q-038/IMP-1569/Q1-1	GAAGAAGCTTTTACGGCGCTTCACTGAGCAGCAGTTAAATGCACTATGGTGGGGTGGACCAAAAAAGTGTGATGGCAGGTGACAATGCTGCGGGATCTGGTAGCGCTCGCCCTCGCGGGACTCTGGGTGCTAACACTCGGCGCCGTCGTCGCCGCGCTCGTCAACGT
MuAst-2	Q-043	IMP-1609	A/S	2014-10-28	Q1-1	Orf1b Orf2, partial CDS	MuAst-2/Q-043/IMP-1609/Q1-1	GAAGAAGCTTCTACGGCGCTTCACTGAGCAGCAGTTAAATGCACTATGGTGGGGTGGACCAAAAAAGTGTGATGGCAGGTGACAATGTTGCGGGATCTGGTAGCGCTCGCCCTCGCGGGGCTTTGGGTGCTAACACTCGGCGCCGTCGTCGCCGCGCTCGTCAACGT
MuAst-2	Q-044	IMP-1617	A/S	2014-10-28	Q1-1	Orf1b Orf2, partial CDS	MuAst-2/Q-044/IMP-1617/Q1-1	GAAGAAGCTTCTACGGCGCTTCACTGAGCAGCAGTTAAATGCACTATGGTGGGGTGGACCAAAAAAGTGTGATGGCAGGTGACAATGTTGCGGGATCTGGTAGCGCTCGCCCTCGCGGGGCTTTGGGTGCTAACACTCGGCGCCGTCGTCGCCGCGCTCGTCAACGT
MuAst-2	Q-045	IMP-1625	A/S	2014-10-28	Q1-1	Orf1b Orf2, partial CDS	MuAst-2/Q-045/IMP-1625/Q1-1	GAAGAAGCTTCTACGGCGCTTCACTGAGCAGCAGTTAAATGCACTATGGTGGGGTGGACCAAAAAAGTGTGATGGCAGGTGACAATGTTGCGGGATCTGGTAGCGCTCGCCCTCGCGGGGCTTTGGGTGCTAACACTCGGCGCCGTCGTCGCCGCGCTCGTCAACGT
MuAst-2	Q-046	IMP-1633	A/S	2014-10-28	Q1-1	Orf1b Orf2, partial CDS	MuAst-2/Q-046/IMP-1633/Q1-1	GAAGAAGCTTTTACGGCGCTTCACTGAGCAGCAGTTAAACGCACTATGGTGGGGTGGACCAAAAAAGTGTGATGGCAGGTGATAATGCTGCGGGATCTGGTAGCACTCGCCCTCGCGGGACTCTGGGTGTTAACACTCGGCGCCGTCGTCGCCGCGCTCGTCAACGT
MuAst-2	Q-060	IMP-1746	A/S	2014-10-28	Q1-1	Orf1b Orf2, partial CDS	MuAst-2/Q-060/IMP-1746/Q1-1	GAAGAAGCTTCTACGGCGCTTCACTGAGCAGCAGTTAAACGCACTATGGTGGGGTGGACCAAAAAAGTGTGATGGCAGGTGACAATGCTGCGGGATCTGGTAGCGCTCGCCCTCGCGGGACTCTGGGTGCTAACACTCGGCGCCGTCGTCGCCGCGCTCGTCAACGT
MuAst-2	Q-062	IMP-1762	A/S	2014-10-28	Q1-1	Orf1b Orf2, partial CDS	MuAst-2/Q-062/IMP-1762/Q1-1	GAAGAAGCTTCTACGGCGCTTCACTGAGCAGCAGTTAAATGTACTATGGTGGGGTGGACCAAAAAAGTGTGATGGCAGGTGACAATGTTGCGGGATCTGGTAGCGCTCGCCCTCGCGGGGCTTTGGGTGCTAACACTCGGCGCCGTCGTCGCCGCGCTCGTCAACGT
MuAst-2	Q-063	IMP-1770	A/S	2014-10-28	Q1-1	Orf1b Orf2, partial CDS	MuAst-2/Q-063/IMP-1770/Q1-1	GAAGAAGCTTTTACGGCGCTTCACTGAGCAGCAGTTAAACGCACTATGGTGGGGTGGACCAAAAAAGTGTGATGGCAGGTGACAATGCTGCGGGATCTGGTAGCGCTCGCCCTCGCGGGACTCTGGGTGCTAACACTCGGCGCCGTCGTCGCCGCGCTCGTCAACGT
MuAst-2	Q-064	IMP-1773	Liver	2014-10-29	Q1-1	Orf1b Orf2, partial CDS	MuAst-2/Q-064/IMP-1773/Q1-1	GAAGAAGCTTCTACGGCGCTTCACTGAGCAGCAGTTAAACGCACTATGGTGGGGTGGACCAAAAAAGTGTGATGGCAGGTGACAATGCTGCGGGATCTGGTAGCGCTCGCCCTCGCGGGACTCTGGGTGCTAACACTCGGCGCCGTCGTCGCCGCGCTCGTCAACGT
MuAst-2	Q-066	IMP-1789	Liver	2014-10-29	Q1-1	Orf1b Orf2, partial CDS	MuAst-2/Q-066/IMP-1789/Q1-1	GAAGAAGCTTCTACGGCGCTTCACTGAGCAGCAGCTAAACGCACTATGGTGGGGTGGACCAAAAAAGTGTGATGGCAGGTGACAATGCTGCGGGATCTGGTAGCACTCGCCCTCGCGGGGCTCTGGGTGTTAACGCTCGGCGCCGTCGTCGCCGCGCTCGTCAACGT
MuAst-2	Q-066	IMP-1794	A/S	2014-10-29	Q1-1	Orf1b Orf2, partial CDS	MuAst-2/Q-066/IMP-1794/Q1-1	GAAGAAGCTTTTACGGCGCTTCACTGAGCAGCAGCTAAACGCACTATGGTGGGGTGGACCAAAAAAGTGTGATGGCAGGTGACAATGCTGCGGGATCTGGTAGCACTCGCCCTCGCGGGGCTCTGGGTGTTAACGCTCGGCGCCGTCGTCGCCGCGCTCGTCAACGT
MuAst-2	Q-076	IMP-1874	A/S	2014-11-06	Q1-1	Orf1b Orf2, partial CDS	MuAst-2/Q-076/IMP-1874/Q1-1	GAAGAAGCTTCTACGGCGCTTCACTGAGCAGCAATTAAACGCACTATGGTGGGGTGGACCAAAAAAGTGTGATGGCAGGTGACAATGCTGCGGGATCTGGTAGCGCTCGCCCTCGCGGGACTCTGGGTGCTAACACTCGGCGCCGTCGTCGCCGCGCTCGTCAACGT
MuAst-2	Q-078	IMP-1885	Liver	2014-11-06	Q1-1	Orf1b Orf2, partial CDS	MuAst-2/Q-078/IMP-1885/Q1-1	GAAGAAGCTTTTAAGGCGCTTCACTGAGCAGCAGCTAAATGCACTATGGTGGGGTGGACCAAAAAAGTGTGATGGCAGGTGACAATGCTGCGGGATCTGGTAGCACTCGCCCTCGCGGGACTTTGGGTGCTGACACTCGGCGCCGTCGTCGCCGCGCTCGTCAACGT
MuAst-2	Q-078	IMP-1890	A/S	2014-11-06	Q1-1	Orf1b Orf2, partial CDS	MuAst-2/Q-078/IMP-1890/Q1-1	GAAGAAGCTTTTAAGGCGCTTCACTGAGCAGCAGCTAAATGCACTATGGTGGGGTGGACCAAAAAAGTGTGATGGCAGGTGACAATGCTGCGGGATCTGGTAGCACTCGCCCTCGCGGGACTTTGGGTGCTGACACTCGGCGCCGTCGTCGCCGCGCTCGTCAACGT
MuAst-2	Q-079	IMP-1893	Liver	2014-11-06	Q1-1	Orf1b Orf2, partial CDS	MuAst-2/Q-079/IMP-1893/Q1-1	GAAGAAGCTTTTAAGGCGCTTCACTGAGCAGCAGCTAAATGCACTATGGTGGGGTGGACCAAAAAAGTGTGATGGCAGGTGACAATGCTGCGGGATCTGGTAGCACTCGCCCTCGCGGGACTTTGGGTGCTGACACTCGGCGCCGTCGTCGCCGCGCTCGTCAACGT
MuAst-2	Q-079	IMP-1898	A/S	2014-11-06	Q1-1	Orf1b Orf2, partial CDS	MuAst-2/Q-079/IMP-1898/Q1-1	GAAGAAGCTTTTACGGCGCTTCACTGAGCAGCAGTTAAACGCACTATGGTGGGGTGGACCAAAAAAGTGTGATGGCAGGTGACAATGCTGCGGGATCTGGTAGCGCTCGCCCTCGCGGGACTCTGGGTGCTAACACTCGGCGCCGTCGTCGCCGCGCTCGTCAACGT
MuAst-2	Q-080	IMP-1906	A/S	2014-11-06	Q1-1	Orf1b Orf2, partial CDS	MuAst-2/Q-080/IMP-1906/Q1-1	GAAGAAGCTTCTACGGCGCTTCACTGAGCAGCAGTTAAACGCACTATGGTGGGGTGGACCAAAAAAGTGTGATGGCAGGTGATAATGCTGCGGGATCTGGTAGCGCTCGCCCTCGCGGGACTCTGGGTGCTAACACTCGGCGCCGTCGTCGCCGCGCTCGTCAACGT
MuAst-2	Q-081	IMP-1914	A/S	2014-11-06	Q1-1	Orf1b Orf2, partial CDS	MuAst-2/Q-081/IMP-1914/Q1-1	GAAGAAGCTTCTACGGCGCTTCACTGAGCAGCAGTTAAACGCACTATGGTGGGGTGGACCAAAAAAGTGTGATGGCAGGTGACAATGCTGCGGGATCTGGTAGCGCTCGCCCTCGCGGGACTCTGGGTGCTAACACTCGGCGCCGTCGTCGCCGCGCTCGTCAACGT
MuAst-2	Q-082	IMP-1922	A/S	2014-11-06	Q1-1	Orf1b Orf2, partial CDS	MuAst-2/Q-082/IMP-1922/Q1-1	GAAGAAGCTTCTACGGCGCTTCACTGAGCAGCAGTTAAACGCACTATGGTGGGGTGGACCAAAAAAGTGTGATGGCAGGTGACAATGCTGCGGGATCTGGTAGCGCTCGCCCTCGCGGGACTCTGGGTGCTAACACTCGGCGCCGTCGTCGCCGCGCTCGTCAACGT
MuAst-2	Q-084	IMP-1938	A/S	2014-11-06	Q1-1	Orf1b Orf2, partial CDS	MuAst-2/Q-084/IMP-1938/Q1-1	GAAGAAGCTTCTACGGCGCTTCACTGAGCAGCAGTTAAACGCACTATGGTGGGGTGGACCAAAAAAGTGTGATGGCAGGTGACAATGCTGCGGGATCTGGTAGCGCTCGCCCTCGCGGGACTCTGGGTGCTAACACTCGGCGCCGTCGTCGCCGCGCTCGTCAACGT
MuAst-2	Q-086	IMP-1954	A/S	2014-11-06	Q1-1	Orf1b Orf2, partial CDS	MuAst-2/Q-086/IMP-1954/Q1-1	GAAGAAGCTTCTACGGCGCTTCACTGAGCAGCAGTTAAACGCACTATGGTGGGGTGGACCAAAAAAGTGTGATGGCAGGTGACAATGCTGCGGGATCTGGTAGCGCTCGCCCTCGCGGGACTCTGGGTGCTAACACTCGGCGCCGTCGTCGCCGCGCTCGTCAACGT
MuAst-2	Q-088	IMP-1970	A/S	2014-11-06	Q1-1	Orf1b Orf2, partial CDS	MuAst-2/Q-088/IMP-1970/Q1-1	GAAGAAGCTTCTACGGCGCTTCACTGAGCAGCAGTTAAACGCACTATGGTGGGGTGGACCAAAAAAGTGTGATGGCAGGTGACAATGCTGCGGGATCTGGTAGCGCTCGCCCTCGCGGGACTCTGGGTGCTAACACTCGGCGCCGTCGTCGCCGCGCTCGTCAACGT
MuAst-2	Q-089	IMP-1973	Liver	2014-11-06	Q1-1	Orf1b Orf2, partial CDS	MuAst-2/Q-089/IMP-1973/Q1-1	GAAGAAGCTTTTAAGGCGCTTCACTGAGCAGCAGCTAAATGCACTATGGTGGGGTGGACCAAAAAAGTGTGATGGCAGGTGACAATGCTGCGGGATCTGGTAGCACTCGCCCTCGCGGGACTTTGGGTGCTAACACTCGGCGCCGTCGTCGCCGCGCTCGTCAACGT
MuAst-2	Q-089	IMP-1978	A/S	2014-11-06	Q1-1	Orf1b Orf2, partial CDS	MuAst-2/Q-089/IMP-1978/Q1-1	GAAGAAGCTTTTAAGGCGCTTCACTGAGCAGCAGCTAAATGCACTATGGTGGGGTGGACCAAAAAAGTGTGATGGCAGGTGACAATGCTGCGGGATCTGGTAGCACTCGCCCTCGCGGGACTTTGGGTGCTAACACTCGGCGCCGTCGTCGCCGCGCTCGTCAACGT
MuAst-2	Q-090	IMP-1981	Liver	2014-11-06	Q1-1	Orf1b Orf2, partial CDS	MuAst-2/Q-090/IMP-1981/Q1-1	GAAGAAGCTTTTAAGGCGCTTCACTGAGCAGCAGCTAAATGCACTATGGTGGGGTGGACCAAAAAAGTGTGATGGCAGGTGACAATGCTGCGGGATCTGGTAGCACTCGCCCTCGCGGGACTTTGGGTGCTAACACTCGGCGCCGTCGTCGCCGCGCTCGTCAACGT
MuAst-2	Q-090	IMP-1986	A/S	2014-11-06	Q1-1	Orf1b Orf2, partial CDS	MuAst-2/Q-090/IMP-1986/Q1-1	GAAGAAGCTTTTAAGGCGCTTCACTGAGCAGCAGCTAAATGCACTATGGTGGGGTGGACCAAAAAAGTGTGATGGCAGGTGACAATGCTGCGGGATCTGGTAGCACTCGCCCTCGCGGGACTTTGGGTGCTAACACTCGGCGCCGTCGTCGCCGCGCTCGTCAACGT
MuAst-2	Q-091	IMP-1994	A/S	2014-11-06	Q1-1	Orf1b Orf2, partial CDS	MuAst-2/Q-091/IMP-1994/Q1-1	GAAGAAGCTTTTAAGGCGCTTCACTGAGCAGCAGCTAAATGCACTATGGTGGGGTGGACCAAAAAAGTGTGATGGCAGGTGACAATGCTGCGGGATCTGGTAGCACTCGCCCTCGCGGGACTTTGGGTGCTGACACTCGGCGCCGTCGTCGCCGCGCTCGTCAACGT
MuAst-2	Q-092	IMP-2002	A/S	2014-11-06	Q1-1	Orf1b Orf2, partial CDS	MuAst-2/Q-092/IMP-2002/Q1-1	GAAGAAGCTTCTACGGCGCTTCACTGAGCAGCAGTTAAACGCACTATGGTGGGGTGGACCAAAAAAGTGTGATGGCAGGTGATAATGCTGCGGGATCTGGTAGCGCTCGCCCTCGCGGGACTCTGGGTGCTAACACTCGGCGCCGTCGTCGCCGCGCTCGTCAACGT
MuAst-2	Q-093	IMP-2005	Liver	2014-11-06	Q1-1	Orf1b Orf2, partial CDS	MuAst-2/Q-093/IMP-2005/Q1-1	GAAGAAGCTTCTACGGCGCTTCACTGAGCAGCAGTTAAACGCACTATGGTGGGGTGGACCAAAAAAGTGTGATGGCAGGTGATAATGCTGCGGGATCTGGTAGCGCTCGCCCTCGCGGGACTCTGGGTGCTAACACTCGGCGCCGTCGTCGCCGCGCTCGTCAACGT
MuAst-2	Q-094	IMP-2013	Liver	2014-11-06	Q1-1	Orf1b Orf2, partial CDS	MuAst-2/Q-094/IMP-2013/Q1-1	GAAGAAGCTTCTACGGCGCTTCACTGAGCAGCAGTTAAACGCACTATGGTGGGGTGGACCAAAAAAGTGTGATGGCAGGTGACAATGCTGCGGGATCTGGTAGCGCTCGCCCTCGCGGGACTCTGGGTGCTAACACTCGGCGCCGTCGTCGCCGCGCTCGTCAACGT
MuAst-2	Q-096	IMP-2029	Liver	2014-11-06	Q1-1	Orf1b Orf2, partial CDS	MuAst-2/Q-096/IMP-2029/Q1-1	GAAGAAGCTTCTACGGCGCTTCACTGAGCAGCAGTTAAACGCACTATGGTGGGGTGGACCAAAAAAGTGTGATGGCAGGTGACAATGCTGCGGGATCTGGTAGCGCTCGCCCTCGCGGGACTCTGGGTGCTAACACTCGGCGCCGTCGTCGCCGCGCTCGTCAACGT
MuAst-2	Q-097	IMP-2042	A/S	2014-11-06	Q1-1	Orf1b Orf2, partial CDS	MuAst-2/Q-097/IMP-2042/Q1-1	GAAGAAGCTTCTACGGCGCTTCACTGAGCAGCAGTTAAACGCACTATGGTGGGGTGGACCAAAAAAGTGTGATGGCAGGTGACAATGCTGCGGGATCTGGTAGCGCTCGCCCTCGCGGGACTCTGGGTGCTAACACTCGGCGCCGTCGTCGCCGCGCTCGTCAACGT
MuAst-2	Q-099	IMP-2053	Liver	2014-11-07	Q1-1	Orf1b Orf2, partial CDS	MuAst-2/Q-099/IMP-2053/Q1-1	GAAGAAGCTCTTAAGGCGCTTCACTGAGCAGCAGCTAAATGCACTATGGTGGGGTGGACCAAAAAAGTGTGATGGCAGGTGACAATGCTGCGGGATCTGGTAGCACTCGCCCTCGCGGGACTCTGGGTGCTAACACTCGGCGCCGTCGTCGCCGCGCTCGTCAACGT
MuAst-2	Q-099	IMP-2058	A/S	2014-11-07	Q1-1	Orf1b Orf2, partial CDS	MuAst-2/Q-099/IMP-2058/Q1-1	GAAGAAGCTCTTAAGGCGCTTCACTGAGCAGCAGCTAAATGCACTATGGTGGGGTGGACCAAAAAAGTGTGATGGCAGGTGACAATGCTGCGGGATCTGGTAGCACTCGCCCTCGCGGGACTCTGGGTGCTAACACTCGGCGCCGTCGTCGCCGCGCTCGTCAACGT
MuAst-2	Q-100	IMP-2066	A/S	2014-11-07	Q1-1	Orf1b Orf2, partial CDS	MuAst-2/Q-100/IMP-2066/Q1-1	GAAGAAGCTCTTAAGGCGCTTCACTGAGCAGCAGCTAAATGCACTATGGTGGGGTGGACCAAAAAAGTGTGATGGCAGGTGACAATGCTGCGGGATCTGGTAGCACTCGCCCTCGCGGGACTCTGGGTGCTAACACTCGGCGCCGTCGTCGCCGCGCTCGTCAACGT
MuAst-2	Q-104	IMP-2094	A/S	2014-11-07	Q1-1	Orf1b Orf2, partial CDS	MuAst-2/Q-104/IMP-2094/Q1-1	GAAGAAGCTCTTAAGGCGCTTCACTGAGCAGCAGCTAAATGCACTATGGTGGGGTGGACCAAAAAAGTGTGATGGCAGGTGACAATGCTGCGGGATCTGGTAGCACTCGCCCTCGCGGGACTCTGGGTGCTAACACTCGGCGCCGTCGTCGCCGCGCTCGTCAACGT
MuAst-2	Q-105	IMP-2101	A/S	2014-11-07	Q1-1	Orf1b Orf2, partial CDS	MuAst-2/Q-105/IMP-2101/Q1-1	GAAGAAGCTCTTAAGGCGCTTCACTGAGCAGCAGCTAAATGCACTATGGTGGGGTGGACCAAAAAAGTGTGATGGCAGGTGACAATGCTGCGGGATCTGGTAGCACTCGCCCTCGCGGGACTCTGGGTGCTAACACTCGGCGCCGTCGTCGCCGCGCTCGTCAACGT
MuAst-2	Q-109	IMP-2125	Liver	2014-11-12	Q1-1	Orf1b Orf2, partial CDS	MuAst-2/Q-109/IMP-2125/Q1-1	GAAGAAGCTTCTACGGCGCTTCACTGAGCAGCAGTTAAACGCACTATGGTGGGGTGGACCAAAAAAGTGTGATGGCAGGTGACAATGCTGCGGGATCTGGTAGCGCTCGCCCTCGCGGGACTCTGGGTGCTAACACTCGGCGCCGTCGTCGCCGCGCTCGTCAACGT
MuAst-2	Q-110	IMP-2132	Liver	2014-11-12	Q1-1	Orf1b Orf2, partial CDS	MuAst-2/Q-110/IMP-2132/Q1-1	GAAGAAGCTTCTACGGCGCTTCACTGAGCAGCAGTTAAACGCACTATGGTGGGGTGGACCAAAAAAGTGTGATGGCAGGTGACAATGCTGCGGGATCTGGTAGCGCTCGCCCTCGCGGGACTCTGGGTGCTAACACTCGGCGCCGTCGTCGCCGCGCTCGTCAACGT
MuAst-2	Q-110	IMP-2136	A/S	2014-11-12	Q1-1	Orf1b Orf2, partial CDS	MuAst-2/Q-110/IMP-2136/Q1-1	GAAGAAGCTTCTACGGCGCTTCACTGAGCAGCAGTTAAACGCACTATGGTGGGGTGGACCAAAAAAGTGTGATGGCAGGTGACAATGCTGCGGGATCTGGTAGCGCTCGCCCTCGCGGGACTCTGGGTGCTAACACTCGGCGCCGTCGTCGCCGCGCTCGTCAACGT
MuAst-2	Q-111	IMP-2143	A/S	2014-11-12	Q1-1	Orf1b Orf2, partial CDS	MuAst-2/Q-111/IMP-2143/Q1-1	GAAGAAGCTTCTACGGCGCTTCACTGAGCAGCAGTTAAACGCACTATGGTGGGGTGGACCAAAAAAGTGTGATGGCAGGTGACAATGCTGCGGGATCTGGTAGCGCTCGCCCTCGCGGGACTCTGGGTGCTAACACTCGGCGCCGTCGTCGCCGCGCTCGTCAACGT
MuAst-2	Q-112	IMP-2150	A/S	2014-11-12	Q1-1	Orf1b Orf2, partial CDS	MuAst-2/Q-112/IMP-2150/Q1-1	GAAGAAGCTTCTACGGCGCTTCACTGAGCAGCAGTTAAACGCACTATGGTGGGGTGGACCAAAAAAGTGTGATGGCAGGTGACAATGCTGCGGGATCTGGTAGCGCTCGCCCTCGCGGGACTCTGGGTGCTAACACTCGGCGCCGTCGTCGCCGCGCTCGTCAACGT
MuAst-2	Q-120	IMP-2202	Liver	2014-11-13	Q1-1	Orf1b Orf2, partial CDS	MuAst-2/Q-120/IMP-2202/Q1-1	GAAGAAGCTTCTACGGCGCTTCACTGAGCAGCAGTTAAACGCACTATGGTGGGGTGGACCAAAAAAGTGTGATGGCAGGTGACAATGCTGCGGGATCTGGTAGCGCTCGCCCTCGCGGGACTCTGGGTGCTAACACTCGGCGCCGTCGTCGCCGCGCTCGTCAACGT
MuAst-2	Q-120	IMP-2206	A/S	2014-11-13	Q1-1	Orf1b Orf2, partial CDS	MuAst-2/Q-120/IMP-2206/Q1-1	GAAGAAGCTTCTACGGCGCTTCACTGAGCAGCAGTTAAACGCACTATGGTGGGGTGGACCAAAAAAGTGTGATGGCAGGTGACAATGCTGCGGGATCTGGTAGCGCTCGCCCTCGCGGGACTCTGGGTGCTAACACTCGGCGCCGTCGTCGCCGCGCTCGTCAACGT
MuAst-2	Q-122	IMP-2220	A/S	2014-11-13	Q1-1	Orf1b Orf2, partial CDS	MuAst-2/Q-122/IMP-2220/Q1-1	GAAGAAGCTTCTACGGCGCTTCACTGAGCAGCAGTTAAACGCACTATGGTGGGGTGGACCAAAAAAGTGTGATGGCAGGTGACAATGCTGCGGGATCTGGTAGCGCTCGCCCTCGCGGGACTCTGGGTGCTAACACTCGGCGCCGTCGTCGCCGCGCTCGTCAACGT
MuAst-2	Q-130	IMP-2272	Liver	2014-11-13	Q1-1	Orf1b Orf2, partial CDS	MuAst-2/Q-130/IMP-2272/Q1-1	GAAGAAGCTCTTAAGGCGCTTCACTGAGCAGCAGCTAAATGCACTATGGTGGGGTGGACCAAAAAAGTGTGATGGCAGGTGACAATGCTGCGGGATCTGGTAGCACTCGCCCTCGCGGGACTCTGGGTGCTAACACTCGGCGCCGTCGTCGCCGCGCTCGTCAACGT
MuAst-2	Q-130	IMP-2276	A/S	2014-11-13	Q1-1	Orf1b Orf2, partial CDS	MuAst-2/Q-130/IMP-2276/Q1-1	GAAGAAGCTCTTAAGGCGCTTCACTGAGCAGCAGCTAAATGCACTATGGTGGGGTGGACCAAAAAAGTGTGATGGCAGGTGACAATGCTGCGGGATCTGGTAGCACTCGCCCTCGCGGGACTCTGGGTGCTAACACTCGGCGCCGTCGTCGCCGCGCTCGTCAACGT
MuAst-2	Q-131	IMP-2283	A/S	2014-11-13	Q1-1	Orf1b Orf2, partial CDS	MuAst-2/Q-131/IMP-2283/Q1-1	GAAGAAGCTCTTAAGGCGCTTCACTGAGCAGCAGCTAAATGCACTATGGTGGGGTGGACCAAAAAAGTGTGATGGCAGGTGACAATGCTGCGGGATCTGGTAGCACTCGCCCTCGCGGGACTCTGGGTGCTAACACTCGGCGCCGTCGTCGCCGCGCTCGTCAACGT
MuAst-2	Q-132	IMP-2290	A/S	2014-11-13	Q1-1	Orf1b Orf2, partial CDS	MuAst-2/Q-132/IMP-2290/Q1-1	GAAGAAGCTCTTAAGGCGCTTCACTGAGCAGCAGCTAAATGCACTATGGTGGGGTGGACCAAAAAAGTGTGATGGCAGGTGACAATGCTGCGGGATCTGGTAGCACTCGCCCTCGCGGGACTCTGGGTGCTAACACTCGGCGCCGTCGTCGCCGCGCTCGTCAACGT
MuAst-2	Q-133	IMP-2297	A/S	2014-11-13	Q1-1	Orf1b Orf2, partial CDS	MuAst-2/Q-133/IMP-2297/Q1-1	GAAGAAGCTTCTACGGCGCTTCACTGAGCAGCAGTTAAACGCACTATGGTGGGGTGGACCAAAAAAGTGTGATGGCAGGTGACAATGCTGCGGGATCTGGTAGCGCTCGCCCTCGCGGGACTCTGGGTGCTAACACTCGGCGCCGTCGTCGCCGCGCTCGTCAACGT
MuAst-2	Q-136	IMP-2314	Liver	2014-11-14	Q1-1	Orf1b Orf2, partial CDS	MuAst-2/Q-136/IMP-2314/Q1-1	GAAGAAGCTTCTACGGCGCTTCACTGAGCAGCAGTTAAACGCACTATGGTGGGGTGGACCAAAAAAGTGTGATGGCAGGTGACAATGCTGCGGGATCTGGTAGCGCTCGCCCTCGCGGGACTCTGGGTGCTAACACTCGGCGCCGTCGTCGCCGCGCTCGTCAACGT
MuAst-2	Q-136	IMP-2318	A/S	2014-11-14	Q1-1	Orf1b Orf2, partial CDS	MuAst-2/Q-136/IMP-2318/Q1-1	GAAGAAGCTTCTACGGCGCTTCACTGAGCAGCAGTTAAACGCACTATGGTGGGGTGGACCAAAAAAGTGTGATGGCAGGTGACAATGCTGCGGGATCTGGTAGCGCTCGCCCTCGCGGGACTCTGGGTGCTAACACTCGGCGCCGTCGTCGCCGCGCTCGTCAACGT
MuAst-2	Q-137	IMP-2321	Liver	2014-11-14	Q1-1	Orf1b Orf2, partial CDS	MuAst-2/Q-137/IMP-2321/Q1-1	GAAGAAGCTTCTACGGCGCTTCACTGAGCAGCAGTTAAACGCACTATGGTGGGGTGGACCAAAAAAGTGTGATGGCAGGTGACAATGCTGCGGGATCTGGTAGCGCTCGCCCTCGCGGGACTCTGGGTGCTAACACTCGGCGCCGTCGTCGCCGCGCTCGTCAACGT
MuAst-2	Q-139	IMP-2335	Liver	2014-11-14	Q1-1	Orf1b Orf2, partial CDS	MuAst-2/Q-139/IMP-2335/Q1-1	GAAGAAGCTTCTACGGCGCTTCACTGAGCAGCAGTTAAACGCACTATGGTGGGGTGGACCAAAAAAGTGTGATGGCAGGTGACAATGCTGCGGGATCTGGTAGCGCTCGCCCTCGCGGGACTCTGGGTGCTAACACTCGGCGCCGTCGTCGCCGCGCTCGTCAACGT
MuAst-2	Q-141	IMP-2349	Liver	2014-11-14	Q1-1	Orf1b Orf2, partial CDS	MuAst-2/Q-141/IMP-2349/Q1-1	GAAGAAGCTTCTACGGCGCTTCACTGAGCAGCAGTTAAACGCACTATGGTGGGGTGGACCAAAAAAGTGTGATGGCAGGTGACAATGCTGCGGGATCTGGTAGCGCTCGCCCTCGCGGGACTCTGGGTGCTAACACTCGGCGCCGTCGTCGCCGCGCTCGTCAACGT
MuAst-2	Q-141	IMP-2353	A/S	2014-11-14	Q1-1	Orf1b Orf2, partial CDS	MuAst-2/Q-141/IMP-2353/Q1-1	GAAGAAGCTTCTACGGCGCTTCACTGAGCAGCAGTTAAACGCACTATGGTGGGGTGGACCAAAAAAGTGTGATGGCAGGTGACAATGCTGCGGGATCTGGTAGCGCTCGCCCTCGCGGGACTCTGGGTGCTAACACTCGGCGCCGTCGTCGCCGCGCTCGTCAACGT
MuAst-2	Q-142	IMP-2356	Liver	2014-11-14	Q1-1	Orf1b Orf2, partial CDS	MuAst-2/Q-142/IMP-2356/Q1-1	GAAGAAGCTTCTACGGCGCTTCACTGAGCAGCAGTTAAACGCACTATGGTGGGGTGGACCAAAAAAGTGTGATGGCAGGTGACAATGCTGCGGGATCTGGTAGCGCTCGCCCTCGCGGGACTCTGGGTGCTAACACTCGGCGCCGTCGTCGCCGCGCTCGTCAACGT
MuAst-2	M-152	IMP-2413	A/S	2015-04-08	M3-2	Orf1b Orf2, partial CDS	MuAst-2/M-152/IMP-2413/M3-2	GAAGAAGCTTCTACGGCGCTTCACTGAGCAGCAGTTAAACGCACTATGGTGGGGTGGACCAAAAAAGTGTGATGGCAGGTGACAATGCTGCGGGATCTGGTGGCGCTCGCCCTCGCGGGACTCTGGGTGCTAACTCTCGGCGCCGTCGTCGCCGCGCTCGTCAACGT
MuAst-2	M-155	IMP-2437	A/S	2015-04-09	M3-2	Orf1b Orf2, partial CDS	MuAst-2/M-155/IMP-2437/M3-2	GAAGAAGCTTCTACGGCGCTTCACTGAGCAGCAGTTGAACGCACTATGGTGGGGTGGACCAAAAAAGTGTGATGGCAGGTGACAATGCTGCGGGATCTGGTGGCGCTCGCCCTCGCGGGACTCTGGGTGCTAACGCTCGGCGCCGTCGTCGCCGCGCTCGTCAACGT
MuAst-2	M-158	IMP-2461	A/S	2015-04-09	M3-2	Orf1b Orf2, partial CDS	MuAst-2/M-158/IMP-2461/M3-2	GAAGAAGCTTCTACGGCGCTTCACTGAGCAGCAGTTAAACGCACTATGGTGGGGTGGACCAAAAAAGTGTGATGGCAGGTGACAATGCTGCGGGATCTGGTAGCGCTCGCCCTCGCGGGACTCTGGGTGCTAACACTCGGCGCCGTCGTCGCCGCGCTCGTCAACGT
MuAst-2	M-160	IMP-2477	A/S	2015-04-09	M3-2	Orf1b Orf2, partial CDS	MuAst-2/M-160/IMP-2477/M3-2	GAAGAAGCTTCTACGGCGCTTCACTGAGCAGCAGTTAAACGCACTATGGTGGGGTGGACCAAAAAAGTGTGATGGCAGGTGACAATGCTGCGGGATCTGGTGGCGCTCGCCCTCGCGGGACTCTGGGTGCTAACGCTCGGCGCCGTCGTCGCCGCGCTCGTCAACGT
MuAst-2	M-161	IMP-2485	A/S	2015-04-09	M3-2	Orf1b Orf2, partial CDS	MuAst-2/M-161/IMP-2485/M3-2	GAAGAAGCTTCTACGGCGCTTCACTGAGCAGCAGTTAAACGCACTATGGTGGGGTGGACCAAAAAAGTGTGATGGCAGGTGACAATGCTGCGGGATCTGGTGGCGCTCGCCCTCGCGGGACTCTGGGTGCTAACGCTCGGCGCCGTCGTCGCCGCGCTCGTCAACGT
MuAst-2	K-002	IMP-3340	Liver	2015-08-26	K1	Orf1b Orf2, partial CDS	MuAst-2/K-002/IMP-3340/K1	GAAGAAGCTTCTAAGGCGCTTCACTGAGCAGCAGTTAAATACACTATGGTGGGGTGGACCAAAAAAGTGTGATGGCAGGTGACAATGTTGCGGGATCTGGTAGCGCTCGCCCTCGCGGGGCTCTGGGTGCTAACACTCGGCGCCGTCGTCGCCGCGCTCGTCAACGT
MuAst-2	K-002	IMP-3345	A/S	2015-08-26	K1	Orf1b Orf2, partial CDS	MuAst-2/K-002/IMP-3345/K1	GAAGAAGCTTCTAAGGCGCTTCACTGAGCAGCAGTTAAATACACTATGGTGGGGTGGACCAAAAAAGTGTGATGGCAGGTGACAATGTTGCGGGATCTGGTAGCGCTCGCCCTCGCGGGGCTCTGGGTGCTAACACTCGGCGCCGTCGTCGCCGCGCTCGTCAACGT
MuAst-2	Q-144	IMP-4145	A/S	2015-09-09	Q1-2	Orf1b Orf2, partial CDS	MuAst-2/Q-144/IMP-4145/Q1-2	GAAGAAGCTCTTAAGGCGCTTCACTGAGCAGCAGCTAAATGCACTATGGTGGGGTGGACCAAAAAAGTGTGATGGCAGGTGACAATGCTGCGGGATCTGGTAGCACTCGCCCTCGCGGGACTCTGGGTGCTAACACTCGGCGCCGTCGTCGCCGCGCTCGTCAACGT
MuAst-2	Q-150	IMP-4193	A/S	2015-09-09	Q1-2	Orf1b Orf2, partial CDS	MuAst-2/Q-150/IMP-4193/Q1-2	GAAGAAGCTTCTACGGCGCTTCACTGAGCAGCAGTTAAACGCACTATGGTGGGGTGGACCAAAAAAGTGTGATGGCAGGTGACAATGCTGCGGGATCTGGTAGCGCTCGCCCTCGCGGGACTCTGGGTGCTAACACTCGGCGCCGTCGTCGCCGCGCTCGTCAACGT
MuAst-2	Q-155	IMP-4233	A/S	2015-09-09	Q1-2	Orf1b Orf2, partial CDS	MuAst-2/Q-155/IMP-4233/Q1-2	GAAGAAGCTTCTACGGCGCTTCACTGAGCAGCAGTTAAACGCACTATGGTGGGGTGGACCAAAAAAGTGTGATGGCAGGTGACAATGCTGCGGGATCTGGTAGCGCTCGCCCTCGCGGGACTCTGGGTGCTAACACTCGGCGCCGTCGTCGCCGCGCTCGTCAACGT
MuAst-2	Q-158	IMP-4257	A/S	2015-09-09	Q1-2	Orf1b Orf2, partial CDS	MuAst-2/Q-158/IMP-4257/Q1-2	GAAGAAGCTTCTACGGCGCTTCACTGAGCAGCAGTTAAACGCACTATGGTGGGGTGGACCAAAAAAGTGTGATGGCAGGTGACAATGCTGCGGGATCTGGTAGCGCTCGCCCTCGCGGGACTCTGGGTGCTAACACTCGGCGCCGTCGTCGCCGCGCTCGTCAACGT
MuAst-2	Q-163	IMP-4297	A/S	2015-09-09	Q1-2	Orf1b Orf2, partial CDS	MuAst-2/Q-163/IMP-4297/Q1-2	GAAGAAGCTTTTACGGCGCTTCACTGAGCAGCAGTTAAACGCACTATGGTGGGGTGGACCAAAAAAGTGTGATGGCAGGTGACAATGCTGCGGGATCTGGTAGCACTCGCCCTCGCGGGACTCTGGGTGCTAACACTCGGCGCCGTCGTCGCCGCGCTCGTCAACGT
MuAst-2	Q-164	IMP-4300	Liver	2015-09-09	Q1-2	Orf1b Orf2, partial CDS	MuAst-2/Q-164/IMP-4300/Q1-2	GAAGAAGCTTTTACGGCGCTTCACTGAGCAGCAGTTAAACGCACTATGGTGGGGTGGACCAAAAAAGTGTGATGGCAGGTGACAATGCTGCGGGATCTGGTAGCGCTCGCCCTCGCGGGACTCTGGGTGCTAACACTCGGCGCCGTCGTCGCCGCGCTCGTCAACGT
MuAst-2	Q-164	IMP-4305	A/S	2015-09-09	Q1-2	Orf1b Orf2, partial CDS	MuAst-2/Q-164/IMP-4305/Q1-2	GAAGAAGCTTTTACGGCGCTTCACTGAGCAGCAGTTAAACGCACTATGGTGGGGTGGACCAAAAAAGTGTGATGGCAGGTGACAATGCTGCGGGATCTGGTAGCGCTCGCCCTCGCGGGACTCTGGGTGCTAACACTCGGCGCCGTCGTCGCCGCGCTCGTCAACGT
MuAst-2	Q-165	IMP-4313	A/S	2015-09-09	Q1-2	Orf1b Orf2, partial CDS	MuAst-2/Q-165/IMP-4313/Q1-2	GAAGAAGCTTCTACGGCGCTTCACTGAGCAGCAGTTAAATGCACTATGGTGGGGTGGACCAAAAAAGTGTGATGGCAGGTGACAATGCTGCGGGATCTGGTAGCGCTCGCCCTCGCGGGGCTTTGGGTGCTAACACTCGGCGCCGTCGTCGCCGCGCTCGTCAACGT
MuAst-2	Q-174	IMP-4380	Liver	2015-09-10	Q1-2	Orf1b Orf2, partial CDS	MuAst-2/Q-174/IMP-4380/Q1-2	GAAGAAGCTCTTAAGGCGCTTCACTGAGCAGCAGCTAAATGCACTATGGTGGGGTGGACCAAAAAAGTGTGATGGCAGGTGACAATGCTGCGGGATCTGGTAGCACTCGCCCTCGCGGGACTCTGGGTGCTAACACTCGGCGCCGTCGTCGCCGCGCTCGTCAACGT
MuAst-2	Q-179	IMP-4425	A/S	2015-09-10	Q1-2	Orf1b Orf2, partial CDS	MuAst-2/Q-179/IMP-4425/Q1-2	GAAGAAGCTCTTAAGGCGCTTCACTGAGCAGCAGCTAAATGCACTATGGTGGGGTGGACCAAAAAAGTGTGATGGCAGGTGACAATGCTGCGGGATCTGGTAGCACTCGCCCTCGCGGGACTCTGGGTGCTAACACTCGGCGCCGTCGTCGCCGCGCTCGTCAACGT
MuAst-2	Q-183	IMP-4452	Liver	2015-09-15	Q1-2	Orf1b Orf2, partial CDS	MuAst-2/Q-183/IMP-4452/Q1-2	GAAGAAGCTTCTACGGCGCTTCACTGAGCAGCAGTTAAACGCACTATGGTGGGGTGGACCAAAAAAGTGTGATGGCAGGTGACAATGCTGCGGGATCTGGTAGCGCTCGCCCTCGCGGGACTCTGGGTGCTAACACTCGGCGCCGTCGTCGCCGCGCTCGTCAACGT
MuAst-2	Q-183	IMP-4457	A/S	2015-09-15	Q1-2	Orf1b Orf2, partial CDS	MuAst-2/Q-183/IMP-4457/Q1-2	GAAGAAGCTTCTACGGCGCTTCACTGAGCAGCAGTTAAACGCACTATGGTGGGGTGGACCAAAAAAGTGTGATGGCAGGTGACAATGCTGCGGGATCTGGTAGCGCTCGCCCTCGCGGGACTCTGGGTGCTAACACTCGGCGCCGTCGTCGCCGCGCTCGTCAACGT
MuAst-2	Q-187	IMP-4484	Liver	2015-09-15	Q1-2	Orf1b Orf2, partial CDS	MuAst-2/Q-187/IMP-4484/Q1-2	GAAGAAGCTTCTACGGCGCTTCACTGAGCAGCAGTTAAACGCACTATGGTGGGGTGGACCAAAAAAGTGTGATGGCAGGTGACAATGCTGCGGGATCTGGTAGCGCTCGCCCTCGCGGGACTCTGGGTGCTAACACTCGGCGCCGTCGTCGCCGCGCTCGTCAACGT
MuAst-2	Q-197	IMP-4564	Liver	2015-09-15	Q1-2	Orf1b Orf2, partial CDS	MuAst-2/Q-197/IMP-4564/Q1-2	GAAGAAGCTTCTACGGCGCTTCACTGAGCAGCAGTTAAATGCACTATGGTGGGGTGGACCAAAAAAGTGTGATGGCAGGTGACAATGTTGCGGGATCTGGTAGCGCTCGCCCTCGCGGGGCTTTGGGTGCTAACACTCGGCGCCGTCGTCGCCGCGCTCGTCAACGT
MuAst-2	Q-197	IMP-4569	A/S	2015-09-15	Q1-2	Orf1b Orf2, partial CDS	MuAst-2/Q-197/IMP-4569/Q1-2	GAAGAAGCTTCTACGGCGCTTCACTGAGCAGCAGTTAAATGCACTATGGTGGGGTGGACCAAAAAAGTGTGATGGCAGGTGACAATGTTGCGGGATCTGGTAGCGCTCGCCCTCGCGGGGCTTTGGGTGCTAACACTCGGCGCCGTCGTCGCCGCGCTCGTCAACGT
MuAst-2	Q-198	IMP-4577	A/S	2015-09-15	Q1-2	Orf1b Orf2, partial CDS	MuAst-2/Q-198/IMP-4577/Q1-2	GAAGAAGCTTTTACGGCGCTTCACTGAGCAGCAGTTAAACGCACTATGGTGGGGTGGACCAAAAAAGTGTGATGGCAGGTGACAATGCTGCGGGATCTGGTAGCGCTCGCCCTCGCGGGACTCTGGGTGCTAACACTCGGCGCCGTCGTCGCCGCGCTCGTCAACGT
MuAst-2	Q-200	IMP-4593	A/S	2015-09-16	Q1-2	Orf1b Orf2, partial CDS	MuAst-2/Q-200/IMP-4593/Q1-2	GAAGAAGCTTCTACGGCGCTTCACTGAGCAGCAGTTAAATGCACTATGGTGGGGTGGACCAAAAAAGTGTGATGGCAGGTGACAATGCTGCGGGATCTGGTAGCGCTCGCCCTCGCGGGGCTTTGGGTGCTAACACTCGGCGCCGTCGTCGCCGCGCTCGTCAACGT
MuAst-2	Q-202	IMP-4604	Liver	2015-09-16	Q1-2	Orf1b Orf2, partial CDS	MuAst-2/Q-202/IMP-4604/Q1-2	GAAGAAGCTTTTACGGCGCTTCACTGAGCAGCAGTTAAACGCACTATGGTGGGGTGGACCAAAAAAGTGTGATGGCAGGTGACAATGCTGCGGGATCTGGTAGCGCTCGCCCTCGCGGGACTCTGGGTGCTAACACTCGGCGCCGTCGTCGCCGCGCTCGTCAACGT
MuAst-2	Q-203	IMP-4617	A/S	2015-09-16	Q1-2	Orf1b Orf2, partial CDS	MuAst-2/Q-203/IMP-4617/Q1-2	GAAGAAGCTTCTACGGCGCTTCACTGAGCAGCAGTTAAATGCACTATGGTGGGGTGGACCAAAAAAGTGTGATGGCAGGTGACAATGCTGCGGGATCTGGTAGCGCTCGCCCTCGCGGGGCTTTGGGTGCTAACACTCGGCGCCGTCGTCGCCGCGCTCGTCAACGT
MuAst-2	Q-207	IMP-4649	A/S	2015-09-16	Q1-2	Orf1b Orf2, partial CDS	MuAst-2/Q-207/IMP-4649/Q1-2	GAAGAAGCTTCTACGGCGCTTCACTGAGCAGCAGTTAAACGCACTATGGTGGGGTGGACCAAAAAAGTGTGATGGCAGGTGACAATGCTGCGGGATCTGGTAGCGCTCGCCCTCGCGGGACTCTGGGTGCTAACACTCGGCGCCGTCGTCGCCGCGCTCGTCAACGT
MNV	M-002	IMP-0056	A/S	2014-08-14	M2	VP1, partial CDS	MNV/M-002/IMP-0056/M2	GTCCTCGCCGGCAATGCCTTTACTGCTGGCAAGGTGGTTGTTGCCCTTGTACCACCCTATTTTCCCAAAGGGTCACTCACCACTGCTCAGATCACATGCTTCCCACATGTCATGTGTGATGTGCGCACCCTGGAGCCCATTCAACTCCCTCTTCTTGACGTGCGTCGAGTTCTTTGGCATGCTACCCAGGATCAGGAGGAGTCTATGCGCCTGGTCT
MNV	M-014	IMP-0152	A/S	2014-08-20	M2	VP1, partial CDS	MNV/M-014/IMP-0152/M2	GTCCTCGCCGGCAATGCCTTTACTGCTGGCAAGGTGGTTGTTGCCCTTGTACCACCCTATTTTCCCAAAGGGTCACTCACCACTGCTCAGATCACATGCTTCCCACATGTCATGTGTGATGTGCGCACCCTGGAGCCCATTCAACTGCCTCTTCTTGACGTGCGTCGAGTTCTTTGGCATGCTACCCAGGATCAGGAGGAATCTATGCGCCTGGTCT
MNV	M-015	IMP-0160	A/S	2014-08-21	M2	VP1, partial CDS	MNV/M-015/IMP-0160/M2	GTCCTCGCCGGCAATGCCTTTACTGCTGGCAAGGTGGTTGTTGCCCTTGTACCACCCTATTTTCCCAAAGGGTCACTCACCACTGCTCAGATCACATGCTTCCCACATGTCATGTGTGATGTGCGCACCCTGGAGCCCATTCAACTGCCTCTTCTTGACGTGCGTCGAGTTCTTTGGCATGCTACCCAGGATCAGGAGGAATCTATGCGCCTGGTCT
MNV	M-017	IMP-0176	A/S	2014-08-22	M2	VP1, partial CDS	MNV/M-017/IMP-0176/M2	GTCCTCGCCGGCAATGCCTTTACTGCTGGCAAGGTGGTTGTTGCCCTTGTACCACCCTATTTCCCCAAAGGGTCACTCACCACTGCTCAGATCACATGCTTCCCACATGTCATGTGTGATGTGCGCACCCTGGAGCCCATTCAACTGCCTCTTCTTGACGTGCGTCGAGTTCTTTGGCATGCTACCCAGGATCAGGAGGAATCTATGCGCCTGGTCT
MNV	M-019	IMP-0192	A/S	2014-08-22	M2	VP1, partial CDS	MNV/M-019/IMP-0192/M2	GTCCTCGCCGGCAATGCCTTTACTGCTGGCAAGGTGGTTGTTGCCCTTGTACCACCCTATTTTCCCAAAGGGTCACTCACCACTGCTCAGATCACATGCTTCCCACATGCCATGTGTGATGTGCGCACCCTGGAGCCCATTCAACTCCCTCTTCTTGACGTGCGTCGAGTTCTTTGGCATGCTACCCAGGATCAGGAGGAATCTATGCGCCTGGTCT
MNV	M-026	IMP-0248	A/S	2014-09-03	M2	VP1, partial CDS	MNV/M-026/IMP-0248/M2	GTCCTCGCCGGCAATGCCTTTACTGCTGGCAAGGTGGTTGTTGCCCTTGTACCACCCTATTTTCCCAAAGGATCACTCACCACTGCTCAGATCACATGCTTCCCACATGTCATGTGTGATGTGCGCACCCTGGAGCCCATTCAACTCCCTCTTCTTGACGTGCGTCGAGTTCTTTGGCATGCTACCCAGGATCAGGAGGAATCTATGCGCCTGGTCT
MNV	M-027	IMP-0256	A/S	2014-09-03	M2	VP1, partial CDS	MNV/M-027/IMP-0256/M2	GTCCTCGCCGGCAATGCCTTTACTGCTGGCAAGGTGGTTGTTGCCCTTGTACCACCCTATTTCCCCAAAGGGTCACTCACCACTGCTCAGATCACATGCTTCCCACATGTCATGTGTGATGTGCGCACCCTGGAGCCCATTCAACTGCCTCTTCTTGACGTGCGTCGAGTTCTTTGGCATGCTACCCAGGATCAGGAGGAATCTATGCGCCTGGTCT
MNV	M-028	IMP-0264	A/S	2014-09-03	M2	VP1, partial CDS	MNV/M-028/IMP-0264/M2	GTCCTCGCCGGCAATGCCTTTACTGCTGGCAAGGTGGTTGTTGCCCTTGTACCACCCTATTTTCCCAAAGGGTCACTCACCACTGCTCAGATCACATGCTTCCCACATGTCATGTGTGATGTGCGCACCCTGGAGCCCATTCAACTCCCTCTTCTTGACGTGCGTCGAGTTCTTTGGCATGCTACCCAGGATCAGGAGGAATCTATGCGCCTGGTCT
MNV	M-030	IMP-0280	A/S	2014-09-04	M2	VP1, partial CDS	MNV/M-030/IMP-0280/M2	GTCCTCGCCGGCAATGCCTTTACTGCTGGCAAGGTGGTTGTTGCCCTTGTACCACCCTACTTTCCCAAAGGGTCACTCACCACTGCTCAGATCACATGCTTCCCACATGTCATGTGTGATGTGCGCACCCTGGAGCCCATTCAACTCCCTCTTCTTGACGTGCGTCGAGTTCTTTGGCATGCTACCCAGGATCAGGAGGAATCTATGCGCCTGGTCT
MNV	M-031	IMP-0283	Liver	2014-09-04	M2	VP1, partial CDS	MNV/M-031/IMP-0283/M2	GTCCTCGCCGGCAATGCCTTTACTGCTGGCAAGGTGGTTGTTGCCCTTGTACCACCCTATTTTCCCAAAGGGTCACTCACCACTGCTCAGATCACATGCTTCCCACATGTCATGTGTGATGTGCGCACCCTGGAGCCCATTCAACTCCCTCTTCTTGACGTGCGTCGAGTTCTTTGGCATGCTACCCAGGATCAGGAGGAATCTATGCGCCTGGTCT
MNV	M-031	IMP-0288	A/S	2014-09-04	M2	VP1, partial CDS	MNV/M-031/IMP-0288/M2	GTCCTCGCCGGCAATGCCTTTACTGCTGGCAAGGTGGTTGTTGCCCTTGTACCACCCTATTTTCCCAAGGGGTCACTCACCACTGCTCAGATCACATGCTTCCCACATGTCATGTGTGATGTGCGCACCCTGGAGCCCATTCAACTCCCTCTTCTTGACGTGCGTCGAGTTCTTTGGCATGCTACCCAGGATCAGGAGGAATCTATGCGCCTGGTCT
MNV	M-036	IMP-0328	A/S	2014-09-05	M2	VP1, partial CDS	MNV/M-036/IMP-0328/M2	GTCCTCGCCGGCAATGCCTTTACTGCTGGCAAGGTGGTTGTTGCCCTTGTACCACCCTATTTTCCCAAAGGGTCACTCACCACTGCTCAGATCACATGCTTCCCACATGTCATGTGTGATGTGCGCACCCTGGAGCCCATTCAACTGCCTCTTCTTGACGTGCGTCGAGTTCTTTGGCATGCTACCCAGGATCAGGAGGAATCTATGCGCCTGGTCT
MNV	M-043	IMP-0379	Liver	2014-09-11	M2	VP1, partial CDS	MNV/M-043/IMP-0379/M2	GTCCTCGCCGGCAATGCCTTTACTGCTGGCAAGGTGGTTGTTGCCCTTGTACCACCCTATTTTCCCAAAGGGTCACTCACCACTGCTCAGATCACATGCTTCCCACATGTCATGTGTGATGTGCGCACCCTGGAGCCCATTCAACTGCCTCTTCTTGACGTGCGTCGAGTTCTTTGGCATGCTACCCAGGATCAGGAGGAATCTATGCGCCTGGTCT
MNV	Q-009	IMP-1332	Liver	2014-10-28	Q1-1	VP1, partial CDS	MNV/Q-009/IMP-1332/Q1-1	GTCCTCGCCGGCAATGCCTTTACTGCTGGCAAGGTGGTTGTTGCCCTTGTACCACCCTATTTTCCCAAAGGGTCACTCACCACTGCTCAGATCACATGCTTCCCACATGTCATGTGTGATGTGCGCACCCTGGAGCCCATTCAATTGCCTCTTCTTGACGTGCGTCGAGTTCTTTGGCATGCTACCCAGGATCAGGAGGAATCTATGCGCCTGGTCT
MNV	Q-012	IMP-1361	A/S	2014-10-28	Q1-1	VP1, partial CDS	MNV/Q-012/IMP-1361/Q1-1	GTCCTCGCCGGCAATGCCTTTACTGCTGGCAAGGTGGTTGTTGCCCTTGTACCACCCTATTTTCCCAAAGGGTCACTCACCACTGCTCAGATCACATGCTTCCCACATGTCATGTGTGATGTGCGCACCCTGGAGCCCATTCAACTGCCTCTTCTTGACGTGCGTCGAGTTCTTTGGCATGCTACCCAGGATCAGGAGGAATCTATGCGCCTGGTCT
MNV	Q-013	IMP-1364	Liver	2014-10-28	Q1-1	VP1, partial CDS	MNV/Q-013/IMP-1364/Q1-1	GTCCTCGCCGGCAATGCCTTTACTGCTGGCAAGGTGGTTGTTGCCCTTGTACCACCCTATTTTCCCAAAGGGTCACTCACCACTGCTCAGATCACATGCTTCCCACATGTCATGTGTGATGTGCGCACCCTGGAGCCCATTCAACTGCCTCTTCTTGACGTGCGTCGAGTTCTTTGGCATGCTACCCAGGATCAGGAGGAATCTATGCGCCTGGTCT
MNV	Q-017	IMP-1396	Liver	2014-10-28	Q1-1	VP1, partial CDS	MNV/Q-017/IMP-1396/Q1-1	GTCCTCGCCGGCAATGCCTTTACTGCTGGCAAGGTGGTTGTTGCCCTTGTACCACCCTATTTTCCCAAAGGGTCACTCACCACTGCTCAGATCACATGCTTCCCACATGTCATGTGTGATGTGCGCACCCTGGAGCCCATTCAATTGCCTCTTCTTGACGTGCGTCGAGTTCTTTGGCATGCTACCCAGGATCAGGAGGAATCTATGCGCCTGGTCT
MNV	Q-017	IMP-1401	A/S	2014-10-28	Q1-1	VP1, partial CDS	MNV/Q-017/IMP-1401/Q1-1	GTCCTCGCCGGCAATGCCTTTACTGCTGGCAAGGTGGTTGTTGCCCTTGTACCACCCTATTTTCCCAAAGGGTCACTCACCACTGCTCAGATCACATGCTTCCCACATGTCATGTGTGATGTGCGCACCCTGGAGCCCATTCAATTGCCTCTTCTTGACGTGCGTCGAGTTCTTTGGCATGCTACCCAGGATCAGGAGGAATCTATGCGCCTGGTCT
MNV	Q-024	IMP-1457	A/S	2014-10-28	Q1-1	VP1, partial CDS	MNV/Q-024/IMP-1457/Q1-1	GTCCTCGCCGGCAATGCCTTTACTGCTGGCAAGGTGGTTGTTGCCCTTGTACCACCCTATTTTCCCAAAGGGTCACTCACCACTGCTCAGATCACATGCTTCCCACATGTCATGTGTGATGTGCGCACCCTGGAGCCCATTCAACTGCCTCTTCTTGACGTGCGTCGAGTTCTTTGGCATGCTACCCAGGATCAGGAGGAATCTATGCGCCTGGTCT
MNV	Q-027	IMP-1481	A/S	2014-10-28	Q1-1	VP1, partial CDS	MNV/Q-027/IMP-1481/Q1-1	GTCCTCGCCGGCAATGCCTTTACTGCTGGCAAGGTGGTTGTTGCCCTTGTACCACCCTATTTTCCCAAAGGGTCACTCACCACTGCTCAGATCACATGCTTCCCACATGTCATGTGTGATGTGCGCACCCTGGAGCCCATTCAACTGCCTCTTCTTGACGTGCGTCGAGTTCTTTGGCATGCTACCCAGGATCAGGAGGAATCTATGCGCCTGGTCT
MNV	Q-036	IMP-1553	A/S	2014-10-28	Q1-1	VP1, partial CDS	MNV/Q-036/IMP-1553/Q1-1	GTCCTCGCCGGCAATGCCTTTACTGCTGGCAAGGTGGTTGTTGCCCTTGTACCACCCTATTTTCCCAAAGGGTCACTCACCACTGCTCAGATCACATGCTTCCCACATGTCATGTGTGATGTGCGCACCCTGGAGCCCATTCAATTGCCTCTTCTTGACGTGCGTCGAGTTCTTTGGCATGCTACCCAGGATCAGGAGGAATCTATGCGCCTGGTCT
MNV	Q-038	IMP-1569	A/S	2014-10-28	Q1-1	VP1, partial CDS	MNV/Q-038/IMP-1569/Q1-1	GTCCTCGCCGGCAATGCCTTTACTGCTGGCAAGGTGGTTGTTGCCCTTGTACCACCCTATTTTCCCAAAGGGTCACTCACCACTGCTCAGATCACATGCTTCCCACATGTCATGTGTGATGTGCGCACCCTGGAGCCCATTCAATTGCCTCTTCTTGACGTGCGTCGAGTTCTTTGGCATGCTACCCAGGATCAGGAGGAATCTATGCGCCTGGTCT
MNV	Q-065	IMP-1781	Liver	2014-10-29	Q1-1	VP1, partial CDS	MNV/Q-065/IMP-1781/Q1-1	GTCCTCGCCGGCAATGCCTTTACTGCTGGCAAGGTGGTTGTTGCCCTTGTACCACCCTATTTTCCCAAAGGGTCACTCACCACTGCTCAGATCACATGCTTCCCACATGTCATGTGTGATGTGCGCACCCTGGAGCCCATTCAACTGCCTCTTCTTGACGTGCGTCGAGTTCTTTGGCATGCTACCCAGGATCAGGAGGAATCTATGCGCCTGGTCT
MNV	Q-065	IMP-1786	A/S	2014-10-29	Q1-1	VP1, partial CDS	MNV/Q-065/IMP-1786/Q1-1	GTCCTCGCCGGCAATGCCTTTACTGCTGGCAAGGTGGTTGTTGCCCTTGTACCACCCTATTTTCCCAAAGGGTCACTCACCACTGCTCAGATCACATGCTTCCCACATGTCATGTGTGATGTGCGCACCCTGGAGCCCATTCAACTGCCTCTTCTTGACGTGCGTCGAGTTCTTTGGCATGCTACCCAGGATCAGGAGGAATCTATGCGCCTGGTCT
MNV	Q-075	IMP-1866	A/S	2014-11-06	Q1-1	VP1, partial CDS	MNV/Q-075/IMP-1866/Q1-1	GTCCTCGCCGGCAATGCCTTTACTGCTGGCAAGGTGGTTGTTGCCCTTGTACCACCCTATTTTCCCAAGGGGTCACTCACCACTACTCAGATCACATGCTTCCCACATGTCATGTGTGATGTGCGCACCCTGGAGCCCATTCAATTGCCTCTTCTTGACGTGCGTCGAGTTCTTTGGCATGCTACCCAAGATCAGGAGGAATCTATGCGCCTGGTCT
MNV	Q-080	IMP-1906	A/S	2014-11-06	Q1-1	VP1, partial CDS	MNV/Q-080/IMP-1906/Q1-1	GTCCTCGCCGGCAATGCCTTTACTGCTGGCAAGGTGGTTGTTGCCCTTGTACCACCCTATTTTCCCAAAGGGTCACTCACCACTGCTCAGATCACATGCTTCCCACATGTCATGTGTGATGTGCGCACCCTGGAGCCCATTCAACTGCCTCTTCTTGACGTGCGTCGAGTTCTTTGGCATGCTACCCAGGATCAGGAGGAATCTATGCGCCTGGTCT
MNV	Q-084	IMP-1938	A/S	2014-11-06	Q1-1	VP1, partial CDS	MNV/Q-084/IMP-1938/Q1-1	GTCCTCGCCGGCAATGCCTTTACTGCTGGCAAGGTGGTTGTTGCCCTTGTACCACCCTATTTTCCCAAAGGGTCACTCACCACTGCTCAGATCACATGCTTCCCACATGTCATGTGTGATGTGCGCACCCTGGAGCCCATTCAATTGCCTCTTCTTGACGTGCGTCGAGTTCTTTGGCATGCTACCCAGGATCAGGAGGAATCTATGCGCCTGGTCT
MNV	Q-088	IMP-1970	A/S	2014-11-06	Q1-1	VP1, partial CDS	MNV/Q-088/IMP-1970/Q1-1	GTCCTCGCCGGCAATGCCTTTACTGCTGGCAAGGTGGTTGTTGCCCTTGTACCACCCTATTTTCCCAAAGGGTCACTCACCACTGCTCAGATCACATGCTTCCCACATGTCATGTGTGATGTGCGCACCCTGGAGCCCATTCAATTGCCTCTTCTTGACGTGCGTCGAGTTCTTTGGCATGCTACCCAGGATCAGGAGGAATCTATGCGCCTGGTCT
MNV	Q-089	IMP-1978	A/S	2014-11-06	Q1-1	VP1, partial CDS	MNV/Q-089/IMP-1978/Q1-1	GTCCTCGCCGGCAATGCCTTTACTGCTGGCAAGGTGGTTGTTGCCCTTGTACCACCCTATTTTCCCAAAGGGTCACTCACCACTACTCAGATCACATGCTTCCCACATGTCATGTGTGATGTGCGCACCCTGGAGCCCATTCAATTGCCTCTTCTTGACGTGCGTCGAGTTCTTTGGCATGCTACCCAGGATCAGGAGGAATCTATGCGCCTGGTCT
MNV	Q-090	IMP-1981	Liver	2014-11-06	Q1-1	VP1, partial CDS	MNV/Q-090/IMP-1981/Q1-1	GTCCTCGCCGGCAATGCCTTTACTGCTGGCAAGGTGGTTGTTGCCCTTGTACCACCCTATTTTCCCAAAGGGTTACTCACCACTGTTCAGATCACATGCTTCCCACATGTCATGTGTGATGTGCGCACCCTGGAGCCCATTCAATTGCCTCTTCTTGACGTGCGTCGAGTTCTTTGGCATGCTACCCAGGATCAGGAGGAATCTATGCGCCTGGTCT
MNV	Q-104	IMP-2090	Liver	2014-11-07	Q1-1	VP1, partial CDS	MNV/Q-104/IMP-2090/Q1-1	GTCCTCGCCGGCAATGCCTTTACTGCTGGCAAGGTGGTTGTTGCCCTTGTACCACCCTATTTTCCCAAGGGGTCACTCACCACTACTCAGATCACATGCTTCCCACATGTCATGTGTGATGTGCGCACCCTGGAGCCCATTCAACTGCCTCTTCTTGACGTGCGTCGAGTTCTTTGGCATGCTACCCAGGATCAGGAGGAATCTATGCGCCTGGTCT
MNV	Q-104	IMP-2094	A/S	2014-11-07	Q1-1	VP1, partial CDS	MNV/Q-104/IMP-2094/Q1-1	GTCCTCGCCGGCAATGCCTTTACTGCTGGCAAGGTGGTTGTTGCCCTTGTACCACCCTATTTTCCCAAGGGGTCACTCACCACTACTCAGATCACATGCTTCCCACATGTCATGTGTGATGTGCGCACCCTGGAGCCCATTCAACTGCCTCTTCTTGACGTGCGTCGAGTTCTTTGGCATGCTACCCAGGATCAGGAGGAATCTATGCGCCTGGTCT
MNV	Q-105	IMP-2101	A/S	2014-11-07	Q1-1	VP1, partial CDS	MNV/Q-105/IMP-2101/Q1-1	GTCCTCGCCGGCAATGCCTTTACTGCTGGCAAGGTGGTTGTTGCCCTTGTACCACCCTATTTTCCCAAGGGGTCACTCACCACTACTCAGATCACATGCTTCCCACATGTCATGTGTGATGTGCGCACCCTGGAGCCCATTCAACTGCCTCTTCTTGACGTGCGTCGAGTTCTTTGGCATGCTACCCAGGATCAGGAGGAATCTATGCGCCTGGTCT
MNV	Q-123	IMP-2223	Liver	2014-11-13	Q1-1	VP1, partial CDS	MNV/Q-123/IMP-2223/Q1-1	GTCCTCGCCGGCAATGCCTTTACTGCTGGCAAGGTGGTTGTTGCCCTTGTACCACCCTATTTCCCCAAAGGGTCACTCACCACTGCTCAGATCACATGCTTCCCACATGTCATGTGTGATGTGCGCACCCTGGAGCCCATTCAATTGCCTCTTCTTGACGTGCGTCGAGTTCTTTGGCATGCTACCCAGGATCAGGAGGAATCTATGCGCCTGGTCT
MNV	Q-123	IMP-2227	A/S	2014-11-13	Q1-1	VP1, partial CDS	MNV/Q-123/IMP-2227/Q1-1	GTCCTCGCCGGCAATGCCTTTACTGCTGGCAAGGTGGTTGTTGCCCTTGTACCACCCTATTTCCCCAAAGGGTCACTCACCACTGCTCAGATCACATGCTTCCCACATGTCATGTGTGATGTGCGCACCCTGGAGCCCATTCAATTGCCTCTTCTTGACGTGCGTCGAGTTCTTTGGCATGCTACCCAGGATCAGGAGGAATCTATGCGCCTGGTCT
MNV	Q-128	IMP-2262	A/S	2014-11-13	Q1-1	VP1, partial CDS	MNV/Q-128/IMP-2262/Q1-1	GTCCTCGCCGGCAATGCCTTTACTGCTGGCAAGGTGGTTGTTGCCCTTGTACCACCCTATTTTCCCAGGGGGTCACTCACCACTACTCAGATCACATGCTTCCCACATGTCATGTGTGATGTGCGCACCCTGGAGCCCATTCAACTGCCTCTTCTTGACGTGCGTCGAGTTCTTTGGCATGCTACCCAGGGTCAGGAGGAATCTATGCGCCTGGTCT
MNV	Q-132	IMP-2290	A/S	2014-11-13	Q1-1	VP1, partial CDS	MNV/Q-132/IMP-2290/Q1-1	GTCCTCGCCGGCAATGCCTTTACTGCTGGCAAGGTGGTTGTTGCCCTTGTACCACCCTATTTTCCCAAGGGGTCACTCACCACTACTCAGATCACATGCTTCCCACATGTCATGTGTGATGTGCGCACCCTGGAGCCCATTCAACTGCCTCTTCTTGACGTGCGTCGAGTTCTTTGGCATGCTACCCAGGATCAGGAGGAATCTATGCGCCTGGTCT
MNV	Q-134	IMP-2304	A/S	2014-11-13	Q1-1	VP1, partial CDS	MNV/Q-134/IMP-2304/Q1-1	GTCCTCGCCGGCAATGCCTTTACTGCTGGCAAGGTGGTTGTTGCCCTTGTACCACCCTATTTTCCCAAAGGGTCACTCACCACTGCTCAGATCACATGCTTCCCACATGTCATGTGTGATGTGCGCACCCTGGAGCCCATTCAACTGCCTCTTCTTGACGTGCGTCGAGTTCTTTGGCATGCTACCCAGGATCAGGAGGAATCTATGCGCCTGGTCT
MNV	Q-135	IMP-2311	A/S	2014-11-13	Q1-1	VP1, partial CDS	MNV/Q-135/IMP-2311/Q1-1	GTCCTCGCCGGCAATGCCTTTACTGCTGGCAAGGTGGTTGTTGCCCTTGTACCACCCTATTTTCCCAAAGGGTCACTCACCACTGCTCAGATCACATGCTTCCCACATGTCATGTGTGATGTGCGCACCCTGGAGCCCATTCAACTGCCTCTTCTTGACGTGCGTCGAGTTCTTTGGCATGCTACCCAGGATCAGGAGGAATCTATGCGCCTGGTCT
MNV	Q-140	IMP-2342	Liver	2014-11-14	Q1-1	VP1, partial CDS	MNV/Q-140/IMP-2342/Q1-1	GTCCTCGCCGGCAATGCCTTTACTGCTGGCAAGGTGGTTGTTGCCCTTGTACCACCCTATTTTCCCAAAGGGTCACTCACCACTGCTCAGATCACATGCTTCCCACATGTCATGTGTGATGTGCGCACCCTGGAGCCCATTCAATTGCCTCTTCTTGACGTGCGTCGAGTTCTTTGGCATGCTACCCAGGATCAGGAGGAATCTATGCGCCTGGTCT
MNV	Q-142	IMP-2360	A/S	2014-11-14	Q1-1	VP1, partial CDS	MNV/Q-142/IMP-2360/Q1-1	GTCCTCGCCGGCAATGCCTTTACTGCTGGCAAGGTGGTTGTTGCCCTTGTACCACCCTATTTCCCCAAAGGGTCGCTCACCACTGCTCAGATCACATGCTTCCCACATGTCATGTGTGATGTGCGCACCCTGGAGCCCATTCAATTGCCTCTTCTTGACGTGCGTCGAGTTCTTTGGCATGCTACCCAGGATCAGGAGGAATCTATGCGCCTGGTCT
MNV	Q-144	IMP-4145	A/S	2015-09-09	Q1-2	VP1, partial CDS	MNV/Q-144/IMP-4145/Q1-2	GTCCTCGCCGGCAATGCCTTTACTGCTGGCAAGGTGGTTGTTGCCCTTGTACCACCCTATTTTCCCAAGGGGTCACTCACCACTAGTCAGATCACATGCTTCCCACATGTCATGTGTGATGTGCGCACCCTGGAGCCCATTCAATTGCCTCTTCTTGATGTGCGTCGAGTTCTTTGGCATGCTACCCAGGATCAGGAGGAATCTATGCGCCTGGTCT
MNV	Q-147	IMP-4169	A/S	2015-09-09	Q1-2	VP1, partial CDS	MNV/Q-147/IMP-4169/Q1-2	GTCCTCGCCGGCAATGCCTTTACTGCTGGCAAGGTGGTTGTTGCCCTTGTACCACCCTATTTTCCCAAGGGGTCACTCACCACTAGTCAGATCACATGCTTCCCACATGTCATGTGTGATGTGCGCACCCTGGAGCCCATTCAACTGCCTCTTCTTGACGTGCGTCGAGTTCTTTGGCATGCTACCCAGGATCAGGAGGAATCTATGCGCCTGGTCT
MNV	Q-151	IMP-4196	Liver	2015-09-09	Q1-2	VP1, partial CDS	MNV/Q-151/IMP-4196/Q1-2	GTCCTCGCCGGCAATGCCTTTACTGCTGGCAAGGTGGTTGTTGCCCTTGTACCACCCTATTTTCCCAAAGGGTCACTCACCACTGCTCAGATCACATGCTTCCCACATGTCATGTGTGATGTGCGCACCCTGGAGCCCATTCAATTGCCTCTTCTTGACGTGCGTCGAGTTCTTTGGCATGCTACCCAGGATCAGGAGGAATCTATGCGCCTGGTCT
MNV	Q-153	IMP-4217	A/S	2015-09-09	Q1-2	VP1, partial CDS	MNV/Q-153/IMP-4217/Q1-2	GTCCTCGCCGGCAATGCCTTTACTGCTGGCAAGGTGGTTGTTGCCCTTGTACCACCCTATTTCCCTAAAGGGTCACTCACCACTGCTCAGATCACATGCTTCCCACATGTCATGTGTGATGTGCGCACCCTGGAGCCCATTCAATTGCCTCTTCTTGACGTACGTCGAGTTCTTTGGCATGCTACCCAGGATCAGGAGGAATCTATGCGCCTGGTCT
MNV	Q-156	IMP-4236	Liver	2015-09-09	Q1-2	VP1, partial CDS	MNV/Q-156/IMP-4236/Q1-2	GTCCTCGCCGGCAATGCCTTTACTGCTGGCAAGGTGGTTGTTGCCCTTGTACCACCCTATTTTCCCAAAGGGTCACTCACCACTGCTCAGATCACATGCTTCCCACATGTCATGTGTGATGTGCGCACCCTGGAGCCCATTCAATTGCCTCTTCTTGACGTGCGTCGAGTTCTTTGGCATGCTACCCAGGATCAGGAGGAATCTATGCGCCTGGTCT
MNV	Q-156	IMP-4241	A/S	2015-09-09	Q1-2	VP1, partial CDS	MNV/Q-156/IMP-4241/Q1-2	GTCCTCGCCGGCAATGCCTTTACTGCTGGCAAGGTGGTTGTTGCCCTTGTACCACCCTATTTTCCCAAAGGGTCACTCACCACTGCTCAGATCACATGCTTCCCACATGTCATGTGTGATGTGCGCACCCTGGAGCCCATTCAATTGCCTCTTCTTGACGTGCGTCGAGTTCTTTGGCATGCTACCCAGGATCAGGAGGAATCTATGCGCCTGGTCT
MNV	Q-159	IMP-4265	A/S	2015-09-09	Q1-2	VP1, partial CDS	MNV/Q-159/IMP-4265/Q1-2	GTCCTCGCCGGCAATGCCTTTACTGCTGGCAAGGTGGTTGTTGCCCTTGTACCACCCTATTTTCCCAAAGGGTCACTCACCACTGCTCAGATCACATGCTTCCCACATGTCATGTGTGATGTGCGCACCCTGGAGCCCATTCAATTGCCTCTTCTTGACGTGCGTCGAGTTCTTTGGCATGCTACCCAGGATCAGGAGGAATCTATGCGCCTGGTCT
MNV	Q-163	IMP-4292	Liver	2015-09-09	Q1-2	VP1, partial CDS	MNV/Q-163/IMP-4292/Q1-2	GTCCTCGCCGGCAATGCCTTTACTGCTGGCAAGGTGGTTGTTGCCCTTGTACCACCCTATTTTCCCAAAGGGTCACTCACCACTGCTCAGATCACATGCTTCCCACATGTCATGTGTGATGTGCGCACCCTGGAGCCCATTCAATTGCCTCTTCTTGACGTGCGTCGAGTTCTTTGGCATGCTACCCAGGATCAGGAGGAATCTATGCGCCTGGTCT
MNV	Q-163	IMP-4297	A/S	2015-09-09	Q1-2	VP1, partial CDS	MNV/Q-163/IMP-4297/Q1-2	GTCCTCGCCGGCAATGCCTTTACTGCTGGCAAGGTGGTTGTTGCCCTTGTACCACCCTATTTTCCCAAAGGGTCACTCACCACTGCTCAGATCACATGCTTCCCACATGTCATGTGTGATGTGCGCACCCTGGAGCCCATTCAATTGCCTCTTCTTGACGTGCGTCGAGTTCTTTGGCATGCTACCCAGGATCAGGAGGAATCTATGCGCCTGGTCT
MNV	Q-165	IMP-4313	A/S	2015-09-09	Q1-2	VP1, partial CDS	MNV/Q-165/IMP-4313/Q1-2	GTCCTCGCCGGCAATGCCTTTACTGCTGGCAAGGTGGTTGTTGCCCTTGTACCACCCTATTTTCCCAAAGGGTCACTCACCACTGCTCAGATCACATGCTTCCCACATGTCATGTGTGATGTGCGCACCCTGGAGCCCATTCAATTGCCTCTTCTTGACGTGCGTCGAGTTCTTTGGCATGCTACCCAGGATCAGGAGGAATCTATGCGCCTGGTCT
MNV	Q-170	IMP-4348	Liver	2015-09-10	Q1-2	VP1, partial CDS	MNV/Q-170/IMP-4348/Q1-2	GTCCTCGCCGGCAATGCCTTTACTGCTGGCAAGGTGGTTGTTGCCCTTGTACCACCCTATTTTCCCAAGGGGTCACTCACCACTAGTCAGATCACATGCTTCCCACATGTCATGTGTGATGTGCGCACCCTGGAGCCCATTCAACTGCCTCTTCTTGACGTGCGTCGAGTTCTTTGGCATGCTACCCAGGATCAGGAGGAATCTATGCGCCTGGTCT
MNV	Q-171	IMP-4361	A/S	2015-09-10	Q1-2	VP1, partial CDS	MNV/Q-171/IMP-4361/Q1-2	GTCCTCGCCGGCAATGCCTTTACTGCTGGCAAGGTGGTTGTTGCCCTTGTACCACCCTATTTTCCCAAGGGGTCACTCACCACTAGTCAGATCACATGCTTCCCACATGTCATGTGTGATGTGCGCACCCTGGAGCCCATTCAACTGCCTCTTCTTGACGTGCGTCGAGTTCTTTGGCATGCTACCCAGGATCAGGAGGAATCTATGCGCCTGGTCT
MNV	Q-173	IMP-4372	Liver	2015-09-10	Q1-2	VP1, partial CDS	MNV/Q-173/IMP-4372/Q1-2	GTCCTCGCCGGCAATGCCTTTACTGCTGGCAAGGTGGTTGTTGCCCTTGTACCACCCTATTTTCCCAAGGGGTCACTCACCACTAGTCAGATCACATGCTTCCCACATGTCATGTGTGATGTGCGCACCCTGGAGCCCATTCAACTGCCTCTTCTTGACGTGCGTCGAGTTCTTTGGCATGCTACCCAGGATCAGGAGGAATCTATGCGCCTGGTCT
MNV	Q-174	IMP-4380	Liver	2015-09-10	Q1-2	VP1, partial CDS	MNV/Q-174/IMP-4380/Q1-2	GTCCTCGCCGGCAATGCCTTTACTGCTGGCAAGGTGGTTGTTGCCCTTGTACCACCCTATTTTCCCAAGGGGTCACTCACCACTAGTCAGATCACATGCTTCCCACATGTCATGTGTGATGTGCGCACCCTGGAGCCCATTCAACTGCCTCTTCTTGACGTGCGTCGAGTTCTTTGGCATGCTACCCAGGATCAGGAGGAATCTATGCGCCTGGTCT
MNV	Q-174	IMP-4385	A/S	2015-09-10	Q1-2	VP1, partial CDS	MNV/Q-174/IMP-4385/Q1-2	GTCCTCGCCGGCAATGCCTTTACTGCTGGCAAGGTGGTTGTTGCCCTTGTACCACCCTATTTTCCCAAGGGGTCACTCACCACTAGTCAGATCACATGCTTCCCACATGTCATGTGTGATGTGCGCACCCTGGAGCCCATTCAACTGCCTCTTCTTGACGTGCGTCGAGTTCTTTGGCATGCTACCCAGGATCAGGAGGAATCTATGCGCCTGGTCT
MNV	Q-175	IMP-4388	Liver	2015-09-10	Q1-2	VP1, partial CDS	MNV/Q-175/IMP-4388/Q1-2	GTCCTCGCCGGCAATGCCTTTACTGCTGGCAAGGTGGTTGTTGCCCTTGTACCACCCTATTTTCCCAAGGGGTCACTCACCACTAGTCAGATCACATGCTTCCCACATGTCATGTGTGATGTGCGCACCCTGGAGCCCATTCAACTGCCTCTTCTTGACGTGCGTCGAGTTCTTTGGCATGCTACCCAGGATCAGGAGGAATCTATGCGCCTGGTCT
MNV	Q-177	IMP-4404	Liver	2015-09-10	Q1-2	VP1, partial CDS	MNV/Q-177/IMP-4404/Q1-2	GTCCTCGCCGGCAATGCCTTTACTGCTGGCAAGGTGGTTGTTGCCCTTGTACCACCCTATTTTCCCAAGGGGTCACTCACCACTAGTCAGATCACATGCTTCCCACATGTCATGTGTGATGTGCGCACCCTGGAGCCCATTCAACTGCCTCTTCTTGACGTGCGTCGAGTTCTTTGGCATGCTACCCAGGATCAGGAGGAATCTATGCGCCTGGTCT
MNV	Q-177	IMP-4409	A/S	2015-09-10	Q1-2	VP1, partial CDS	MNV/Q-177/IMP-4409/Q1-2	GTCCTCGCCGGCAATGCCTTTACTGCTGGCAAGGTGGTTGTTGCCCTTGTACCACCCTATTTTCCCAAGGGGTCACTCACCACTAGTCAGATCACATGCTTCCCACATGTCATGTGTGATGTGCGCACCCTGGAGCCCATTCAACTGCCTCTTCTTGACGTGCGTCGAGTTCTTTGGCATGCTACCCAGGATCAGGAGGAATCTATGCGCCTGGTCT
MNV	Q-179	IMP-4425	A/S	2015-09-10	Q1-2	VP1, partial CDS	MNV/Q-179/IMP-4425/Q1-2	GTCCTCGCCGGCAATGCCTTTACTGCTGGCAAGGTGGTTGTTGCCCTTGTACCACCCTATTTTCCCAAGGGGTCACTCACCACTAGTCAGATCACATGCTTCCCACATGTCATGTGTGATGTGCGCACCCTGGAGCCCATTCAACTGCCTCTTCTTGACGTGCGTCGAGTTCTTTGGCATGCTACCCAGGATCAGGAGGAATCTATGCGCCTGGTCT
MNV	Q-180	IMP-4428	Liver	2015-09-10	Q1-2	VP1, partial CDS	MNV/Q-180/IMP-4428/Q1-2	GTCCTCGCCGGCAATGCCTTTACTGCTGGCAAGGTGGTTGTTGCCCTTGTACCACCCTATTTTCCCAAGGGGTCACTCACCACTAGTCAGATCACATGCTTCCCACATGTCATGTGTGATGTGCGCACCCTGGAGCCCATTCAACTGCCTCTTCTTGACGTGCGTCGAGTTCTTTGGCATGCTACCCAGGATCAGGAGGAATCTATGCGCCTGGTCT
MNV	Q-185	IMP-4468	Liver	2015-09-15	Q1-2	VP1, partial CDS	MNV/Q-185/IMP-4468/Q1-2	GTCCTCGCCGGCAATGCCTTTACTGCTGGCAAGGTGGTTGTTGCCCTTGTACCACCCTATTTTCCCAAAGGGTCACTCACCACTGCTCAGATCACATGCTTCCCACATGTCATGTGTGATGTGCGCACCCTGGAGCCCATTCAATTGCCTCTTCTTGACGTGCGTCGAGTTCTTTGGCATGCTACCCAGGATCAGGAGGAATCTATGCGCCTGGTCT
MNV	Q-188	IMP-4492	Liver	2015-09-15	Q1-2	VP1, partial CDS	MNV/Q-188/IMP-4492/Q1-2	GTCCTCGCCGGCAATGCCTTTACTGCTGGCAAGGTGGTTGTTGCCCTTGTACCACCCTATTTTCCCAAAGGGTCACTCACCACTGCTCAGATCACATGCTTCCCACATGTCATGTGTGATGTGCGCACCCTGGAGCCCATTCAATTGCCTCTTCTTGACGTGCGTCGAGTTCTTTGGCATGCTACCCAGGATCAGGAGGAATCTATGCGCCTGGTCT
MNV	Q-188	IMP-4497	A/S	2015-09-15	Q1-2	VP1, partial CDS	MNV/Q-188/IMP-4497/Q1-2	GTCCTCGCCGGCAATGCCTTTACTGCTGGCAAGGTGGTTGTTGCCCTTGTACCACCCTATTTTCCCAAAGGGTCACTCACCACTGCTCAGATCACATGCTTCCCACATGTCATGTGTGATGTGCGCACCCTGGAGCCCATTCAATTGCCTCTTCTTGACGTGCGTCGAGTTCTTTGGCATGCTACCCAGGATCAGGAGGAATCTATGCGCCTGGTCT
MNV	Q-191	IMP-4516	Liver	2015-09-15	Q1-2	VP1, partial CDS	MNV/Q-191/IMP-4516/Q1-2	GTCCTCGCCGGCAATGCCTTTACTGCTGGCAAGGTGGTTGTTGCCCTTGTACCACCCTATTTTCCCAAAGGGTCACTCACCACTACTCAGATCACATGCTTTCCACATGTCATGTGTGATGTGCGCACCCTGGAGCCCATTCAATTGCCTCTTCTTGACGTGCGTCGAGTTCTTTGGCATGCTACCCAGGATCAGGAGGAATCTATGCGCCTGGTCT
MNV	Q-197	IMP-4569	A/S	2015-09-15	Q1-2	VP1, partial CDS	MNV/Q-197/IMP-4569/Q1-2	GTCCTCGCCGGCAATGCCTTTACTGCTGGCAAGGTGGTTGTTGCCCTTGTACCACCCTATTTTCCCAAAGGGTCACTCACCACTGCTCAGATCACATGCTTTCCACATGTCATGTGTGATGTGCGCACCCTGGAGCCCATTCAATTGCCTCTTCTTGACGTGCGTCGAGTTCTTTGGCATGCTACCCAGGATCAGGAGGAATCTATGCGCCTGGTCT
MNV	Q-199	IMP-4580	Liver	2015-09-16	Q1-2	VP1, partial CDS	MNV/Q-199/IMP-4580/Q1-2	GTCCTCGCCGGCAATGCCTTTACTGCTGGCAAGGTGGTTGTTGCCCTTGTACCACCCTATTTTCCCAAAGGGTCACTCACCACTGCTCAGATCACGTGCTTCCCACATGTCATGTGTGATGTGCGCACCCTGGAGCCCATTCAATTGCCTCTTCTTGACGTGCGTCGAGTTCTTTGGCATGCTACCCAGGATCAGGAGGAATCTATGCGCCTGGTCT
MNV	Q-200	IMP-4588	Liver	2015-09-16	Q1-2	VP1, partial CDS	MNV/Q-200/IMP-4588/Q1-2	GTCCTCGCCGGCAATGCCTTTACTGCTGGCAAGGTGGTTGTTGCCCTTGTACCACCCTATTTTCCCAAAGGGTCACTCACCACTGCTCAGATCACATGCTTCCCACATGTCATGTGTGATGTGCGCACCCTGGAGCCCATTCAATTGCCTCTTCTTGACGTGCGTCGAGTTCTTTGGCATGCTACCCAGGATCAGGAGGAATCTATGCGCCTGGTCT
MNV	Q-200	IMP-4593	A/S	2015-09-16	Q1-2	VP1, partial CDS	MNV/Q-200/IMP-4593/Q1-2	GTCCTCGCCGGCAATGCCTTTACTGCTGGCAAGGTGGTTGTTGCCCTTGTACCACCCTATTTTCCCAAAGGGTCACTCACCACTGCTCAGATCACATGCTTCCCACATGTCATGTGTGATGTGCGCACCCTGGAGCCCATTCAATTGCCTCTTCTTGACGTGCGTCGAGTTCTTTGGCATGCTACCCAGGATCAGGAGGAATCTATGCGCCTGGTCT
MNV	Q-202	IMP-4609	A/S	2015-09-16	Q1-2	VP1, partial CDS	MNV/Q-202/IMP-4609/Q1-2	GTCCTCGCCGGCAATGCCTTTACTGCTGGCAAGGTGGTTGTTGCCCTTGTACCACCCTATTTTCCCAAAGGGTCACTCACCACTGCTCAGATCACATGCTTTCCACATGTCATGTGTGATGTGCGCACCCTGGAGCCCATTCAACTGCCTCTTCTTGACGTGCGTCGAGTTCTTTGGCATGCTACCCAGGATCAGGAGGAATCTATGCGCCTGGTCT
MNV	Q-203	IMP-4617	A/S	2015-09-16	Q1-2	VP1, partial CDS	MNV/Q-203/IMP-4617/Q1-2	GTCCTCGCCGGCAATGCCTTTACTGCTGGCAAGGTGGTTGTTGCCCTTGTACCACCCTATTTTCCCAAAGGGTCACTCACCACTACTCAGATCACATGCTTTCCACATGTCATGTGTGATGTGCGCACCCTGGAGCCCATTCAATTGCCTCTTCTTGACGTGCGTCGAGTTCTTTGGCATGCTACCCAGGATCAGGAGGAATCTATGCGCCTGGTCT
MNV	Q-206	IMP-4641	A/S	2015-09-16	Q1-2	VP1, partial CDS	MNV/Q-206/IMP-4641/Q1-2	GTCCTCGCCGGCAATGCCTTTACTGCTGGCAAGGTGGTTGTTGCCCTTGTACCACCCTATTTCCCCAAAGGGTCACTCACCACTGCTCAGATCACATGCTTCCCACATGTCATGTGTGATGTGCGCACCCTGGAGCCCATTCAATTGCCTCTTCTTGATGTGCGTCGAGTTCTTTGGCATGCTACCCAGGATCAGGAGGAATCTATGCGCCTGGTCT
MNV	Q-207	IMP-4649	A/S	2015-09-16	Q1-2	VP1, partial CDS	MNV/Q-207/IMP-4649/Q1-2	GTCCTCGCCGGCAATGCCTTTACTGCTGGCAAGGTGGTTGTTGCCCTTGTACCACCCTATTTTCCCAAAGGGTCACTCACCACTGCTCAGATCACATGTTTCCCACATGTCATGTGTGATGTGCGCACCCTGGAGCCCATTCAATTGCCTCTTCTTGACGTGCGTCGAGTTCTTTGGCATGCTACCCAGGATCAGGAGGAATCTATGCGCCTGGTCT
MuSaV	M-015	IMP-0155	Liver	2014-08-21	M2	VP1, partial CDS	MuSaV/M-015/IMP-0155/M2	GCTCTGGGCTCTACGCTGGGCGCCTGATGGCAAGCATCTTGCCGCCTGGCGTTGAGCCGGGTGACATCCACAACCCAGGGGCTTTCCCCCACGCATTGATTGATGCACGCACGACCACTGCCTTCACCATCCCGGTCTACGACGTGCGCAACGTGGATTTCCACTACTCCACGCGCCCTGACCCTGTT
MuSaV	M-015	IMP-0160	A/S	2014-08-21	M2	VP1, partial CDS	MuSaV/M-015/IMP-0160/M2	GCTCTGTGCTCTACGCTGGGCGCCTGATGGCAAGCATCTTGCCGCCTGGCGTTGAGCCGGGTGACATCCACAACCCAGGGGCTTTCCCCCACGCATTGATTGATGCACGCACGACCACTGCCTTCACCATCCCGGTCTACGACGTGCGCAACGTGGATTTCCACTACTCCACGCGCCCTGACCCTGTT
MuSaV	M-017	IMP-0171	Liver	2014-08-22	M2	VP1, partial CDS	MuSaV/M-017/IMP-0171/M2	GCTCTGTGCTCTACGCTGGGCGCCTGATGGCAAGCATCTTGCCGCCTGGCGTTGAGCCGGGTGACATCCACAACCCAGGGGCTTTCCCCCACGCATTGATTGATGCACGCACGACCACTGCCTTCACCATCCCGGTCTACGACGTGCGCAACGTGGATTTCCACTACTCCACGCGCCCTGACCCTGTT
MuSaV	M-024	IMP-0232	A/S	2014-09-03	M2	VP1, partial CDS	MuSaV/M-024/IMP-0232/M2	GCTCTGTGCTCTACGCTGGGCGCCTGATGGCAAGCATCTTGCCGCCTGGCGTTGAGCCGGGTGACATCCACAACCCAGGGGCTTTCCCCCACGCATTGATTGATGCACGCACGACCACTGCCTTCACCATCCCGGTCTACGACGTGCGCAACGTGGATTTCCACTACTCCACGCGCCCTGACCCTGTT
MuSaV	M-031	IMP-0288	A/S	2014-09-04	M2	VP1, partial CDS	MuSaV/M-031/IMP-0288/M2	GCTCTGGCCTTTACGCGGGGCGCCTCATGGCAAGCATCCTGCCCCCCGGCATGGAGCCAGGTGACATACACAATCCAGGCGCATTTCCACACGCGCTCATTGATGCACGCACCACCACTGCCTTCACCATCCCGGTCTATGACGTGCGCAATGTGGATTTCCACTACACCACCAGGCCGGACCCTGTC
MuSaV	M-033	IMP-0299	Liver	2014-09-04	M2	VP1, partial CDS	MuSaV/M-033/IMP-0299/M2	GCTCTGTGCTCTACGCTGGGCGCCTGATGGCAAGCATCTTGCCGCCTGGCGTTGAGCCGGGTGACATCCACAACCCAGGAGCTTTTCCCCACGCATTGATTGATGCGCGCACGACCACTGCCTTCACCATCCCGGTCTACGACGTGCGCAACGTGGATTTCCACTACTCCACGCGCCCTGACCCTGTT
MuSaV	M-033	IMP-0304	A/S	2014-09-04	M2	VP1, partial CDS	MuSaV/M-033/IMP-0304/M2	GCTCTGTGCTCTACGCTGGGCGCCTGATGGCAAGCATCTTGCCGCCTGGCGTTGAGCCGGGTGACATCCACAACCCAGGAGCTTTTCCCCACGCATTGATTGATGCGCGCACGACCACTGCCTTCACCATCCCGGTCTACGACGTGCGCAACGTGGATTTCCACTACTCCACGCGCCCTGACCCTGTT
MuSaV	M-034	IMP-0307	Liver	2014-09-04	M2	VP1, partial CDS	MuSaV/M-034/IMP-0307/M2	GCTCTGGGCTCTACGCTGGGCGCCTGATGGCAAGCATCTTGCCGCCTGGCGTTGAGCCGGGTGACATCCACAACCCAGGGGCTTTCCCCCACGCATTGATTGATGCACGCACGACCACTGCCTTCACCATCCCGGTCTACGACGTGCGCAACGTGGATTTCCACTACTCCACGCGCCCTGACCCTGTT
MuSaV	M-035	IMP-0320	A/S	2014-09-04	M2	VP1, partial CDS	MuSaV/M-035/IMP-0320/M2	GCTCTGGCCTCTACGCGGGGCGCCTCATGGCAAGCATCCTGCCCCCCGGCATGGAGCCAGGTGACATACACAATCCAGGCGCATTTCCACACGCGCTCATTGATGCACGCACCACCACTGCCTTCACCATCCCGGTCTATGACGTGCGCAATGTGGATTTCCACTACACCACCAGGCCGGACCCTGTC
MuSaV	M-041	IMP-0362	F/P	2014-09-10	M3-1	VP1, partial CDS	MuSaV/M-041/IMP-0362/M3-1	GTTCTGGTCTCTACGCTGGGCGCCTCATGGCAAGCATCCTGCCCCCCGGCATGGAGCCAGGTGACATACACAATCCAGGCGCATTTCCACATGCGCTCATTGATGCGCGCACCACCACCGCCTTCACCATCCCGGTCTATGACGTGCGCAATGTGGATTTCCATTACACCACCAGGCCGGACCCTGTC
MuSaV	M-044	IMP-0392	A/S	2014-09-11	M3-1	VP1, partial CDS	MuSaV/M-044/IMP-0392/M3-1	GCTCTGGGCTCTACGCTGGTCGCCTCATGGCAAGCATCTTGCCGCCTGGCGTTGAGCCGGGTGACATCCACAACCCAGGCGCCTTCCCCCACGCATTGATTGATGCGCGCACGACCACTGCCTTCACCATCCCGGTCTACGACGTGCGCAACGTGGATTTCCACTACTCCACTCGCCCTGACCCTGTT
MuSaV	M-045	IMP-0400	A/S	2014-09-11	M3-1	VP1, partial CDS	MuSaV/M-045/IMP-0400/M3-1	GCTCTGGGCTCTACGCTGGTCGCCTCATGGCAAGCATCTTGCCGCCTGGCGTTGAGCCGGGTGACATCCACAACCCAGGCGCCTTCCCCCACGCATTGATTGATGCGCGCACGACCACTGCCTTCACCATCCCGGTCTACGACGTGCGCAACGTGGATTTCCACTACTCCACGCGCCCTGACCCTGTT
MuSaV	M-046	IMP-0403	Liver	2014-09-11	M3-1	VP1, partial CDS	MuSaV/M-046/IMP-0403/M3-1	GCTCTGGGCTCTACGCTGGTCGCCTCATGGCAAGCATCTTGCCGCCTGGCGTTGAGCCGGGTGACATCCACAACCCAGGCGCCTTCCCCCACGCATTGATTGACGCGCGCACGACCACTGCCTTCACCATCCCGGTCTACGACGTGCGCAACGTGGATTTCCACTACTCCACGCGCCCTGACCCTGTT
MuSaV	M-046	IMP-0408	A/S	2014-09-11	M3-1	VP1, partial CDS	MuSaV/M-046/IMP-0408/M3-1	GCTCTGGGCTCTACGCTGGTCGCCTCATGGCAAGCATCTTGCCGCCTGGCGTTGAGCCGGGTGACATCCACAACCCAGGCGCCTTCCCCCACGCATTGATTGATGCGCGCACGACCACTGCCTTCACCATCCCGGTCTACGACGTGCGCAACGTGGATTTCCACTACTCCACGCGCCCTGACCCTGTT
MuSaV	M-048	IMP-0424	A/S	2014-09-11	M3-1	VP1, partial CDS	MuSaV/M-048/IMP-0424/M3-1	GCTCTGTGCTCTACGCTGGTCGCCTCATGGCAAGCATCTTGCCGCCTGGCGTTGAGCCGGGTGACATCCACAACCCAGGCGCCTTCCCCCACGCATTGATTGATGCGCGCACGACCACTGCCTTCACCATCCCGGTCTACGACGTGCGCAACGTGGATTTCCACTACTCCACGCGCCCTGACCCTGTT
MuSaV	M-058	IMP-0499	Liver	2014-09-11	M3-1	VP1, partial CDS	MuSaV/M-058/IMP-0499/M3-1	GCTCTGGGCTCTACGCTGGGCGCCTGATGGCAAGCATCTTGCCGCCTGGCGTTGAGCCGGGTGACATCCACAACCCAGGCGCCTTCCCCCACGCATTGATTGATGCGCGCACGACCACTGCCTTCACCATCCCGGTCTACGACGTGCGCAACGTGGATTTCCACTACTCCACGCGCCCTGACCCTGTT
MuSaV	M-060	IMP-0515	Liver	2014-09-11	M3-1	VP1, partial CDS	MuSaV/M-060/IMP-0515/M3-1	GCTCTGGGCTCTACGCTGGTCGCCTCATGGCAAGCATCTTGCCGCCTGGCGTTGAGCCGGGTGACATCCACAACCCAGGCGCCTTCCCCCACGCATTGATTGATGCGCGCACGACCACTGCCTTCACCATCCCGGTCTACGACGTGCGCAACGTGGATTTTCACTACTCCACGCGCCCTGACCCTGTT
MuSaV	M-060	IMP-0520	A/S	2014-09-11	M3-1	VP1, partial CDS	MuSaV/M-060/IMP-0520/M3-1	GCTCTGGGCTCTACGCTGGTCGCCTCATGGCAAGCATCTTGCCGCCTGGCGTTGAGCCGGGTGACATCCACAACCCAGGCGCCTTCCCCCACGCATTGATTGATGCGCGCACGACCACTGCCTTCACCATCCCGGTCTACGACGTGCGCAACGTGGATTTTCACTACTCCACGCGCCCTGACCCTGTT
MuSaV	M-072	IMP-0611	Liver	2014-09-17	M3-1	VP1, partial CDS	MuSaV/M-072/IMP-0611/M3-1	GCTCTGGGCTCTACGCTGGGCGCCTGATGGCAAGCATCTTGCCGCCTGGCGTTGAGCCGGGTGACATCCACAACCCAGGCGCCTTCCCCCACGCATTGATTGATGCGCGCACGACCACTGCCTTCACCATCCCGGTCTACGACGTGCGCAACGTGGATTTCCACTACTCCACGCGCCCTGACCCTGTT
MuSaV	M-073	IMP-0619	Liver	2014-09-17	M3-1	VP1, partial CDS	MuSaV/M-073/IMP-0619/M3-1	GCTCTGGGCTCTACGCTGGTCGCCTCATGGCAAGCATCTTGCCGCCTGGCGTTGAGCCGGGTGACATCCACAACCCAGGCGCCTTCCCCCACGCATTGATTGATGCGCGCACGACCACTGCCTTCACCATCCCGGTCTACGACGTGCGCAACGTGGATTTCCACTACTCCACGCGCCCTGACCCTGTT
MuSaV	M-080	IMP-0675	Liver	2014-09-18	M3-1	VP1, partial CDS	MuSaV/M-080/IMP-0675/M3-1	GCTCTGGGCTCTACGCTGGTCGCCTCATGGCAAGCATCTTGCCGCCTGGCGTTGAGCCGGGTGACATCCACAACCCAGGCGCCTTCCCCCACGCATTGATTGATGCGCGCACGACCACTGCCTTCACCATCCCGGTCTACGACGTGCGCAACGTGGATTTCCACTACTCCACGCGCCCTGACCCTGTT
MuSaV	M-083	IMP-0704	A/S	2014-09-19	M3-1	VP1, partial CDS	MuSaV/M-083/IMP-0704/M3-1	GTTCTGGTCTCTACGCGGGGCGCCTCATGGCAAGCATCCTGCCCCCCGGCATGGAGCCAGGTGACATACACAATCCAGGTGCATTTCCACACGCGCTCATTGACGCGCGCACCACCACTGCCTTCACCATCCCGGTCTATGACGTGCGCAATGTGGATTTCCATTACACCACCAGGCCGGACCCTGTC
MuSaV	M-084	IMP-0707	Liver	2014-09-19	M3-1	VP1, partial CDS	MuSaV/M-084/IMP-0707/M3-1	GCTCTGGGCTCTACGCTGGTCGCCTCATGGCAAGCATCTTGCCGCCTGGCGTTGAGCCGGGTGACATCCACAACCCAGGCGCCTTCCCCCACGCATTGATTGATGCGCGCACGACCACTGCCTTCACCATCCCGGTCTACGACGTGCGCAACGTGGATTTCCACTACTCCACGCGCCCTGACCCTGTT
MuSaV	M-092	IMP-0771	Liver	2014-10-22	M3-1	VP1, partial CDS	MuSaV/M-092/IMP-0771/M3-1	GCTCTGTGCTCTACGCTGGGCGCCTGATGGCAAGCATCTTGCCGCCTGGCGTTGAGCCGGGTGACATCCACAACCCAGGCGCCTTCCCCCACGCATTGATTGATGCGCGCACGACCACTGCCTTCACCATCCCGGTCTACGACGTGCGCAACGTGGATTTCCACTACTCCACGCGCCCTGACCCTGTT
MuSaV	M-093	IMP-0784	A/S	2014-10-22	M3-1	VP1, partial CDS	MuSaV/M-093/IMP-0784/M3-1	GCTCTGGGCTCTACGCTGGGCGCCTGATGGCAAGCATCTTGCCGCCTGGCGTTGAGCCGGGTGACATCCACAACCCAGGCGCCTTCCCCCACGCATTGATTGATGCGCGCACGACCACTGCCTTCACCATCCCGGTCTACGACGTGCGCAACGTGGATTTCCACTACTCCACGCGCCCTGACCCTGTT
MuSaV	M-095	IMP-0800	A/S	2014-10-22	M3-1	VP1, partial CDS	MuSaV/M-095/IMP-0800/M3-1	GCTCTGTGCTCTACGCTGGGCGCCTGATGGCAAGCATCTTGCCGCCTGGCGTTGAGCCGGGTGACATCCACAACCCAGGCGCCTTCCCCCACGCATTGATTGATGCGCGCACGACCACTGCCTTCACCATCCCGGTCTACGACGTGCGCAACGTGGATTTCCACTACTCCACGCGCCCTGACCCTGTT
MuSaV	M-098	IMP-0819	Liver	2014-10-22	M3-1	VP1, partial CDS	MuSaV/M-098/IMP-0819/M3-1	GCTCTGTGCTCTACGCTGGGCGCCTGATGGCAAGCATCTTGCCGCCTGGCGTTGAGCCGGGTGACATCCACAACCCAGGCGCCTTCCCCCACGCATTGATTGATGCGCGCACGACCACTGCCTTCACCATCCCGGTCTACGACGTGCGCAACGTGGATTTCCACTACTCCACGCGCCCTGACCCTGTT
MuSaV	M-103	IMP-0884	Liver	2015-03-31	M3-2	VP1, partial CDS	MuSaV/M-103/IMP-0884/M3-2	GCTCTGTGCTCTACGCTGGGCGCCTGATGGCAAGCATCTTGCCGCCTGGCGTTGAGCCGGGTGACATCCACAACCCAGGCGCCTTCCCCCACGCGTTGATTGATGCGCGCACGACCACTGCCTTCACCATCCCGGTCTACGACGTGCGCAATGTGGATTTCCACTACTCCACGCGCCCTGACCCTGTT
MuSaV	M-103	IMP-0889	A/S	2015-03-31	M3-2	VP1, partial CDS	MuSaV/M-103/IMP-0889/M3-2	GCTCTGTGCTCTACGCTGGGCGCCTGATGGCAAGCATCTTGCCGCCTGGCGTTGAGCCGGGTGACATCCACAACCCAGGCGCCTTCCCCCACGCGTTGATTGATGCGCGCACGACCACTGCCTTCACCATCCCGGTCTACGACGTGCGCAATGTGGATTTCCACTACTCCACGCGCCCTGACCCTGTT
MuSaV	M-104	IMP-0897	A/S	2015-03-31	M3-2	VP1, partial CDS	MuSaV/M-104/IMP-0897/M3-2	GCTCTGTGCTCTACGCTGGGCGCCTGATGGCAAGCATCTTGCCGCCTGGCGTTGAGCCGGGTGACATCCACAACCCAGGCGCCTTCCCCCACGCATTGATTGATGCGCGCACGACCACTGCCTTCACCATCCCGGTCTACGACGTGCGCAACGTGGATTTCCACTACTCCACGCGCCCTGACCCTGTT
MuSaV	M-105	IMP-0905	A/S	2015-03-31	M3-2	VP1, partial CDS	MuSaV/M-105/IMP-0905/M3-2	GCTCTGTGCTCTACGCTGGGCGCCTGATGGCAAGCATCTTGCCGCCTGGCGTTGAGCCGGGTGACATCCACAACCCAGGCGCCTTCCCCCACGCATTGATTGATGCGCGCACGACCACTGCCTTCACCATCCCGGTCTACGACGTGCGCAACGTGGATTTCCACTACTCCACGCGCCCTGACCCTGTT
MuSaV	M-110	IMP-0940	Liver	2015-03-31	M3-2	VP1, partial CDS	MuSaV/M-110/IMP-0940/M3-2	GTTCTGGTCTCTACGCTGGGCGCCTCATGGCAAGCATCCTGCCCCCCGGCATGGAGCCAGGTGACATACACAATCCAGGCGCATTTCCACATGCGCTCATTGATGCGCGCACCACCACCGCCTTCACCATCCCGGTCTATGACGTGCGCAATGTGGATTTCCATTACACCACCAGGCCGGACCCTGTC
MuSaV	M-111	IMP-0953	A/S	2015-03-31	M3-2	VP1, partial CDS	MuSaV/M-111/IMP-0953/M3-2	GTTCTGGTCTCTACGCTGGGCGCCTCATGGCAAGCATCCTGCCCCCCGGCATGGAGCCAGGTGACATACACAATCCAGGCGCATTTCCACATGCGCTCATTGATGCGCGCACCACCACCGCCTTCACCATCCCGGTCTATGACGTGCGCAATGTGGATTTCCATTACACCACCAGGCCGGACCCTGTC
MuSaV	M-113	IMP-0964	Liver	2015-03-31	M3-2	VP1, partial CDS	MuSaV/M-113/IMP-0964/M3-2	GCTCTGTGCTCTACGCTGGGCGCCTGATGGCAAGCATCTTGCCGCCTGGCGTTGAGCCGGGTGACATCCACAACCCAGGCGCCTTCCCCCACGCATTGATTGATGCGCGCACGACCACTGCCTTCACCATCCCGGTCTACGACGTGCGCAACGTGGATTTCCACTACTCCACGCGCCCTGACCCTGTT
MuSaV	M-118	IMP-1009	A/S	2015-04-01	M3-2	VP1, partial CDS	MuSaV/M-118/IMP-1009/M3-2	GCTCTGTGCTCTACGCTGGGCGCCTGATGGCAAGCATCTTGCCGCCTGGCGTTGAGCCGGGTGACATCCACAACCCAGGCGCCTTCCCCCACGCGTTGATTGATGCGCGCACGACCACTGCCTTCACCATCCCGGTCTACGACGTGCGCAATGTGGATTTCCACTACTCCACGCGCCCTGACCCTGTT
MuSaV	M-119	IMP-1012	Liver	2015-04-01	M3-2	VP1, partial CDS	MuSaV/M-119/IMP-1012/M3-2	GCTCTGTGCTCTACGCTGGGCGCCTGATGGCAAGCATCTTGCCGCCTGGCGTTGAGCCGGGTGACATCCACAACCCAGGCGCCTTCCCCCACGCATTGATTGATGCGCGCACGACCACTGCCTTCACCATCCCGGTCTACGACGTGCGCAACGTGGATTTCCACTACTCCACGCGCCCTGACCCTGTT
MuSaV	M-119	IMP-1017	A/S	2015-04-01	M3-2	VP1, partial CDS	MuSaV/M-119/IMP-1017/M3-2	GCTCTGTGCTCTACGCTGGGCGCCTGATGGCAAGCATCTTGCCGCCTGGCGTTGAGCCGGGTGACATCCACAACCCAGGCGCCTTCCCCCACGCATTGATTGATGCGCGCACGACCACTGCCTTCACCATCCCGGTCTACGACGTGCGCAACGTGGATTTCCACTACTCCACGCGCCCTGACCCTGTT
MuSaV	M-120	IMP-1025	A/S	2015-04-01	M3-2	VP1, partial CDS	MuSaV/M-120/IMP-1025/M3-2	GCTCTGGGCTCTACGCTGGGCGCCTGATGGCAAGCATCTTGCCGCCTGGCGTTGAGCCGGGTGACATCCACAACCCAGGCGCCTTCCCCCACGCATTGATTGATGCGCGCACGACCACTGCCTTCACCATCCCGGTCTACGACGTGCGCAACGTGGATTTCCACTACTCCACGCGCCCTGACCCTGTT
MuSaV	M-122	IMP-1036	Liver	2015-04-01	M3-2	VP1, partial CDS	MuSaV/M-122/IMP-1036/M3-2	GCTCTGTGCTCTACGCTGGGCGCCTGATGGCAAGCATCTTGCCGCCTGGCGTTGAGCCGGGTGACATCCACAACCCAGGCGCCTTCCCCCACGCATTGATTGATGCGCGCACGACCACTGCCTTCACCATCCCGGTCTACGACGTGCGCAACGTGGATTTCCACTACTCCACGCGCCCTGACCCTGTT
MuSaV	M-126	IMP-1068	Liver	2015-04-01	M3-2	VP1, partial CDS	MuSaV/M-126/IMP-1068/M3-2	GTTCTGGTCTCTACGCTGGGCGCCTCATGGCAAGCATCCTGCCCCCCGGCATGGAGCCAGGTGACATACACAATCCAGGCGCATTTCCACATGCGCTCATTGATGCGCGCACCACCACCGCCTTCACCATCCCGGTCTATGACGTGCGCAATGTGGATTTCCATTACACCACCAGGCCGGACCCTGTC
MuSaV	M-130	IMP-1100	Liver	2015-04-02	M3-2	VP1, partial CDS	MuSaV/M-130/IMP-1100/M3-2	GCTCTGGGCTCTACGCTGGGCGCCTGATGGCAAGCATCTTGCCGCCTGGCGTTGAGCCGGGTGACATCCACAACCCAGGCGCCTTCCCCCACGCATTGATTGATGCGCGCACGACCACTGCCTTCACCATCCCGGTCTACGACGTGCGCAACGTGGATTTCCACTACTCCACGCGCCCTGACCCTGTT
MuSaV	M-130	IMP-1105	A/S	2015-04-02	M3-2	VP1, partial CDS	MuSaV/M-130/IMP-1105/M3-2	GCTCTGTGCTCTACGCTGGGCGCCTGATGGCAAGCATCTTGCCGCCTGGCGTTGAGCCGGGTGACATCCACAACCCAGGCGCCTTCCCCCACGCATTGATTGATGCGCGCACGACCACTGCCTTCACCATCCCGGTCTACGACGTGCGCAACGTGGATTTCCACTACTCCACGCGCCCTGACCCTGTT
MuSaV	M-132	IMP-1121	A/S	2015-04-02	M3-2	VP1, partial CDS	MuSaV/M-132/IMP-1121/M3-2	GTTCTGGTCTCTACGCTGGGCGCCTCATGGCAAGCATCCTGCCCCCCGGCATGGAGCCAGGTGACATACACAATCCAGGCGCATTTCCACATGCGCTCATTGATGCGCGCACCACCACCGCCTTCACCATCCCGGTCTATGACGTGCGCAATGTGGATTTCCATTACACCACCAGGCCGGACCCTGTC
MuSaV	M-134	IMP-1132	Liver	2015-04-07	M3-2	VP1, partial CDS	MuSaV/M-134/IMP-1132/M3-2	GCTCTGTGCTCTACGCTGGGCGCCTGATGGCAAGCATCTTGCCGCCTGGCGTTGAGCCGGGTGACATCCACAACCCAGGCGCCTTCCCCCACGCATTGATTGATGCGCGCACGACCACTGCCTTCACCATCCCGGTCTACGACGTGCGCAACGTGGACTTCCATTACTCCACGCGCCCTGACCCTGTT
MuSaV	M-134	IMP-1137	A/S	2015-04-07	M3-2	VP1, partial CDS	MuSaV/M-134/IMP-1137/M3-2	GCTCTGTGCTCTACGCTGGGCGCCTGATGGCAAGCATCTTGCCGCCTGGCGTTGAGCCGGGTGACATCCACAACCCAGGCGCCTTCCCCCACGCATTGATTGATGCGCGCACGACCACTGCCTTCACCATCCCGGTCTACGACGTGCGCAACGTGGACTTCCATTACTCCACGCGCCCTGACCCTGTT
MuSaV	M-136	IMP-1148	Liver	2015-04-07	M3-2	VP1, partial CDS	MuSaV/M-136/IMP-1148/M3-2	GCTCTGKGCTCTACGCTGGGCGCCTGATGGCAAGCATCTTGCCGCCTGGCGTTGAGCCGGGTGACATCCACAACCCAGGCGCCTTCCCCCACGCATTGATTGATGCGCGCACGACCACTGCCTTCACCATCCCGGTCTACGACGTGCGCAACGTGGATTTCCACTACTCCACGCGCCCTGACCCTGTT
MuSaV	M-136	IMP-1153	A/S	2015-04-07	M3-2	VP1, partial CDS	MuSaV/M-136/IMP-1153/M3-2	GCTCTGTGCTCTACGCTGGGCGCCTGATGGCAAGCATCTTGCCGCCTGGCGTTGAGCCGGGTGACATCCACAACCCAGGCGCCTTCCCCCACGCATTGATTGATGCGCGCACGACCACTGCCTTCACCATCCCGGTCTACGACGTGCGCAACGTGGATTTCCACTACTCCACGCGCCCTGACCCTGTT
MuSaV	M-137	IMP-1161	A/S	2015-04-07	M3-2	VP1, partial CDS	MuSaV/M-137/IMP-1161/M3-2	GTTCTGGTCTCTACGCTGGGCGCCTCATGGCAAGCATCCTGCCCCCCGGCATGGAGCCAGGTGACATACACAATCCAGGCGCATTTCCACATGCGCTCATTGATGCGCGCACCACCACCGCCTTCACCATCCCGGTCTATGACGTGCGCAATGTGGATTTCCACTACACCACCAGGCCGGACCCTGTC
MuSaV	M-138	IMP-1169	A/S	2015-04-07	M3-2	VP1, partial CDS	MuSaV/M-138/IMP-1169/M3-2	GTTCTGGTCTCTACGCTGGGCGCCTCATGGCAAGCATCCTGCCCCCCGGCATGGAGCCAGGTGACATACACAATCCAGGCGCATTTCCACATGCGCTCATTGATGCGCGCACCACCACCGCCTTCACCATCCCGGTCTATGACGTGCGCAATGTGGATTTCCATTACACCACCAGGCCGGACCCTGTC
MuSaV	M-145	IMP-1220	Liver	2015-04-08	M3-2	VP1, partial CDS	MuSaV/M-145/IMP-1220/M3-2	GCTCTGTGCTCTACGCTGGGCGCTTGATGGTAAGCATCTTGCCGCCTGGCGTTGAGCCGGGTGACATCCACAACCCAGGCGCCTTCCCCCACGCATTGATTGATGCGCGCACGACCACTGCCTTCACCATCCCGGTCTACGACGTGCGCAACGTGGATTTTCACTACTCCACGCGCCCTGACCCTGTT
MuSaV	M-149	IMP-1257	A/S	2015-04-08	M3-2	VP1, partial CDS	MuSaV/M-149/IMP-1257/M3-2	GCTCTGTGCTCTACGCTGGGCGCCTGATGGCAAGCATCTTGCCGCCTGGCGTTGAGCCGGGCGACATCCACAACCCAGGAGCCTTCCCCCACGCATTGATTGATGCGCGCACGACCACTGCCTTCACCATCCCGGTCTACGACGTGCGCAACGTGGATTTCCACTACTCCACGCGCCCTGACCCTGTT
MuSaV	Q-002	IMP-1281	A/S	2014-10-28	Q1-1	VP1, partial CDS	MuSaV/Q-002/IMP-1281/Q1-1	GTTCTGGGCTCTATGCTGGGCGCCTGATGGCTAGCATCCTACCGCCCGGCGTCGAGCCGGGTGACATCCACAATCCGGGGGCGTTTCCCCATGCACTGATTGATGCGCGCACGACCACTGCCTTCACCATCCCGGTCTATGACGTGCGCAACGTGGACTTCCACTACTCCACGCGCCCCGACCCTGTC
MuSaV	Q-012	IMP-1361	A/S	2014-10-28	Q1-1	VP1, partial CDS	MuSaV/Q-012/IMP-1361/Q1-1	GTTCTGGGCTCTATGCTGGGCGCCTGATGGCTAGCATCCTACCGCCCGGCGTCGAGCCGGGTGACATCCACAATCCGGGGGCGTTTCCCCATGCACTGATTGATGCGCGCACGACCACTGCCTTCACCATCCCGGTCTATGACGTGCGCAACGTGGACTTCCACTACTCCACGCGCCCCGACCCTGTC
MuSaV	Q-050	IMP-1665	A/S	2014-10-28	Q1-1	VP1, partial CDS	MuSaV/Q-050/IMP-1665/Q1-1	GTTCTGGGCTCTATGCTGGGCGCCTGATGGCTAGCATCCTACCGCCCGGCGTCGAGCCGGGTGACATCCACAATCCGGGGGCGTTTCCCCATGCACTGATTGATGCGCGCACGACCACTGCCTTCACCATCCCGGTCTATGACGTGCGCAACGTGGACTTCCACTACTCCACGCGCCCTGACCCTGTC
MuSaV	Q-069	IMP-1813	Liver	2014-11-06	Q1-1	VP1, partial CDS	MuSaV/Q-069/IMP-1813/Q1-1	GTTCTGGGCTTTATGCTGGGCGCCTGATGGCTAGCATCCTACCGCCCGGCGTCGAGCCGGGCGACATCCACAATCCGGGGGCATTTCCCCATGCACTGATTGATGCGCGCACGACCACTGCCTTCACCATCCCAGTCTATGACGTGCGCAACGTGGACTTCCACTACTCCACGCGCCCTGACCCTGTT
MuSaV	Q-069	IMP-1818	A/S	2014-11-06	Q1-1	VP1, partial CDS	MuSaV/Q-069/IMP-1818/Q1-1	GTTCTGGGCTTTATGCTGGGCGCCTGATGGCTAGCATCCTACCGCCCGGCGTCGAGCCGGGCGACATCCACAATCCGGGGGCATTTCCCCATGCACTGATTGATGCGCGCACGACCACTGCCTTCACCATCCCAGTCTATGACGTGCGCAACGTGGACTTCCACTACTCCACGCGCCCTGACCCTGTT
MuSaV	Q-072	IMP-1837	Liver	2014-11-06	Q1-1	VP1, partial CDS	MuSaV/Q-072/IMP-1837/Q1-1	GTTCTGGGCTTTATGCTGGGCGCCTGATGGCTAGCATCCTACCGCCCGGCGTCGAGCCGGGCGACATCCACAATCCGGGGGCATTTCCCCACGCACTGATTGATGCGCGCACGACCACTGCCTTCACCATCCCAGTCTATGACGTGCGCAACGTGGACTTCCACTACTCCACGCGCCCTGACCCTGTT
MuSaV	Q-077	IMP-1882	A/S	2014-11-06	Q1-1	VP1, partial CDS	MuSaV/Q-077/IMP-1882/Q1-1	GCTCTGGTCTCTATGCTGGCCGGTTAATGGCTAGCATTTTGCCCCCTGGCATTGAGCCGGGCGACATTTCCAACCCTGGGGCCTTCCCTCACGCGCTCATAGACGCCCGCACCACCACGGCCTTTACCATCCCTGTCTATGATGTGAGGAATGTGGAATTTCATTACCTGACTCGGCCCGACCCGGTA
MuSaV	Q-093	IMP-2005	Liver	2014-11-06	Q1-1	VP1, partial CDS	MuSaV/Q-093/IMP-2005/Q1-1	GCTCTGGTCTCTATGCTGGCCGGTTAATGGCTAGCATTTTGCCCCCTGGCATTGAGCCGGGCGACATTTCCAACCCTGGGGCCTTCCCTCACGCGCTCATAGACGCCCGCACCACCACGGCCTTTACCATCCCTGTCTATGATGTGAGGAATGTGGAATTTCATTACCTGACTCGGCCCGACCCGGTA
MuSaV	Q-093	IMP-2010	A/S	2014-11-06	Q1-1	VP1, partial CDS	MuSaV/Q-093/IMP-2010/Q1-1	GCTCTGGTCTCTATGCTGGCCGGTTAATGGCTAGCATTTTGCCCCCTGGCATTGAGCCGGGCGACATTTCCAACCCTGGGGCCTTCCCTCACGCGCTCATAGACGCCCGCACCACCACGGCCTTTACCATCCCTGTCTATGATGTGAGGAATGTGGAATTTCATTACCTGACTCGGCCCGACCCGGTA
MuSaV	Q-101	IMP-2069	Liver	2014-11-07	Q1-1	VP1, partial CDS	MuSaV/Q-101/IMP-2069/Q1-1	GTTCTGGGCTTTATGCTGGGCGCCTGATGGCTAGCATCCTACCGCCCGGCGTCGAGCCAGGCGACATCCACAATCCGGGGGCATTTCCCCATGCACTGATTGATGCGCGCACGACCACTGCCTTCACCATCCCAGTCTATGACGTGCGCAACGTGGACTTCCACTACTCCACGCGCCCTGACCCTGTT
MuSaV	Q-104	IMP-2090	Liver	2014-11-07	Q1-1	VP1, partial CDS	MuSaV/Q-104/IMP-2090/Q1-1	GTTCTGGGCTTTATGCTGGGCGCCTGATGGCTAGCATCCTACCGCCCGGCGTCGAGCCGGGCGACATCCACAATCCGGGGGCATTTCCCCATGCACTGATTGATGCGCGCACGACCACTGCCTTCACCATCCCAGTCTATGACGTGCGCAACGTGGACTTCCACTACTCCACGCGCCCTGACCCTGTT
MuSaV	Q-110	IMP-2136	A/S	2014-11-12	Q1-1	VP1, partial CDS	MuSaV/Q-110/IMP-2136/Q1-1	GTTCTGGGCTCTATGCTGGGCGCCTGATGGCTAGCATCCTACCGCCCGGCGTCGAGCCGGGTGACATCCACAATCCGGGGGCGTTTCCCCATGCACTGATTGATGCGCGCACGACCACTGCCTTCACCATCCCGGTCTATGACGTGCGCAACGTGGACTTCCACTACTCCACGCGCCCCGACCCTGTC
MuSaV	Q-124	IMP-2230	Liver	2014-11-13	Q1-1	VP1, partial CDS	MuSaV/Q-124/IMP-2230/Q1-1	GTTCTGGGCTTTATGCTGGGCGCCTGATGGCTAGCATCCTACCGCCCGGCGTCGAGCCAGGCGACATCCACAATCCGGGGGCATTTCCCCATGCACTGATTGATGCGCGCACGACCACTGCCTTCACCATCCCAGTCTATGACGTGCGCAACGTGGACTTCCACTACTCCACGCGCCCTGACCCTGTT
MuSaV	Q-125	IMP-2237	Liver	2014-11-13	Q1-1	VP1, partial CDS	MuSaV/Q-125/IMP-2237/Q1-1	GTTCTGGGCTTTATGCTGGGCGCCTGATGGCTAGCATCCTACCGCCCGGCGTCGAGCCAGGCGACATCCACAATCCGGGGGCATTTCCCCATGCACTGATTGATGCGCGCACGACCACTGCCTTCACCATCCCAGTCTATGACGTGCGCAACGTGGACTTCCACTACTCCACGCGCCCTGACCCTGTT
MuSaV	Q-127	IMP-2251	Liver	2014-11-13	Q1-1	VP1, partial CDS	MuSaV/Q-127/IMP-2251/Q1-1	GTTCTGGGCTTTATGCTGGGCGCCTGATGGCTAGCATCCTACCGCCCGGCGTCGAGCCAGGCGACATCCACAATCCGGGGGCATTTCCCCATGCACTGATTGATGCGCGCACGACCACTGCCTTCACCATCCCAGTCTATGACGTGCGCAACGTGGAATTCCACTACTCCACGCGCCCTGACCCTGTT
MuSaV	Q-128	IMP-2258	Liver	2014-11-13	Q1-1	VP1, partial CDS	MuSaV/Q-128/IMP-2258/Q1-1	GTTCTGGGCTTTATGCTGGGCGCCTGATGGCTAGCATCCTACCGCCCGGCGTCGAGCCAGGCGACATCCACAATCCGGGGGCATTTCCCCATGCACTGATTGATGCGCGCACGACCACTGCCTTCACCATCCCAGTCTATGACGTGCGCAACGTGGACTTCCACTACTCCACGCGCCCTGACCCTGTT
MuSaV	Q-128	IMP-2262	A/S	2014-11-13	Q1-1	VP1, partial CDS	MuSaV/Q-128/IMP-2262/Q1-1	GTTCTGGGCTTTATGCTGGGCGCCTGATGGCTAGCATCCTACCGCCCGGCGTCGAGCCAGGCGACATCCACAATCCGGGGGCATTTCCCCATGCACTGATTGATGCGCGCACGACCACTGCCTTCACCATCCCAGTCTATGACGTGCGCAACGTGGACTTCCACTACTCCACGCGCCCTGACCCTGTT
MuSaV	M-152	IMP-2413	A/S	2015-04-08	M3-2	VP1, partial CDS	MuSaV/M-152/IMP-2413/M3-2	GCTCTGGGCTCTACGCTGGGCGCCTGATGGCAAGCATCTTGCCGCCTGGCGTTGAGCCGGGCGACATCCACAACCCAGGAGCCTTCCCCCACGCATTGATTGATGCGCGCACGACCACTGCCTTCACCATCCCGGTCTACGACGTGCGCAACGTGGATTTCCACTACTCCACGCGCCCTGACCCTGTT
MuSaV	M-153	IMP-2421	A/S	2015-04-08	M3-2	VP1, partial CDS	MuSaV/M-153/IMP-2421/M3-2	GCTCTGGGCTCTACGCTGGGCGCCTGATGGCAAGCATCTTGCCGCCTGGCGTTGAGCCGGGCGACATCCACAACCCAGGAGCCTTCCCCCACGCATTGATTGATGCGCGCACGACCACTGCCTTCACCATCCCGGTCTACGACGTGCGCAACGTGGATTTCCACTACTCCACGCGCCCTGACCCTGTT
MuSaV	M-154	IMP-2429	A/S	2015-04-08	M3-2	VP1, partial CDS	MuSaV/M-154/IMP-2429/M3-2	GCTCTGGGCTCTACGCTGGGCGCCTGATGGCAAGCATCTTGCCGCCTGGCGTTGAGCCGGGCGACATCCACAACCCAGGAGCCTTCCCCCACGCATTGATTGATGCGCGCACGACCACTGCCTTCACCATCCCGGTCTACGACGTGCGCAACGTGGATTTCCACTACTCCACGCGCCCTGACCCTGTT
MuSaV	Q-143	IMP-4137	A/S	2015-09-09	Q1-2	VP1, partial CDS	MuSaV/Q-143/IMP-4137/Q1-2	GTTCTGGGCTTTATGCTGGGCGCCTGATGGCTAGCATCCTACCGCCCGGCGTCGAGCCAGGCGACATCCACAATCCGGGGGCATTTCCCCATGCACTGATTGATGCGCGCACGACCACTGCCTTCACCATCCCAGTCTATGACGTGCGCAACGTGGACTTCCACTACTCCACGCGCCCTGACCCTGTT
MuSaV	Q-165	IMP-4313	A/S	2015-09-09	Q1-2	VP1, partial CDS	MuSaV/Q-165/IMP-4313/Q1-2	GTTCTGGGCTCTATGCTGGGCGCCTGATGGCTAGCATCCTACCGCCCGGCGTCGAGCCGGGTGACATCCACAACCCGGGGGCATTTCCCCATGCACTGATTGATGCGCGCACGACCACTGCCTTCACCATCCCGGTTTATGACGTGCGCAACGTGGACTTCCACTACTCCACGCGCCCTGACCCTGTC
MuSaV	Q-168	IMP-4332	Liver	2015-09-10	Q1-2	VP1, partial CDS	MuSaV/Q-168/IMP-4332/Q1-2	GTTCTGGGCTTTATGCTGGGCGCCTGATGGCTAGCATCCTACCGCCCGGCGTCGAGCCAGGCGACATCCACAATCCGGGGGCATTTCCCCATGCACTGATTGATGCGCGCACGACCACTGCCTTCACCATCCCAGTCTATGACGTGCGCAACGTGGACTTCCACTACTCCACGCGCCCTGACCCTGTT
MuSaV	Q-168	IMP-4337	A/S	2015-09-10	Q1-2	VP1, partial CDS	MuSaV/Q-168/IMP-4337/Q1-2	GTTCTGGGCTTTATGCTGGGCGCCTGATGGCTAGCATCCTACCGCCCGGCGTCGAGCCAGGCGACATCCACAATCCGGGGGCATTTCCCCATGCACTGATTGATGCGCGCACGACCACTGCCTTCACCATCCCAGTCTATGACGTGCGCAACGTGGACTTCCACTACTCCACGCGCCCTGACCCTGTT
MuSaV	Q-169	IMP-4345	A/S	2015-09-10	Q1-2	VP1, partial CDS	MuSaV/Q-169/IMP-4345/Q1-2	GTTCTGGGCTTTATGCTGGGCGCCTGATGGCTAGCATCCTACCGCCCGGCGTCGAGCCAGGCGACATCCACAATCCGGGGGCATTTCCCCATGCACTGATTGATGCGCGCACGACCACTGCCTTCACCATCCCAGTCTATGACGTGCGCAACGTGGACTTCCACTACTCCACGCGCCCTGACCCTGTT
MuSaV	Q-177	IMP-4404	Liver	2015-09-10	Q1-2	VP1, partial CDS	MuSaV/Q-177/IMP-4404/Q1-2	GTTCTGGGCTTTATGCTGGGCGCCTGATGGCTAGCATCCTACCGCCCGGCGTCGAGCCAGGCGACATCCACAATCCGGGGGCATTTCCCCATGCACTGATTGATGCGCGCACGACCACTGCCTTCACCATCCCAGTCTATGACGTGCGCAACGTGGACTTCCACTACTCCACGCGCCCTGACCCTGTT
MuSaV	Q-177	IMP-4409	A/S	2015-09-10	Q1-2	VP1, partial CDS	MuSaV/Q-177/IMP-4409/Q1-2	GTTCTGGGCTTTATGCTGGGCGCCTGATGGCTAGCATCCTACCGCCCGGCGTCGAGCCAGGCGACATCCACAATCCGGGGGCATTTCCCCATGCACTGATTGATGCGCGCACGACCACTGCCTTCACCATCCCAGTCTATGACGTGCGCAACGTGGACTTCCACTACTCCACGCGCCCTGACCCTGTT
MuSaV	Q-185	IMP-4468	Liver	2015-09-15	Q1-2	VP1, partial CDS	MuSaV/Q-185/IMP-4468/Q1-2	GTTCTGGGCTCTATGCTGGGCGCCTGATGGCTAGCATCCTACCGCCCGGCGTCGAGCCGGGTGACATCCACAACCCGGGGGCATTTCCCCATGCACTGATTGATGCGCGCACGACCACTGCCTTCACCATCCCGGTTTATGACGTGCGCAACGTGGACTTCCACTACTCCACGCGCCCTGACCCTGTC
MuSaV	Q-195	IMP-4553	A/S	2015-09-15	Q1-2	VP1, partial CDS	MuSaV/Q-195/IMP-4553/Q1-2	GTTCTGGGCTCTATGCTGGGCGCCTGATGGCTAGCATCCTACCGCCCGGCGTCGAGCCGGGTGACATCCACAATCCGGGGGCATTTCCCCATGCACTGATTGATGCGCGCACGACCACTGCCTTCACCATCCCGGTCTATGACGTGCGCAACGTGGACTTCCACTACTCCACGCGCCCTGACCCTGTA
MuSaV	Q-196	IMP-4561	A/S	2015-09-15	Q1-2	VP1, partial CDS	MuSaV/Q-196/IMP-4561/Q1-2	GTTCTGGGCTCTATGCTGGGCGCCTGATGGCTAGCATCCTACCGCCCGGCGTCGAGCCGGGTGACATCCACAATCCGGGGGCATTTCCCCATGCACTGATTGATGCGCGCACGACCACTGCCTTCACCATCCCGGTCTATGACGTGCGCAACGTGGACTTCCACTACTCCACGCGCCCTGACCCTGTA
MuSaV	Q-206	IMP-4641	A/S	2015-09-16	Q1-2	VP1, partial CDS	MuSaV/Q-206/IMP-4641/Q1-2	GTTCTGGGCTCTATGCTGGGCGCCTGATGGCTAGCATCCTACCGCCCGGCGTCGAGCCGGGTGACATCCACAACCCGGGGGCATTTCCCCATGCACTGATTGATGCGCGCACGACCACTGCCTTCACCATCCCGGTTTATGACGTGCGCAACGTGGACTTCCACTACTCCACGCGCCCTGACCCTGTC
MuPiV	M-005	IMP-0080	A/S	2014-08-15	M2	VP1, partial CDS	MuPiV/M-005/IMP-0080/M2	CCACCTTTGGGTTCCTTCCAACAGGGCCCAGTATTGCTACTGGAACCTGCTTCAGTATTCCCATCACTGTGGATTCCATTCAGGCTACCCGCGCCTTGAGGACCAAGTACGGCATGTTCACCTACTGCCGATTCAGCCTGGAAGTCACGCTCCTTGTTGACATTGTCAAGACTAAGGTCAATGCTGGTTCTGATCTGGGTACTGTGTCAGATTCGGTCCCGCACCGACTCCAGGCAATTTACTGCCCACCTGGATTGGCCCTCCCAC
MuPiV	M-006	IMP-0088	A/S	2014-08-15	M2	VP1, partial CDS	MuPiV/M-006/IMP-0088/M2	CCACCTTTGGGTTCCTCCCAACAGGGCCCAGTATTGCTACTGGAACCTGCTTCAGTATTCCCATCACTGTGGATTCCATTCAGGCTACCCGCGCCTTGAGGACCAAGTACGGCATGTTCACCTACTGCCGATTCAGCCTGGAAGTCACGCTCCTTGTTGACATTGTCAAGACTAAGGTCAATGCTGGTTCTGATCTGGGTACTGTGTCAGATTCGGTCCCGCACCGACTCCAGGCAATTTACTGCCCACCTGGATTGGCCCTCCCAC
MuPiV	M-013	IMP-0144	A/S	2014-08-20	M2	VP1, partial CDS	MuPiV/M-013/IMP-0144/M2	CCACCTTTGGGTTCCTTCCAACAGGGCCCAGTATTGCTACTGGAACCTGCTTCAGTATTCCCATCACTGTGGATTCCATTCAGGCTACCCGCGCCTTGAGGACCAAGTACGGCATGTTCACCTACTGCCGATTCAGCCTGGAAGTCACGCTCCTTGTTGACATTGTCAAGACTAAGGTCAATGCTGGTTCTGATCTGGGTACTGTGTCAGATTCGGTCCCGCACCGACTCCAGGCAATTTACTGCCCACCTGGATTGGCCCTCCCAC
MuPiV	M-015	IMP-0160	A/S	2014-08-21	M2	VP1, partial CDS	MuPiV/M-015/IMP-0160/M2	CCACCTTTGGGTTCCTTCCAACAGGGCCCAGTATTGCTACTGGAACCTGCTTCAGTATTCCCATCACTGTGGATTCCATTCAGGCTACCCGCGCCTTGAGGACCAAGTACGGCATGTTCACCTACTGCCGATTCAGCCTGGAAGTCACGCTCCTTGTTGACATTGTCAAGACTAAGGTCAATGCTGGTTCTGATCTGGGTACTGTGTCAGATTCGGTCCCGCACCGACTCCAGGCGATTTACTGCCCACCTGGATTGGCCCTCCCAC
MuPiV	M-016	IMP-0163	Liver	2014-08-21	M2	VP1, partial CDS	MuPiV/M-016/IMP-0163/M2	CCACCTTTGGGTTCCTTCCAACAGGGCCCAGTATTGCTACTGGAACCTGCTTCAGTATTCCCATCACTGTGGATTCCATTCAGGCTACCCGCGCCTTGAGGACCAAGTACGGCATGTTCACCTACTGCCGATTCAGCCTGGAAGTCACGCTCCTTGTTGACATTATCAAGACTAAGGTCAATGCTGGTTCTGATCTGGGTACTGTGTCAGATTCGGTCCCGCACCGACTCCAGGCAATTTACTGCCCACCTGGATTGGCCCTCCCAC
MuPiV	M-016	IMP-0168	A/S	2014-08-21	M2	VP1, partial CDS	MuPiV/M-016/IMP-0168/M2	CCACCTTTGGGTTCCTTCCAACAGGGCCCAGTATTGCTACTGGAACCTGCTTCAGTATTCCCATCACTGTGGATTCCATTCAGGCTACCCGCGCCTTGAGGACCAAGTACGGCATGTTCACCTACTGCCGATTCAGCCTGGAAGTCACGCTCCTTGTTGACATTGTCAAGACTAAGGTCAATGCTGGTTCTGATCTGGGTACTGTGTCAGATTCGGTCCCGCACCGACTCCAGGCAATTTACTGCCCACCTGGATTGGCCCTCCCAC
MuPiV	M-023	IMP-0224	A/S	2014-09-03	M2	VP1, partial CDS	MuPiV/M-023/IMP-0224/M2	CCACCTTTGGGTTCCTTCCAACAGGGCCCAGTATTGCTACTGGAACCTGCTTCAGTATTCCCATCACTGTGGATTCCATTCAGGCTACCCGCGCCTTGAGGACCAAGTACGGCATGTTCACCTACTGCCGATTCAGCCTGGAAGTCACGCTCCTTGTTGACATTGTCAAGACTAAGGTCAATGCTGGTTCTGATCTGGGTGCTGTGTCAGATTCGGTCCCGCACCGACTCCAGGCAATTTACTGCCCACCTGGATTGGCCCTCCCAC
MuPiV	M-025	IMP-0240	A/S	2014-09-03	M2	VP1, partial CDS	MuPiV/M-025/IMP-0240/M2	CCACCTTTGGGTTCCTTCCAACAGGGCCCAGTATTGCTACTGGAACCTGCTTCAGTATTCCCATCACTGTGGATTCCATTCAGGCTACCCGCGCCTTGAGGACCAAGTACGGCATGTTCACCTACTGCCGATTCAGCCTGGAAGTCACGCTCCTTGTTGACATTGTCAAGACTAAGGTCAATGCTGGTTCTGATCTGGGTGCTGTGTCAGATTCGGTCCCGCACCGACTCCAGGCAATTTACTGCCCACCTGGATTGGCCCTCCCAC
MuPiV	Q-001	IMP-1273	A/S	2014-10-28	Q1-1	VP1, partial CDS	MuPiV/Q-001/IMP-1273/Q1-1	CTACGTTTGGGTTTACCGGTGGACAAGGGGCCACGGGTACATGCTTCAGCATTCCCGTGACCATTGATTCTATCCAAGCCACTCGCGCCCTCCGTACCAAGTACGGCATGTTTACGTATTGCAGGTTCAACCTTGAGGTGACCTTGATCGTTGATATCATCAAGAGCAAAATGACAGCAACCGGCACAGCAACAGATGGTGCCGATGTTTCTGATACAATCCCCCACAGGATGCAGGCCATCTATTGCCCGCCCGGACTTGCCCTCCCCC
MuPiV	Q-002	IMP-1276	Liver	2014-10-28	Q1-1	VP1, partial CDS	MuPiV/Q-002/IMP-1276/Q1-1	CTACGTTTGGGTTTACCGGTGGACAAGGGGCCACGGGTACATGCTTCAGCATTCCCGTGACCATTGATTCTATCCAAGCCACTCGCGCCCTCCGTACCAAGTACGGCATGTTTACGTATTGCAGGTTCAACCTTGAGGTGACCTTGATCGTTGATATCATCAAGAGCAAAATGACAGCAACCGGCACAGCAACAGATGGTGCCGATGTTTCTGATACAATCCCCCACAGGATGCAGGCCATCTATTGCCCGCCCGGACTTGCCCTCCCCC
MuPiV	Q-002	IMP-1281	A/S	2014-10-28	Q1-1	VP1, partial CDS	MuPiV/Q-002/IMP-1281/Q1-1	CTACGTTTGGGTTTACCGGTGGACAAGGGGCCACGGGTACATGCTTCAGCATTCCCGTGACCATTGATTCTATCCAAGCCACTCGCGCCCTCCGTACCAAGTACGGCATGTTTACGTATTGCAGGTTCAACCTTGAGGTGACCTTGATCGTTGATATCATCAAGAGCAAAATGACAGCAACCGGCACAGCAACAGATGGTGCCGATGTTTCTGATACAATCCCCCACAGGATGCAGGCCATCTATTGCCCGCCCGGACTTGCCCTCCCCC
MuPiV	Q-028	IMP-1489	A/S	2014-10-28	Q1-1	VP1, partial CDS	MuPiV/Q-028/IMP-1489/Q1-1	CCACGTTTGGGTTTACCGGTGGACAAGGGGCCACGGGTACATGCTTCAGCATTCCTGTAACCATTGATTCTATCCAAGCCACCCGCGCCCTCCGTACCAAGTATGGCATGTTTACCTATTGCAGGTTCAATCTTGAGGTGACCTTGATCGTTGATATCATCAAGAGCAAAGTGACAGCAACCGGCACTGCAACAGATGGTTCTGATGTTTCTGACACAGTCCCCCACAGGATGCAGGCCATCTATTGCCCACCTGGACTTGCCCTCCCCC
MuPiV	Q-029	IMP-1497	A/S	2014-10-28	Q1-1	VP1, partial CDS	MuPiV/Q-029/IMP-1497/Q1-1	CCACGTTTGGGTTTACCGGTGGACAAGGGGCCACGGGTACATGCTTCAGCATTCCTGTAACCATTGATTCTATCCAAGCCACCCGCGCCCTCCGTACCAAGTATGGCATGTTTACCTATTGCAGGTTCAATCTTGAGGTGACCTTGATCGTTGATATCATCAAGAGCAAAGTGACAGCAACCGGCACTGCAACAGATGGTTCTGATGTTTCTGACACAGTCCCCCACAGGATGCAGGCCATCTATTGCCCACCTGGACTTGCCCTCCCCC
MuPiV	Q-030	IMP-1505	A/S	2014-10-28	Q1-1	VP1, partial CDS	MuPiV/Q-030/IMP-1505/Q1-1	CCACGTTTGGGTTTACCGGTGGACAAGGGGCCACGGGTACATGCTTCAGCATTCCTGTAACCATTGATTCTATCCAAGCCACCCGCGCCCTCCGTACCAAGTATGGCATGTTTACCTATTGCAGGTTCAATCTTGAGGTGACCTTGATCGTTGATATCATCAAGAGCAAAGTGACAGCAACCGGCACTGCAACAGATGGTTCTGATGTTTCTGACACAGTCCCCCACAGGATGCAGGCCATCTATTGCCCACCTGGACTTGCCCTCCCCC
MuPiV	Q-034	IMP-1537	A/S	2014-10-28	Q1-1	VP1, partial CDS	MuPiV/Q-034/IMP-1537/Q1-1	CTACGTTTGGGTTTACCGGTGGACAAGGGGCCACGGGTACATGCTTCAGCATTCCCGTGACCATTGATTCTATTCAAGCCACTCGCGCCCTCCGTACCAAGTACGGCATGTTTACGTATTGCAGGTTCAACCTTGAGGTGACCTTGATCGTTGATATCATCAAGAGCAAAATGACAGCAACCGGCACAGCAACAGATGGTGCCGATGTTTCTGATACAATCCCCCACAGGATGCAGGCCATCTATTGCCCGCCCGGACTTGCCCTCCCCC
MuPiV	Q-035	IMP-1545	A/S	2014-10-28	Q1-1	VP1, partial CDS	MuPiV/Q-035/IMP-1545/Q1-1	CTACGTTTGGGTTTACCGGTGGACAAGGGGCCACGGGTACATGCTTCAGCATTCCCGTGACCATTGATTCTATCCAAGCCACTCGCGCCCTCCGTACCAAGTACGGCATGTTTACGTATTGCAGGTTCAACCTTGAGGTGACCTTGATCGTTGATATCATCAAGAGCAAAATGACAGCAACCGGCACAGCAACAGATGGTGCCGATGTTTCTGATACAATCCCCCACAGGATGCAGGCCATCTATTGCCCGCCCGGACTTGCCCTCCCCC
MuPiV	Q-043	IMP-1609	A/S	2014-10-28	Q1-1	VP1, partial CDS	MuPiV/Q-043/IMP-1609/Q1-1	CCACGTTTGGGTTTACCGGTGGACAAGGGGCCACGGGTACATGCTTCAGCATTCCTGTAACCATTGATTCTATCCAAGCCACCCGCGCCCTCCGTACCAAGTATGGCATGTTTACCTATTGCAGGTTCAATCTTGAGGTGACCTTGATCGTTGATATCATCAAGAGCAAAGTGACAGCAACCGGCACTGCAACAGATGGTTCTGATGTTTCTGACACAGTCCCCCACAGGATGCAGGCCATCTATTGCCCACCTGGACTTGCCCTCCCCC
MuPiV	Q-044	IMP-1617	A/S	2014-10-28	Q1-1	VP1, partial CDS	MuPiV/Q-044/IMP-1617/Q1-1	CCACGTTTGGGTTTACCGGTGGACAAGGGGCCACGGGTACATGCTTCAGCATTCCTGTAACCATTGATTCTATCCAAGCCACCCGCGCCCTCCGTACCAAGTATGGCATGTTTACCTATTGCAGGTTCAATCTTGAGGTGACCTTGATCGTTGATATCATCAAGAGCAAAGTGACAGCAACCGGCACTGCAACAGATGGTTCTGATGTTTCTGACACAGTCCCCCACAGGATGCAGGCCATCTATTGCCCACCTGGACTTGCCCTCCCCC
MuPiV	Q-060	IMP-1746	A/S	2014-10-28	Q1-1	VP1, partial CDS	MuPiV/Q-060/IMP-1746/Q1-1	CTACGTTTGGGTTTACCGGTGGACAAGGGGCCACGGGTACATGCTTCAGCATTCCCGTGACCATTGATTCTATCCAAGCCACTCGCGCCCTCCGTACCAAGTACGGCATGTTTACGTATTGCAGGTTCAACCTTGAGGTGACCTTGATCGTTGATATCATCAAGAGCAAAATGACAGCAACCGGCACAGCAACAGATGGTGCCGAAGTTTCTGATACAATCCCCCACAGGATGCAGGCCATCTATTGCCCGCCCGGACTTGCCCTCCCCC
MuPiV	Q-064	IMP-1778	A/S	2014-10-29	Q1-1	VP1, partial CDS	MuPiV/Q-064/IMP-1778/Q1-1	CTACGTTTGGGTTTACCGGTGGACAAGGGGCCACGGGTACATGCTTCAGCATTCCCGTGACCATTGATTCTATCCAAGCCACTCGCGCCCTCCGTACCAAGTACGGCATGTTTACGTATTGCAGGTTCAACCTTGAGGTGACCTTGATCGTTGATATCATCAAGAGCAAAATGACAGCAACCGGCACAGCAACAGATGGTGCCGAAGTTTCTGATACAATCCCCCACAGGATGCAGGCCATCTATTGCCCGCCCGGACTTGCCCTCCCCC
MuPiV	Q-065	IMP-1786	A/S	2014-10-29	Q1-1	VP1, partial CDS	MuPiV/Q-065/IMP-1786/Q1-1	CTACGTTTGGGTTTACCGGTGGACAAGGGGCCACGGGTACATGCTTCAGCATTCCCGTGACCATTGATTCTATCCAAGCCACTCGCGCCCTCCGTACCAAGTACGGCATGTTTACGTATTGCAGGTTCAACCTTGAGGTGACCTTGATCGTTGATATCATCAAGAGCAAAATGACAGCAACCGGCACAGCAACAGATGGTGCCGATGTTTCTGATACAATCCCCCACAGGATGCAGGCCATCTATTGCCCGCCCGGACTTGCCCTCCCCC
MuPiV	Q-086	IMP-1954	A/S	2014-11-06	Q1-1	VP1, partial CDS	MuPiV/Q-086/IMP-1954/Q1-1	CTACGTTTGGGTTTACCGGTGGACAAGGGGCCACGGGTACATGCTTCAGCATTCCCGTGACCATTGATTCTATCCAAGCCACTCGCGCCCTCCGTACCAAGTACGGCATGTTTACGTATTGCAGGTTCAACCTTGAGGTGACCTTGATCGTTGATATCATCAAGAGCAAAATGACAGCAACCGGCACAGCAACAGATGGTGCCGAAGTTTCTGATACAATCCCCCACAGGATGCAGGCCATCTATTGCCCGCCCGGACTTGCCCTCCCCC
MuPiV	Q-098	IMP-2050	A/S	2014-11-07	Q1-1	VP1, partial CDS	MuPiV/Q-098/IMP-2050/Q1-1	CCACCTTCGGGTACCTACCCAATACACCTGTTGCCACCGGCCGGTGCTTTAGCATCCCCATCACTGTTGATTCCATCCAAGCCACCAGAGCCCTCCGTACAAAGTACGGTATGTTTACTTACTGCCGGTTTAGTCTAGAGGTTACATTACTGGTGGACATTGTTAAAACCAAAATTAATGCAGGGACAGATTTGGGCAATGTCTCAGACACCGTCCCCCATCGATTGCAGGCCATTTATTGCCCGCCTGGTTTGGCACTTCCCC
MuPiV	Q-104	IMP-2094	A/S	2014-11-07	Q1-1	VP1, partial CDS	MuPiV/Q-104/IMP-2094/Q1-1	CCACCTTCGGGTACCTACCCAATACACCTGTTGCCACCGGCCGGTGCTTTAGCATCCCCATCACTGTTGATTCCATCCAAGCCACCAGAGCCCTCCGTACAAAGTACGGTATGTTTACTTACTGCCGGTTTAGTCTAGAGGTTACATTACTGGTGGACATTGTTAAAACCAAAATTAATGCAGGGACAGATTTGGGCAATGTCTCAGACACCGTCCCCCATCGATTGCAGGCCATTTATTGCCCGCCTGGTTTGGCACTTCCCC
MuPiV	Q-107	IMP-2115	A/S	2014-11-12	Q1-1	VP1, partial CDS	MuPiV/Q-107/IMP-2115/Q1-1	CTACGTTTGGGTTTACCGGTGGACAAGGGGCCACGGGTASATGCTTCAGCATTCCCGTGACCATTGATTCTATCCAAGCCACTCGCGCCCTCCGTACCAAGTACGGCATGTTTACGTATTGCAGGTTCAACCTTGAGGTGACCTTGATCGTTGATATCATCAAGAGCAAAATAACAGCAACCGGCACAGCAACAGATGGTGCCGATGTTTCCGATACAATCCCCCACAGGATGCAGGCCATCTATTGCCCGCCCGGACTTGCCCTCCCCC
MuPiV	Q-111	IMP-2143	A/S	2014-11-12	Q1-1	VP1, partial CDS	MuPiV/Q-111/IMP-2143/Q1-1	CTACGTTTGGGTTTACCGGTGGACAAGGGGCCACGGGTACATGCTTCAGCATTCCCGTGACCATTGATTCTATCCAAGCCACTCGCGCCCTCCGTACCAAGTACGGCATGTTTACGTATTGCAGGTTCAACCTTGAGGTGACCTTGATCGTTGATATCATCAAGAGCAAAATGACAGCAACCGGCACAGCAACAGATGGTGCCGAAGTTTCTGATACAATCCCCCACAGGATGCAGGCCATCTATTGCCCGCCCGGACTTGCCCTCCCCC
MuPiV	Q-112	IMP-2150	A/S	2014-11-12	Q1-1	VP1, partial CDS	MuPiV/Q-112/IMP-2150/Q1-1	CTACGTTTGGGTTTACCGGTGGACAAGGGGCCACGGGTACATGCTTCAGCATTCCCGTGACCATTGATTCTATCCAAGCCACTCGCGCCCTCCGTACCAAGTACGGCATGTTTACGTATTGCAGGTTCAACCTTGAGGTGACCTTGATCGTTGATATCATCAAGAGCAAAATAACAGCAACCGGCACAGCAACAGATGGTGCCGATGTTTCTGATACAATCCCCCACAGGATGCAGGCCATCTATTGCCCGCCCGGACTTGCCCTCCCCC
MuPiV	Q-118	IMP-2192	A/S	2014-11-12	Q1-1	VP1, partial CDS	MuPiV/Q-118/IMP-2192/Q1-1	CTACGTTTGGGTTTACCGGTGGACAAGGGGCCACGGGTACATGCTTCAGCATTCCCGTGACCATTGATTCTATCCAAGCCACTCGCGCCCTCCGTACCAAGTACGGCATGTTTACGTATTGCAGGTTCAACCTTGAGGTGACCTTGATCGTTGATATCATCAAGAGCAAAATGACAGCAACCGGCACAGCAACAGATGGTGCCGAWGTTTCTGATACAATCCCCCACAGGATGCAGGCCATCTATTGCCCGCCCGGACTTGCCCTCCCCC
MuPiV	Q-120	IMP-2206	A/S	2014-11-13	Q1-1	VP1, partial CDS	MuPiV/Q-120/IMP-2206/Q1-1	CTACGTTTGGGTTTACCGGTGGACAAGGGGCCACGGGTACATGCTTCAGCATTCCCGTGACCATTGATTCTATCCAAGCCACTCGCGCCCTCCGTACCAAGTACGGCATGTTTACGTATTGCAGGTTCAACCTTGAGGTGACCTTGATCGTTGATATCATCAAGAGCAAAATGACAGCAACCGGCACAGCAACAGATGGTGCCGAAGTTTCTGATACAATCCCCCACAGGATGCAGGCCATCTATTGCCCGCCCGGACTTGCCCTCCCCC
MuPiV	Q-138	IMP-2332	A/S	2014-11-14	Q1-1	VP1, partial CDS	MuPiV/Q-138/IMP-2332/Q1-1	CTACGTTTGGGTTTACCGGTGGACAAGGGGCCACGGGTACATGCTTCAGCATTCCCGTGACCATTGATTCTATCCAAGCCACTCGCGCCCTCCGTACCAAGTACGGCATGTTTACGTATTGCAGGTTCAACCTTGAGGTGACCTTGATCGTTGATATCATCAAGAGCAAAATGACAGCAACCGGCACAGCAACAGATGGTGCCGATGTTTCTGATACAATCCCCCACAGGATGCAGGCCATCTATTGCCCGCCCGGACTTGCCCTCCCCC
MuPiV	K-005	IMP-3369	A/S	2015-09-01	K1	VP1, partial CDS	MuPiV/K-005/IMP-3369/K1	CTACGTTCGGGTTTACTGGCGGACAAGGGGCTACGGGCACATGTTTTAGCATTCCCGTGACCGTGGATTCCATCCAAGCCACCCGTGCACTCCGCACCAAGTATGGTATGTTCACATACTGCAGGTTCAACCTTGAGGTGACCTTGATCGTTGACATCATCAAGAGCAAATTGACAGCCACCGGCACTGCAACAGATGGTTCTGATGTCTCTGACACGGTCCCTCACAGGATGCAGGCCATCTATTGTCCACCTGGGCTTGCCCTCCCCC
MuPiV	Q-153	IMP-4217	A/S	2015-09-09	Q1-2	VP1, partial CDS	MuPiV/Q-153/IMP-4217/Q1-2	CTACGTTTGGGTTTACCGGTGGACAAGGGGCCACGGGTAGATGCTTCAGCATTCCCGTGACCATTGATTCCATCCAAGCCACTCGCGCCCTCCGTACCAAGTACGGCATGTTTACGTATTGCAGGTTCAACCTTGAGGTGACCTTGATCGTTGATATCATCAAGAGCAAAATAACAGCAACCGGCACAGCAACAGATGGTGCCGATGTTTCCGATACAGTCCCCCACAGGATGCAGGCCATCTATTGCCCGCCCGGACTTGCCCTCCCCC
MuPiV	Q-163	IMP-4297	A/S	2015-09-09	Q1-2	VP1, partial CDS	MuPiV/Q-163/IMP-4297/Q1-2	CCACCTTCGGGTACCTACCCAATACACCTGTTGCCACTGGTCGGTGCTTTAGCATCCCCATCACTGTTGATTCCATCCAAGCCACCAGAGCCCTCCGCACAAAGTACGGTATGTTCACTTACTGCCGTTTTAGTCTAGAGGTCACATTGCTGGTGGACATTGTTAAAACCAAAATTAATGCAGGGACAGACTTGGGCAATGTCTCAGACACCATCCCCCACCGAATGCAAGCCATTTATTGCCCGCCTGGTTTGGCACTTCCCC
MuPiV	Q-167	IMP-4329	A/S	2015-09-09	Q1-2	VP1, partial CDS	MuPiV/Q-167/IMP-4329/Q1-2	CCACCTTCGGGTACCTACCCAATACACCTGTTGCCACTGGTCGGTGCTTTAGCATCCCCATCACTGTTGATTCCATCCAAGCCACCAGAGCCCTCCGCACAAAGTACGGTATGTTCACTTACTGCCGTTTTAGTCTAGAGGTCACATTACTGGTGGACATTGTTAAAACCAAAATTAATGCAGGGACAGACTTGGGCAATGTCTCAGACACCGTCCCCCACCGATTGCAAGCCATTTATTGCCCGCCTGGTTTGGCACTTCCCC
MuPiV	Q-171	IMP-4356	Liver	2015-09-10	Q1-2	VP1, partial CDS	MuPiV/Q-171/IMP-4356/Q1-2	CTACGTTTGGGTTTACCGGTGGACAAGGGGCCACGGGTACATGCTTCAGCATTCCCGTGACCATTGATTCTATCCAAGCCACTCGCGCCCTCCGTACCAAGTACGGCATGTTTACGTATTGCAGGTTCAACCTTGAGGTGACCTTGATCGTTGATATCATCAAGAGCAAAATAACAGCAACCGGCACAGCAACAGATGGTGCCGATGTTTCTGATACAATCCCCCACAGGATGCAGGCCATCTATTGCCCGCCCGGACTTGCCCTCCCCC
MuPiV	Q-184	IMP-4465	A/S	2015-09-15	Q1-2	VP1, partial CDS	MuPiV/Q-184/IMP-4465/Q1-2	CCACCTTCGGGTACCTACCCAATACACCTGTTGCCACTGGTCGGTGCTTTAGCATCCCCATCACTGTTGATTCCATCCAAGCCACCAGAGCCCTCCGCACAAAGTATGGTATGTTCACTTACTGCCGTTTTAGTCTAGAGGTCACATTGCTGGTGGACATTGTTAAAACCAAAATTAATGCAGGGACAGACTTGGGCAATGTCTCAGACACCATCCCCCACCGAATGCAAGCCATTTATTGCCCGCCTGGTTTGGCACTTCCCC
MuPiV	Q-195	IMP-4553	A/S	2015-09-15	Q1-2	VP1, partial CDS	MuPiV/Q-195/IMP-4553/Q1-2	CCACCTTCGGGTACCTACCCAATACACCTGTTGCCACTGGTCRGTGCTTTAGCATCCCCATCACTGTTGATTCCATCCAAGCCACCAGAGCCCTCCGCACAAAGTACGGTATGTTCACTTACTGCCGTTTTAGTCTAGAGGTCACATTACTGGTGGACATTGTTAAAACCAAAATTAATGCAGGGACAGACTTGGGCAATGTCTCAGACACCGTCCCTCACCGATTGCAAGCCATTTATTGCCCGCCTGGTTTGGCACTTCCCC
MuPiV	Q-198	IMP-4577	A/S	2015-09-15	Q1-2	VP1, partial CDS	MuPiV/Q-198/IMP-4577/Q1-2	CCACCTTCGGGTACCTACCCAATACACCTGTTGCCACTGGTCGGTGCTTTAGCATCCCCATCACTGTTGATTCCATCCAAGCCACCAGAGCCCTCCGCACAAAGTACGGTATGTTCACTTACTGCCGTTTTAGTCTAGAGGTCACATTGCTGGTGGACATTGTTAAAACCAAAATTAATGCAGGGACAGACTTGGGCAATGTCTCAGACACCATCCCCCACCGAATGCAAGCCATTTATTGCCCGCCTGGTTTGGCACTTCCCC
MuPiV	Q-204	IMP-4625	A/S	2015-09-16	Q1-2	VP1, partial CDS	MuPiV/Q-204/IMP-4625/Q1-2	CTACGTTTGGGTTTACCGGTGGACAAGGGGCCACGGGTACATGCTTCAGCATTCCCGTGACCATTGATTCTATCCAAGCCACTCGCGCCCTCCGTACCAAGTACGGCATGTTTACGTATTGCAGGTTCAACCTTGAGGTGACCTTGATCGTTGATATCATCAAGAGCAAAATGACAGCAACCGGCACAGCAACAGATGGTGCCGAAGTTTCTGATACAATCCCCCACAGGATGCAGGCCATCTATTGCCCGCCCGGACTTGCCCTCCCCC
MuPiV	Q-206	IMP-4641	A/S	2015-09-16	Q1-2	VP1, partial CDS	MuPiV/Q-206/IMP-4641/Q1-2	CCACCTTCGGGTACCTACCCAATACACCTGTTGCCACTGGTCGGTGCTTTAGCATCCCCATCACTGTTGATTCCATCCAAGCCACCAGAGCCCTCCGCACAAAGTACGGTATGTTCACTTACTGCCGTTTTAGTCTAGAGGTCACATTGCTGGTGGACATTGTTAAAACCAAAATTAATGCAGGGACAGACTTGGGCAATGTCTCAGACACCATCCCCCACCGAATGCAAGCCATTTATTGCCCGCCTGGTTTGGCACTTCCCC
MuPiV	Q-208	IMP-4657	A/S	2015-09-16	Q1-2	VP1, partial CDS	MuPiV/Q-208/IMP-4657/Q1-2	CCACCTTCGGGTACCTACCCAATACACCTGTTGCCACTGGTCAGTGCTTTAGCATCCCCATCACTGTTGATTCCATCCAAGCCACCAGAGCCCTCCGCACAAAGTACGGTATGTTCACTTACTGCCGTTTTAGTCTAGAGGTCACATTACTGGTGGACATTGTTAAAACCAAAATTAATGCAGGGACAGACTTGGGCAATGTCTCAGACACCGTCCCTCACCGATTGCAAGCCATTTATTGCCCGCCTGGTTTGGCACTTCCCC
MuPiV	Q-209	IMP-4665	A/S	2015-09-16	Q1-2	VP1, partial CDS	MuPiV/Q-209/IMP-4665/Q1-2	CCACCTTCGGGTACCTACCCAATACACCTGTTGCCACTGGTCGGTGCTTTAGCATCCCCATCACTGTTGATTCCATCCAAGCCACCAGAGCCCTCCGCACAAAGTACGGTATGTTCACTTACTGCCGTTTTAGTCTAGAGGTCACATTACTGGTGGACATTGTTAAAACCAAAATTAATGCAGGGACAGACTTGGGCAATGTCTCAGACACCGTCCCCCACCGATTGCAAGCCATTTATTGCCCGCCTGGTTTGGCACTTCCCC
MuKoV	M-004	IMP-0072	A/S	2014-08-15	M2	2B peptide, partial CDS	MuKoV/M-004/IMP-0072/M2	TTTCCAATTTCGACCTGGCTGGCCCTGCTAATTCTATCTCCCTTGCTGCTTCTGATGTTCGCGAGGCCGCCCACAAGGTGGCCTCTTCCCTCAATGGCTTCACCGATGTCATCTCTGACATCAAAACCTCTTTCTTTTCCAAGGTCACTGACGCCGTCGAGTCTGGTGTGGTCTCCTT
MuKoV	M-005	IMP-0080	A/S	2014-08-15	M2	2B peptide, partial CDS	MuKoV/M-005/IMP-0080/M2	TCTCCAACTTTGACCTGGCTGGCCCTGCCAACTCCATCTCCCTTGCCGCCTCTGACGTCCGCGAGGCCGCCCACAAGGTTGCCTCCTCTCTTAATGGCTTCACTGATGTCATCTCTGACATCAAGTCTTCCTTCTTTTCCAAGGTCACGGACGCCGTCGAGACGGGTGTGGTCTCCTT
MuKoV	M-014	IMP-0147	Liver	2014-08-20	M2	2B peptide, partial CDS	MuKoV/M-014/IMP-0147/M2	TCTCCAACTTCGACCTGGCTGGTCCTGCTAACTCCATCTCCCTTGCCGCCTCTGATGTCCGCGAGGCCGCCCACAAGGTTGCCTCCTCTCTCAATGGCTTCACTGATGTCATCTCTGACATCAAGTCTTCCTTCTTTTCCAAGGTCACGGACGCCGTCGAGACGGGTGTGGTCTCCTT
MuKoV	M-014	IMP-0152	A/S	2014-08-20	M2	2B peptide, partial CDS	MuKoV/M-014/IMP-0152/M2	TCTCCAACTTCGACCTGGCTGGTCCTGCTAACTCCATCTCCCTTGCCGCCTCTGATGTCCGCGAGGCCGCCCACAAGGTTGCCTCCTCTCTCAATGGCTTCACTGATGTCATCTCTGACATCAAGTCTTCCTTCTTTTCCAAGGTCACGGACGCCGTCGAGACGGGTGTGGTCTCCTT
MuKoV	M-017	IMP-0176	A/S	2014-08-22	M2	2B peptide, partial CDS	MuKoV/M-017/IMP-0176/M2	TCTCCAACTTCGACCTGGCTGGCCCTGCTAACTCCATCTCCCTTGCCGCCTCTGATGTCCGCGAGGCCGCCCACAAGGTTGCCTCCTCTCTTAATGGCTTCACTGACGTCATCTCTGACATCAAGTCTTCCTTCTTTTCCAAGGTCACGGACGCCGTCGAGACGGGTGTGGTCTCCTT
MuKoV	M-024	IMP-0232	A/S	2014-09-03	M2	2B peptide, partial CDS	MuKoV/M-024/IMP-0232/M2	TCTCCAACTTCGACCTGGCTGGCCCTGCTAACTCCATCTCCCTTGCCGCCTCTGATGTCCGCGAGGCCGCCCACAAGGTTGCCTCCTCTCTTAATGGCTTCACTGATGTCATCTCTGACATCAAGTCTTCCTTCTTTTCCAAGGTCACGGACGCCGTCGAGACGGGTGTGGTCTCCTT
MuKoV	M-025	IMP-0240	A/S	2014-09-03	M2	2B peptide, partial CDS	MuKoV/M-025/IMP-0240/M2	TCTCCAACTTCGACCTGGCTGGTCCTGCTAACTCCATCTCCCTTGCCGCCTCTGATGTCCGCGAGGCCGCCCACAAGGTTGCCTCCTCTCTCAATGGCTTCACTGATGTCATCTCTGACATCAAGTCTTCCTTCTTTTCCAAGGTCACGGACGCCGTCGAGACGGGTGTGGTCTCCTT
MuKoV	M-028	IMP-0264	A/S	2014-09-03	M2	2B peptide, partial CDS	MuKoV/M-028/IMP-0264/M2	TCTCCAACTTCGACCTGGCTGGCCCTGCTAATTCCATCTCCCTTGCTGCCTCTGATGTTCGTGAGGCCGCCCACAAGGTTGCCTCCTCTCTCAATGGTTTCACTGATGTCATCTCTGACATCAAATCTTCCTTCTTTTCCAAGGTCACTGACGCCGTCGAGACGGGTGTGGTCTCCTT
MuKoV	M-029	IMP-0267	Liver	2014-09-03	M2	2B peptide, partial CDS	MuKoV/M-029/IMP-0267/M2	TCTCCAACTTCGACCTGGCTGGCCCTGCTAATTCTATCTCCCTTGCTGCCTCTGATGTTCGTGAGGCCGCCCACAAGGTTGCCTCCTCTCTCAATGGTTTCACTGATGTCATCTCTGACATCAAATCTTCCTTCTTTTCCAAGGTCACTGACGCCGTCGAGACGGGTGTGGTCTCCTT
MuKoV	M-035	IMP-0320	A/S	2014-09-04	M2	2B peptide, partial CDS	MuKoV/M-035/IMP-0320/M2	TCTCCAACTTCGACCTGGCCGGCCCTGCTAATTCCATCTCCCTTGCTGCCTCTGATGTCCGCGAGGCCGCCCACAAGGTTGCCTCCTCTCTCAATGGTTTCACTGACGTCATCTCTGACATCAAATCTTCCTTCTTTTCCAAGGTCACTGACGCCGTCGAGACGGGTGTGGTCTCCTT
MuKoV	M-036	IMP-0328	A/S	2014-09-05	M2	2B peptide, partial CDS	MuKoV/M-036/IMP-0328/M2	TCTCCAACTTCGACCTGGCTGGTCCTGCTAACTCCATCTCCCTTGCCGCCTCTGATGTCCGCGAGGCCGCCCACAAGGTTGCCTCCTCTCTCAATGGCTTCACTGATGTCATCTCTGACATCAAGTCTTCCTTCTTTTCCAAGGTCACGGACGCCGTCGAGACGGGTGTGGTCTCCTT
MuKoV	M-040	IMP-0360	A/S	2014-09-10	M2	2B peptide, partial CDS	MuKoV/M-040/IMP-0360/M2	TCTCCAACTTCGACCTGGCTGGTCCTGCTAACTCCATCTCCCTTGCCGCCTCTGATGTCCGCGAGGCCGCCCACAAGGTTGCCTCCTCTCTCAATGGCTTCACTGATGTCATCTCTGACATCAAGTCTTCCTTCTTTTCCAAGGTCACGGACGCCGTCGAGACGGGTGTGGTCTCCTT
MuKoV	M-060	IMP-0520	A/S	2014-09-11	M3-1	2B peptide, partial CDS	MuKoV/M-060/IMP-0520/M3-1	TATCAAATTTTGACCTGGCTGGCCCTGCTAATTCTATCTCCCTTGCTGCTTCTGATGTTCGCGAGGCTGCCCACAAAGTTGCCTCCTCCCTCAATGGCTTTACTGATGTAATCTCTGATATCAAATCCTCCTTCTTTTCCAAGGTCACGGACGCGGTTGAGACAGGTGTGGTCTCCTT
MuKoV	M-083	IMP-0704	A/S	2014-09-19	M3-1	2B peptide, partial CDS	MuKoV/M-083/IMP-0704/M3-1	TGTCAAATTTTGACCTGGCTGGCCCTGCCAATTCCATCTCCCTTGCTGCTTCTGATGTTCGCGAGGCTGCCCACAAAGTTGCCTCCTCTCTTAATGGCTTTACTGATGTCATCTCTGATATTAAAACCTCCTTCTTTTCCAAGGTCACGGACGCGGTTGAGACAGGTGTGGTCTCCTT
MuKoV	M-085	IMP-0720	A/S	2014-09-19	M3-1	2B peptide, partial CDS	MuKoV/M-085/IMP-0720/M3-1	TGTCAAATTTTGACCTGGCTGGCCCTGCCAATTCCATCTCTCTTGCTGCTTCTGATGTTCGCGAGGCTGCCCACAAAGTTGCCTCCTCTCTCAATGGCTTTACTGATGTCATCTCTGATATCAAATCCTCCTTCTTTTCCAAGGTCACGGACGCGGTTGAGACAGGTGTGGTCTCCTT
MuKoV	M-103	IMP-0884	Liver	2015-03-31	M3-2	2B peptide, partial CDS	MuKoV/M-103/IMP-0884/M3-2	TGTCAAATTTTGACCTGGCTGGCCCTGCCAATTCCATCTCCCTTGCTGCTTCTGATGTTCGCGAGGCTGCCCACAAAGTTGCCTCCTCTCTCAATGGCTTTACCGATGTCATCTCTGACATCAAATCCTCCTTCTTTTCCAAGGTCACGGACGCGGTTGAGACAGGTGTGGTCTCCTT
MuKoV	M-103	IMP-0889	A/S	2015-03-31	M3-2	2B peptide, partial CDS	MuKoV/M-103/IMP-0889/M3-2	TGTCAAATTTTGACCTGGCTGGCCCTGCCAATTCCATCTCCCTTGCTGCTTCTGATGTTCGCGAGGCTGCCCACAAAGTTGCCTCCTCTCTCAATGGCTTTACCGATGTCATCTCTGACATCAAATCCTCCTTCTTTTCCAAGGTCACGGACGCGGTTGAGACAGGTGTGGTCTCCTT
MuKoV	M-119	IMP-1017	A/S	2015-04-01	M3-2	2B peptide, partial CDS	MuKoV/M-119/IMP-1017/M3-2	TATCAAACTTCGACCTGGCCGGCCCTGCCAATTCTATTTCCCTTGCTGCTTCTGATGTTCGCGAGGCTGCCCACAAAGTCGCCTCCTCTCTTAATGGCTTTACTGATGTTATCTCTGATATTAAATCCTCCTTCTTTTCCAAGGTCACGGACGCGGTTGAGACAGGTGTGGTCTCCTT
MuKoV	M-120	IMP-1025	A/S	2015-04-01	M3-2	2B peptide, partial CDS	MuKoV/M-120/IMP-1025/M3-2	TTTCCAACTTTGACCTGGCAGGCCCTGCTAATTCTATCTCTCTTGCTGCCTCTGATGTTCGCGAGGCTGCCCACAAGGTTGCCTCCTCTCTCAATGGCTTTACCGATGTCATCTCCGACATCAAATCCTCCTTCTTTTCCAAGGTCACGGACGCCGTTGAGACAGGTGTGGTCTCTTT
MuKoV	M-134	IMP-1137	A/S	2015-04-07	M3-2	2B peptide, partial CDS	MuKoV/M-134/IMP-1137/M3-2	TGTCAAATTTTGACCTGGCTGGCCCTGCCAATTCCATCTCCCTTGCTGCTTCTGATGTTCGCGAGGCTGCCCACAAAGTCGCCTCCTCTCTTAATGGCTTTACCGATGTCATCTCTGACATCAAAACCTCCTTCTTTTCCAAGGTCACGGACGCGGTTGAGACAGGTGTGGTCTCCTT
MuKoV	M-138	IMP-1169	A/S	2015-04-07	M3-2	2B peptide, partial CDS	MuKoV/M-138/IMP-1169/M3-2	TATCAAACTTTGACCTGGCTGGCCCTGCCAATTCTATCTCCCTTGCTGCTTCTGATGTTCGCGAGGCTGCCCACAAAGTTGCCTCCTCCCTCAATGGCTTTACTGATGTCATCTCTGATATCAAATCCTCCTTCTTCTCCAAGGTCACGGACGCGGTTGAGACGGGTGTGGTCTCCTT
MuKoV	Q-001	IMP-1273	A/S	2014-10-28	Q1-1	2B peptide, partial CDS	MuKoV/Q-001/IMP-1273/Q1-1	TCTCCAATTTTGACCTGGCTGGCCCTGCCAATTCCATCTCTCTTGCTGCTTCTGATGTTCGCGAGGCTGCCCACAAGGTCGCCTCCTCTCTGAATGGCTTTACCGATGTCATCTCTGACATCAAATCTTCCTTCTTTTCCAAGGTCACTGACGCCGTCGAGACGGGTGTGGTCTCCTT
MuKoV	Q-002	IMP-1281	A/S	2014-10-28	Q1-1	2B peptide, partial CDS	MuKoV/Q-002/IMP-1281/Q1-1	CTCCAATTTTGACCTGGCTGGCCCTGCCAATTCTATCTCTCTTGCTGCTTCTGATGTCCGCGAGGCTGCCCACAAGGTCGCCTCCTCTCTGAATGGCTTTACCGATGTCATCTCTGACATCAAATCTTCCTTCTTTTCCAAGGTCACTGATGCCGTCGAGACGGGTGTGGTCTCCTT
MuKoV	Q-003	IMP-1289	A/S	2014-10-28	Q1-1	2B peptide, partial CDS	MuKoV/Q-003/IMP-1289/Q1-1	TCTCCAACTTCGACCTGGCTGGTCCTGCCAATTCCATCTCCCTTGCTGCTTCTGATGTCCGCGAGGCTGCCCACAAGGTTGCCTCCTCTCTCAATGGCTTCACTGATGTCATCTCCGACATCAAATCTTCTTTCTTCTCCAAGGTCACTGACGCCGTCGAGACGGGTGTGGTTTCCTT
MuKoV	Q-004	IMP-1292	Liver	2014-10-28	Q1-1	2B peptide, partial CDS	MuKoV/Q-004/IMP-1292/Q1-1	TCTCCAACTTCGACCTGGCTGGTCCTGCCAATTCCATCTCCCTTGCTGCTTCTGATGTCCGCGAGGCTGCCCACAAGGTTGCCTCCTCTCTCAATGGCTTCACTGATGTCATCTCCGACATCAAATCTTCTTTCTTCTCCAAGGTCACTGACGCCGTCGAGACGGGTGTGGTTTCCTT
MuKoV	Q-005	IMP-1305	A/S	2014-10-28	Q1-1	2B peptide, partial CDS	MuKoV/Q-005/IMP-1305/Q1-1	TCTCCAACTTTGACCTGGCTGGTCCTGCCAATTCCATCTCCCTTGCTGCTTCTGATGTCCGCGAGGCTGCCCACAAGGTTGCCTCCTCTCTCAATGGCTTCACTGATGTCATCTCCGACATCAAATCTTCTTTCTTTTCCAAGGTCACTGACGCCGTCGAGACGGGTGTGGTTTCCTT
MuKoV	Q-012	IMP-1356	Liver	2014-10-28	Q1-1	2B peptide, partial CDS	MuKoV/Q-012/IMP-1356/Q1-1	TCTCCAACTTTGACCTGGCTGGCCCTGCCAATTCCATCTCTCTTGCTGCTTCTGATGTTCGCGAGGCTGCCCACAAGGTCGCCTCCTCTCTGAATGGCTTTACCGATGTCATCTCTGACATCAAATCCTCCTTCTTTTCCAAGGTCACTGACGCCGTCGAGACGGGTGTGGTCTCCTT
MuKoV	Q-012	IMP-1361	A/S	2014-10-28	Q1-1	2B peptide, partial CDS	MuKoV/Q-012/IMP-1361/Q1-1	TCTCCAACTTTGACCTGGCTGGCCCTGCCAATTCCATCTCTCTTGCTGCTTCTGATGTTCGCGAGGCTGCCCACAAGGTCGCCTCCTCTCTGAATGGCTTTACCGATGTCATCTCTGACATCAAATCCTCCTTCTTTTCCAAGGTCACTGACGCCGTCGAGACGGGTGTGGTCTCCTT
MuKoV	Q-021	IMP-1433	A/S	2014-10-28	Q1-1	2B peptide, partial CDS	MuKoV/Q-021/IMP-1433/Q1-1	TTTCCAACTTTGACCTGGCTGGCCCTGCTAATTCTATCTCTCTTGCTGCTTCTGATGTTCGCGAGGCTGCCCACAAGGTTGCCTCCTCCCTCAATGGCTTCACCGATGTCATCTCCGACATCAAGTCTTCTTTCTTTTCCAAGGTCACTGACGCTGTCGAGACAGGTGTGGTCTCCTT
MuKoV	Q-022	IMP-1441	A/S	2014-10-28	Q1-1	2B peptide, partial CDS	MuKoV/Q-022/IMP-1441/Q1-1	TCTCCAACTTTGACCTGGCTGGCCCCGCCAATTCTATCTCTCTTGCTGCTTCTGATGTCCGCGAGGCTGCCCACAAGGTTGCCTCCTCTCTCAATGGCTTCACTGATGTCATCTCTGACATCAAATCATCCTTCTTTTCCAAGGTCACTGACGCTGTCGAGACGGGTGTGGTCTCCTT
MuKoV	Q-023	IMP-1449	A/S	2014-10-28	Q1-1	2B peptide, partial CDS	MuKoV/Q-023/IMP-1449/Q1-1	TCTCCAACTTCGACCTGGCTGGTCCTGCCAATTCCATCTCCCTTGCTGCTTCTGATGTCCGTGAGGCTGCCCACAAGGTTGCCTCCTCTCTTAATGGCTTCACTGATGTCATCTCCGACATCAAATCTTCTTTCTTCTCCAAGGTCACTGACGCTGTCGAGACGGGTGTGGTTTCCTT
MuKoV	Q-029	IMP-1497	A/S	2014-10-28	Q1-1	2B peptide, partial CDS	MuKoV/Q-029/IMP-1497/Q1-1	TCTCCAACTTTGACCTAGCTGGCCCTGCTAATTCTATCTCCCTTGCTGCTTCTGATGTCCGCGAGGCCGCCCACAAGGTCGCCTCCTCTCTCAATGGCTTCACAGATGTCATCTCTGACATCAAATCCTCCTTCTTCTCCAAGGTCACTGACGCTGTCGAGACGGGTGTGGTCTCCTT
MuKoV	Q-030	IMP-1505	A/S	2014-10-28	Q1-1	2B peptide, partial CDS	MuKoV/Q-030/IMP-1505/Q1-1	TCTCCAACTTTGACCTAGCCGGCCCTGCTAATTCTATCTCCCTTGCTGCTTCTGATGTCCGCGAGGCCGCCCACAAGGTCGCCTCCTCTCTCAATGGCTTCACAGATGTCATCTCTGACATCAAATCCTCCTTCTTCTCCAAGGTCACTGACGCTGTCGAGACGGGTGTGGTCTCCTT
MuKoV	Q-041	IMP-1593	A/S	2014-10-28	Q1-1	2B peptide, partial CDS	MuKoV/Q-041/IMP-1593/Q1-1	TCTCCAACTTCGACCTGGCTGGTCCTGCCAATTCCATCTCCCTTGCTGCTTCTGATGTCCGCGAGGCTGCCCACAAGGTTGCCTCCTCTCTCAATGGCTTCACTGATGTCATCTCCGACATCAAATCTTCTTTCTTCTCCAAGGTCACTGACGCTGTCGAGACGGGTGTGGTTTCCTT
MuKoV	Q-043	IMP-1609	A/S	2014-10-28	Q1-1	2B peptide, partial CDS	MuKoV/Q-043/IMP-1609/Q1-1	TCTCCAACTTTGACCTAGCTGGCCCTGCCAATTCTATTTCCCTTGCTGCTTCTGATGTCCGCGAGGCCGCCCACAAGGTCGCCTCCTCTCTCAATGGCTTCACAGATGTCATCTCTGACATCAAATCCTCCTTCTTCTCCAAGGTCACTGACGCTGTCGAGACGGGTGTGGTCTCCTT
MuKoV	Q-044	IMP-1617	A/S	2014-10-28	Q1-1	2B peptide, partial CDS	MuKoV/Q-044/IMP-1617/Q1-1	TCTCCAACTTTGACCTAGCCGGCCCTGCTAATTCTATCTCCCTTGCTGCTTCTGATGTCCGCGAGGCCGCCCACAAGGTCGCCTCCTCTCTCAATGGCTTCACAGATGTCATCTCTGACATCAAATCCTCCTTCTTCTCCAAGGTCACTGACGCTGTCGAGACGGGTGTGGTCTCCTT
MuKoV	Q-046	IMP-1633	A/S	2014-10-28	Q1-1	2B peptide, partial CDS	MuKoV/Q-046/IMP-1633/Q1-1	TCTCCAACTTTGACCTGGCTGGTCCTGCCAATTCTATCTCCCTTGCTGCTTCTGATGTCCGCGAGGCTGCCCACAAGGTTGCCTCCTCTCTCAATGGCTTCACTGATGTCATCTCTGACATCAAATCCTCCTTCTTCTCCAAGGTCACTGATGCCGTCGAGACGGGTGTGGTCTCTTT
MuKoV	Q-050	IMP-1665	A/S	2014-10-28	Q1-1	2B peptide, partial CDS	MuKoV/Q-050/IMP-1665/Q1-1	TCTCCAACTTTGACCTGGCTGGTCCTGCCAATTCTATCTCCCTTGCTGCTTCTGATGTCCGCGAGGCTGCCCACAAGGTTGCCTCCTCTCTCAATGGCTTCACTGATGTCATCTCTGACATCAAATCCTCCTTCTTCTCCAAGGTCACTGATGCCGTCGAGACGGGTGTGGTCTCTTT
MuKoV	Q-055	IMP-1706	A/S	2014-10-28	Q1-1	2B peptide, partial CDS	MuKoV/Q-055/IMP-1706/Q1-1	TCTCCAACTTTGACCTGGCTGGCCCTGCCAATTCTATCTCTCTTGCTGCTTCTGATGTTCGCGAGGCTGCCCACAAGGTCGCCTCCTCGCTGAATGGCTTCACCGATGTCATCTCTGACATCAAATCTTCATTCTTTTCCAAGGTCACTGACGCCGTCGAGACGGGTGTGGTCTCCTT
MuKoV	Q-060	IMP-1746	A/S	2014-10-28	Q1-1	2B peptide, partial CDS	MuKoV/Q-060/IMP-1746/Q1-1	TCTCCAACTTCGACTTGGCTGGCCCTGCCAATTCCATCTCTCTTGCTGCTTCTGATGTTCGCGAGGCCGCCCACAAGGTTGCCTCCTCGCTGAATGGCTTCACCGATGTCATCTCTGACATCAAATCTTCATTCTTTTCCAAGGTCACTGACGCCGTCGAGACGGGTGTGGTCTCCTT
MuKoV	Q-064	IMP-1778	A/S	2014-10-29	Q1-1	2B peptide, partial CDS	MuKoV/Q-064/IMP-1778/Q1-1	TCTCCAACTTTGACCTGGCTGGCCCTGCCAATTCTATCTCTCTTGCTGCTTCTGATGTCCGCGAGGCTGCCCACAAGGTCGCCTCCTCTCTGAATGGCTTTACCGATGTCATCTCTGACATCAAATCTTCCTTCTTTTCCAAGGTCACTGATGCCGTCGAGACGGGTGTGGTCTCCTT
MuKoV	Q-066	IMP-1794	A/S	2014-10-29	Q1-1	2B peptide, partial CDS	MuKoV/Q-066/IMP-1794/Q1-1	TCTCCAACTTTGACCTGGCTGGTCCTGCTAATTCTATCTCTCTTGCTGCTTCTGATGTCCGCGAGGCCGCCCACAAGGTTGCCTCCTCTCTCAATGGCTTCACCGATGTCATCTCCGACATCAAGTCCTCCTTCTTTTCCAAAGTCACTGATGCCGTCGAGACAGGCGTGGTCTCCTT
MuKoV	Q-080	IMP-1906	A/S	2014-11-06	Q1-1	2B peptide, partial CDS	MuKoV/Q-080/IMP-1906/Q1-1	TCTCCAACTTTGACCTGGCCGGTCCTGCCAACTCCATTTCTCTTGCTGCTTCTGATGTCCGCGAGGCTGCCCACAAGGTCGCCTCCTCTCTCAATGGCTTCACCGATGTCATCTCCGACATCAAGTCCTCTTTCTTTTCCAAGGTCACTGACGCCGTCGAGACGGGTGTGGTCTCCTT
MuKoV	Q-082	IMP-1922	A/S	2014-11-06	Q1-1	2B peptide, partial CDS	MuKoV/Q-082/IMP-1922/Q1-1	TCTCCAACTTTGACCTGGCTGGCCCTGCCAATTCCATCTCTCTTGCTGCTTCTGATGTTCGCGAGGCTGCCCACAAGGTCGCCTCCTCTCTGAATGGCTTTACCGATGTCATCTCTGACATCAAATCTTCCTTCTTTTCCAAGGTCACTGACGCCGTCGAGACGGGTGTGGTCTCCTT
MuKoV	Q-084	IMP-1938	A/S	2014-11-06	Q1-1	2B peptide, partial CDS	MuKoV/Q-084/IMP-1938/Q1-1	TCTCCAACTTCGACCTGGCTGGCCCTGCTAATTCCATCTCTCTTGCTGCTTCTGATGTTCGCGAGGCTGCCCACAAGGTCGCCTCCTCTCTGAATGGCTTCACCGATGTCATCTCTGACATCAAATCTTCCTTCTTTTCCAAGGTCACTGACGCCGTCGAGACGGGTGTGGTCTCCTT
MuKoV	Q-088	IMP-1970	A/S	2014-11-06	Q1-1	2B peptide, partial CDS	MuKoV/Q-088/IMP-1970/Q1-1	TCTCCAACTTTGACCTGGCTGGCCCTGCCAATTCCATCTCTCTTGCTGCTTCTGATGTTCGCGAGGCTGCCCACAAGGTCGCCTCCTCTCTGAATGGCTTTACCGATGTCATCTCTGACATCAAATCTTCCTTCTTTTCCAAGGTCACTGACGCCGTCGAGACGGGTGTGGTCTCCTT
MuKoV	Q-091	IMP-1994	A/S	2014-11-06	Q1-1	2B peptide, partial CDS	MuKoV/Q-091/IMP-1994/Q1-1	TCTCCAACTTTGACCTGGCCGGTCCTGCCAACTCTATTTCTCTTGCTGCTTCTGATGTCCGCGAGGCTGCCCACAAGGTCGCCTCCTCTCTCAATGGCTTCACCGATGTCATCTCCGACATCAAGTCCTCCTTCTTTTCCAAGGTCACTGATGCCGTCGAGACGGGTGTGGTCTCCTT
MuKoV	Q-095	IMP-2026	A/S	2014-11-06	Q1-1	2B peptide, partial CDS	MuKoV/Q-095/IMP-2026/Q1-1	TCTCCAACTTTGACCTGGCTGGCCCTGCCAATTCTATCTCTCTTGCTGCTTCTGATGTCCGCGAGGCTGCCCACAAGGTCGCCTCCTCTCTGAATGGCTTTACCGATGTCATCTCTGACATCAAATCTTCCTTCTTTTCCAAGGTCACTGATGCCGTCGAGACGGGTGTGGTCTCCTT
MuKoV	Q-107	IMP-2115	A/S	2014-11-12	Q1-1	2B peptide, partial CDS	MuKoV/Q-107/IMP-2115/Q1-1	TCTCCAACTTTGACCTGGCCGGCCCTGCCAACTCTATCTCTCTTGCTGCTTCTGATGTTCGCGAGGCTGCCCACAAGGTTGCCTCCTCTCTGAATGGCTTCACCGATGTCATCTCTGACATCAAATCCTCCTTCTTTTCCAAAGTCACTGACGCCGTCGAAACGGGTGTGGTCTCTTT
MuKoV	Q-109	IMP-2125	Liver	2014-11-12	Q1-1	2B peptide, partial CDS	MuKoV/Q-109/IMP-2125/Q1-1	TCTCCAACTTTGACCTGGCTGGCCCTGCCAATTCTATCTCTCTTGCTGCTTCTGATGTTCGTGAGGCTGCCCACAAGGTCGCCTCCTCTCTGAATGGCTTCACCGATGTCATCTCTGACATCAAATCTTCCTTCTTTTCCAAGGTCACTGACGCCGTCGAGACGGGTGTGGTCTCCTT
MuKoV	Q-110	IMP-2136	A/S	2014-11-12	Q1-1	2B peptide, partial CDS	MuKoV/Q-110/IMP-2136/Q1-1	TCTCCAACTTTGACTTGGCTGGCCCTGCCAATTCTATCTCTCTTGCTGCTTCTGATGTTCGCGAGGCTGCCCACAAGGTCGCCTCCTCGCTGAATGGCTTCACCGATGTCATCTCTGACATCAAATCTTCATTCTTTTCCAAGGTCACTGACGCCGTCGAGACGGGTGTGGTCTCCTT
MuKoV	Q-113	IMP-2157	A/S	2014-11-12	Q1-1	2B peptide, partial CDS	MuKoV/Q-113/IMP-2157/Q1-1	TCTCCAACTTTGACCTGGCTGGCCCTGCCAATTCTATCTCTCTTGCTGCTTCTGATGTCCGCGAGGCTGCCCACAAGGTCGCCTCCTCTCTGAATGGCTTTACCGATGTCATCTCTGACATCAAATCTTCCTTCTTTTCCAAGGTCACTGATGCCGTCGAGACGGGTGTGGTCTCCTT
MuKoV	Q-120	IMP-2206	A/S	2014-11-13	Q1-1	2B peptide, partial CDS	MuKoV/Q-120/IMP-2206/Q1-1	TCTCCAACTTTGACCTGGCTGGCCCTGCCAATTCCATCTCTCTTGCTGCTTCTGATGTTCGCGAGGCTGCCCACAAGGTCGCCTCCTCTCTGAATGGCTTTACCGATGTCATCTCTGACATCAAATCTTCCTTCTTTTCCAAGGTCACTGACGCCGTCGAGACGGGTGTGGTCTCCTT
MuKoV	Q-121	IMP-2213	A/S	2014-11-13	Q1-1	2B peptide, partial CDS	MuKoV/Q-121/IMP-2213/Q1-1	TCTCCAACTTTGACTTGGCTGGCCCTGCCAATTCTATCTCTCTTGCTGCTTCTGATGTTCGCGAGGCTGCCCACAAGGTCGCCTCCTCGCTGAATGGCTTCACCGATGTCATCTCTGACATCAAATCTTCATTCTTTTCCAAGGTCACTGACGCCGTCGAGACGGGTGTGGTCTCCTT
MuKoV	Q-123	IMP-2227	A/S	2014-11-13	Q1-1	2B peptide, partial CDS	MuKoV/Q-123/IMP-2227/Q1-1	TCTCCAACTTTGACCTGGCTGGCCCTGCCAATTCTATCTCTCTTGCTGCTTCTGATGTCCGCGAGGCTGCCCACAAGGTCGCCTCCTCTCTGAATGGCTTTACCGATGTCATCTCTGACATCAAATCTTCCTTCTTTTCCAAGGTCACTGATGCCGTCGAGACGGGTGTGGTCTCCTT
MuKoV	Q-134	IMP-2304	A/S	2014-11-13	Q1-1	2B peptide, partial CDS	MuKoV/Q-134/IMP-2304/Q1-1	TCTCCAACTTTGACCTGGCTGGCCCTGCCAATTCTATCTCTCTTGCTGCTTCTGATGTTCGCGAGGCTGCCCACAAGGTCGCCTCCTCTCTGAATGGCTTTACTGATGTCATCTCTGACATCAAATCTTCCTTCTTTTCCAAGGTCACTGATGCCGTCGAGACGGGTGTGGTCTCCTT
MuKoV	Q-136	IMP-2318	A/S	2014-11-14	Q1-1	2B peptide, partial CDS	MuKoV/Q-136/IMP-2318/Q1-1	TCTCCAACTTTGACCTGGCTGGCCCTGCCAATTCTATCTCTCTTGCTGCTTCTGATGTTCGTGAGGCTGCCCACAAGGTCGCCTCCTCTCTGAATGGCTTCACCGATGTCATCTCTGACATCAAATCTTCCTTCTTTTCCAAGGTCACTGACGCCGTCGAGACGGGTGTGGTCTCCTT
MuKoV	M-155	IMP-2437	A/S	2015-04-09	M3-2	2B peptide, partial CDS	MuKoV/M-155/IMP-2437/M3-2	TGTCAAATTTTGATCTGGCTGGCCCTGCCAATTCCATCTCTCTTGCTGCTTCTGATGTTCGCGAGGCTGCCCACAAAGTTGCCTCCTCTCTCAATGGCTTTACTGATGTCATCTCTGATATCAAATCTTCCTTCTTTTCCAAGGTCACGGACGCGGTTGAGACAGGTGTGGTCTCCTT
MuKoV	Q-149	IMP-4185	A/S	2015-09-09	Q1-2	2B peptide, partial CDS	MuKoV/Q-149/IMP-4185/Q1-2	TCTCTAACTTTGACCTGGCTGGCCCTGCTAATTCTATCTCTCTTGCTGCTTCTGATGTTCGTGAGGCTGCCCACAAGGTCGCCTCCTCTCTGAACGGCTTTACCGATGTCATCTCTGACATCAAATCTTCCTTCTTTTCCAAAGTCACTGACGCCGTCGAGACGGGTGTGGTCTCTTT
MuKoV	Q-155	IMP-4233	A/S	2015-09-09	Q1-2	2B peptide, partial CDS	MuKoV/Q-155/IMP-4233/Q1-2	TCTCCAACTTTGACCTGGCTGGCCCTGCCAATTCTATCTCTCTTGCTGCTTCTGATGTTCGTGAGGCTGCCCACAAGGTCGCCTCCTCTCTGAATGGCTTTACCGATGTCATCTCTGACATCAAATCTTCCTTCTTTTCCAAGGTCACTGACGCCGTCGAGACGGGTGTGGTCTCCTT
MuKoV	Q-160	IMP-4273	A/S	2015-09-09	Q1-2	2B peptide, partial CDS	MuKoV/Q-160/IMP-4273/Q1-2	TCTCCAACTTTGACCTGGCTGGCCCTGCCAATTCCATCTCTCTTGCTGCTTCTGATGTTCGCGAGGCTGCCCACAAGGTCGCCTCCTCTCTGAATGGCTTTACCGATGTCATCTCTGACATCAAATCCTCCTTCTTTTCCAAGGTCACTGACGCCGTCGAGACGGGTGTGGTCTCCTT
MuKoV	Q-163	IMP-4297	A/S	2015-09-09	Q1-2	2B peptide, partial CDS	MuKoV/Q-163/IMP-4297/Q1-2	TCTCCAACTTTGACCTGGCTGGTCCTGCCAATTCCATCTCTCTTGCTGCTTCTGATGTTCGCGAGGCTGCCCACAAGGTCGCCTCCTCTCTGAATGGCTTTACCGATGTCATCTCTGACATCAAATCCTCCTTCTTTTCCAAGGTCACTGACGCCGTCGAGACGGGTGTGGTCTCCTT
MuKoV	Q-167	IMP-4329	A/S	2015-09-09	Q1-2	2B peptide, partial CDS	MuKoV/Q-167/IMP-4329/Q1-2	TCTCCAACTTTGACCTGGCTGGCCCTGCTAATTCCATCTCTCTTGCTGCTTCTGATGTTCGCGAGGCTGCCCACAAGGTTGCCTCCTCTCTCAATGGCTTCACTGATGTCATCTCCGACATCAAGTCTTCCTTCTTTTCCAAGGTCACTGACGCCGTCGAGACAGGTGTGGTCTCCTT
MuKoV	Q-183	IMP-4457	A/S	2015-09-15	Q1-2	2B peptide, partial CDS	MuKoV/Q-183/IMP-4457/Q1-2	TCTCCAACTTTGACCTGGCTGGCCCTGCCAATTCTATCTCTCTTGCTGCTTCTGATGTCCGCGAGGCTGCCCACAAGGTCGCCTCCTCTCTAAATGGCTTTACCGATGTCATCTCTGACATCAAATCTTCCTTTTTTTCCAAGGTCACCGATGCCGTCGAGACGGGTGTGGTTTCCTT
MuKoV	Q-188	IMP-4497	A/S	2015-09-15	Q1-2	2B peptide, partial CDS	MuKoV/Q-188/IMP-4497/Q1-2	TCTCCAACTTTGACCTGGCTGGCCCTGCCAATTCCATCTCTCTTGCTGCTTCTGATGTTCGCGAGGCTGCCCACAAGGTCGCCTCCTCTCTGAATGGCTTTACCGATGTCATCTCTGACATCAAATCTTCCTTCTTTTCCAAGGTCACTGACGCCGTCGAGACGGGTGTGGTCTCCTT									1-1
MuKoV	Q-197	IMP-4569	A/S	2015-09-15	Q1-2	2B peptide, partial CDS	MuKoV/Q-197/IMP-4569/Q1-2	TCTCCAACTTTGACCTGGCTGGCCCTGCCAATTCTATCTCTCTTGCTGCTTCTGATGTTCGCGAGGCTGCCCACAAGGTCGCCTCCTCTCTGAATGGCTTCACCGATGTCATCTCTGACATCAAATCTTCCTTCTTTTCCAAGGTCACTGATGCCGTCGAGACGGGTGTGGTCTCCTT									1-1
MuKoV	Q-201	IMP-4601	A/S	2015-09-16	Q1-2	2B peptide, partial CDS	MuKoV/Q-201/IMP-4601/Q1-2	TCTCCAACTTTGACCTGGCTGGCCCTGCCAATTCCATCTCTCTTGCTGCTTCTGATGTTCGCGAGGCTGCCCACAAAGTCGCCTCCTCTCTGAATGGCTTTACCGATGTCATCTCTGACATCAAATCCTCCTTCTTTTCCAAGGTCACTGACGCCGTCGAGACGGGTGTGGTCTCCTT
MuKoV	Q-204	IMP-4625	A/S	2015-09-16	Q1-2	2B peptide, partial CDS	MuKoV/Q-204/IMP-4625/Q1-2	TCTCCAACTTTGACCTGGCTGGCCCTGCCAATTCTATCTCTCTTGCTGCTTCTGATGTTCGCGAGGCTGCCCATAAGGTCGCCTCCTCTCTGAATGGCTTCACCGATGTCATTTCTGACATCAAATCTTCCTTCTTTTCCAAGGTCACTGACGCCGTCGAGACGGGTGTGGTCTCCTT
MuKoV	Q-205	IMP-4633	A/S	2015-09-16	Q1-2	2B peptide, partial CDS	MuKoV/Q-205/IMP-4633/Q1-2	TCTCCAACTTCGACCTGGCTGGCCCTGCTAATTCTATCTCTCTTGCTGCTTCTGATGTCCGCGAGGCTGCCCACAAGGTCGCCTCCTCTCTGAATGGCTTCACCGATGTCATCTCTGACATCAAATCTTCCTTCTTTTCCAAGGTCACTGACGCCGTCGAGACGGGTGTGGTCTCCTT
MuKoV	Q-206	IMP-4641	A/S	2015-09-16	Q1-2	2B peptide, partial CDS	MuKoV/Q-206/IMP-4641/Q1-2	TCTCCAACTTTGACCTGGCCGGCCCTGCCAACTCTATCTCTCTTGCTGCTTCTGATGTTCGCGAGGCTGCCCACAAGGTTGCCTCCTCTCTGAACGGCTTCACCGATGTCATCTCTGACATCAAATCCTCCTTCTTTTCCAAAGTCACTGACGCCGTCGAGACGGGTGTGGTCTCTTT
MuKoV	Q-207	IMP-4649	A/S	2015-09-16	Q1-2	2B peptide, partial CDS	MuKoV/Q-207/IMP-4649/Q1-2	TCTCCAATTTTGACCTGGCCGGCCCTGCCAATTCTATCTCTCTTGCTGCTTCTGATGTTCGCGAGGCTGCCCACAAGGTCGCCTCCTCGCTGAATGGCTTCACCGATGTCATCTCTGACATCAAATCTTCATTCTTTTCCAAGGTCACTGACGCCGTCGAGACGGGTGTGGTCTCCTT
MuFAHLV	M-004	IMP-0066	F/P	2014-08-15	M2	replicase, partial CDS	MuFAHLV/M-004/IMP-0066/M2	GTAGGTGCAATTGCGACAATGATGTGTAACCTTTTTGTATCTACCTTTGTAGAAAGAATACCAGAAAATAATGAGGGCCTCGGGGACTTGTTGAAACAAGCTAAGTACACCTACGACACTGTCATCAAAATGAATGAGCGGAAAACCCAAAACAAAGTAACCCAATTGGATGAAAACGATCAAGAACAGGTCTTAATTGATTTCTTCCTCAAGCAGCAACATAAGGTCAAAACAGAAGCGAAGGGTATATGGACCAACCCCACA
MuFAHLV	M-007	IMP-0096	A/S	2014-08-15	M2	replicase, partial CDS	MuFAHLV/M-007/IMP-0096/M2	GTAGGAGCCATAGCAACGCTGATGTGCAATCAATTTATCGAGACATTCGTACAGCGAATACCTGAAAATAATGAAGGTTTGGGTGATCTTTTAAAACAAGCGAAGTATACTTTCGAAACCGTAGTCAAGATGAACGAGAGGAAGACCCAAAATAAGGTTACACAATTGGATGAAAATGACGCTGAACAAGTGTTAATAGATTTCTTCCTCAAGCAGCAACACAAGGTTAAAACGGAAGCGAAAGGGATATGGTCAAATCCAACC
MuFAHLV	M-017	IMP-0176	A/S	2014-08-22	M2	replicase, partial CDS	MuFAHLV/M-017/IMP-0176/M2	GTAGGTGCAATTGCGACAATGATGTGTAACCTTTTTGTATCTACCTTTGTAGAAAGAATACCAGAAAATAATGAGGGCCTCGGGGACTTGTTGAAACAAGCTAAGTACACCTACGACACTGTCATCAAAATGAATGAGCGGAAAACCCAAAACAAAGTAACCCAATTGGATGAAAACGATCAAGAACAGGTCTTAATTGATTTCTTCCTCAAGCAGCAACATAAGGTCAAAACAGAAGCGAAGGGTATATGGACCAACCCCACC
MuFAHLV	Q-064	IMP-1778	A/S	2014-10-29	Q1-1	replicase, partial CDS	MuFAHLV/Q-064/IMP-1778/Q1-1	GTAGGAGCCATAGCAACGCTGATGTGCAATCAATTTATCGAGACATTCGTACAGCGAATACCTGAAAATAATGAAGGTTTGGGTGATCTTCTAAAACAAGCGAAGTATACTTTTGAAACTGTAGTCAAGATGAACGAGAGGAAGACCCAAAATAAAGTCACACAATTAGATGAAAACGACGCTGAACAAGTGTTAATAGATTTCTTCCTCAAGCAACAACACAAAGTCAAAACAGAAGCGAAAGGAATATGGTCAAACCCGACC
MuFAHLV	Q-136	IMP-2318	A/S	2014-11-14	Q1-1	replicase, partial CDS	MuFAHLV/Q-136/IMP-2318/Q1-1	GTAGGAGCCATAGCAACGCTGATGTGCAATCAATTTATCGAGACATTCGTACAGCGAATACCTGAAAATAATGAAGGTTTGGGTGATCTTCTAAAACAAGCGAAGTATACTTTTGAAACTGTAGTCAAGATGAACGAGAGGAAGACCCAAAATAAGGTCACACAATTAGATGAAAACGACGCTGAACAAGTGTTGATAGATTTCTTCCTCAAGCAACAACACAAAGTCAAAACAGAAGCGAAAGGAATATGGTCAAACCCGACC
MuFAHLV	X-007	IMP-2579	F/P	2015-04-24	X1	replicase, partial CDS	MuFAHLV/X-007/IMP-2579/X1	GTAGGAGCCATAGCAACGCTGATGTGCAATCAATTTATCGAGACATTCGTACAGCGAATACCTGAAAACAATGAGGGTTTGGGYGATCTTCTAAAACAAGCGAAGTATACTTTCGAAACCGTAGTCAAGATGAACGAGAGGAAGACCCAAACCAAGGTCACACAATTAGATGAAAACGACGCCGAACAAGTATTAATAGATTTCTTCCTCAAGCAACAACATAAAGTTAAAACGGAAGCGAAAGGAATATGGTCAAATCCCACT
MuRotaV	M-091	IMP-0768	A/S	2014-10-22	M3-1	VP!, partial CDS	MuRotaV/M-091/IMP-0768/M3-1	AACTGATCGCGAGTTTATACTGACAAAAATAATGCAGATGACTTCAGTTGCTATTACTGGATCTCTGAGACTGTTTCCATCTGAACGTGTTCTAACTACCAACTCGACTTTCAAGGTATTCGATTCAGAAGACTTTATTATTGAATATGGAGTGTCAGATGATGAGGTTTATATTCAAAG
MuRotaV	M-092	IMP-0776	A/S	2014-10-22	M3-1	VP!, partial CDS	MuRotaV/M-092/IMP-0776/M3-1	AACTGATCGCGAGTTTATACTGACAAAAATAATGCAGATGACTTCAGTTGCTATTACTGGATCTCTGAGACTGTTTCCATCTGAACGTGTTCTAACTACCAACTCGACTTTCAAGGTATTCGATTCAGAAGACTTTATTATTGAATATGGAGTGTCAGATGATGAGGTTTATATTCAAAG
MuRotaV	M-093	IMP-0784	A/S	2014-10-22	M3-1	VP!, partial CDS	MuRotaV/M-093/IMP-0784/M3-1	AACTGATCGCGAGTTTATACTGACAAAAATAATGCAGATGACTTCAGTTGCTATTACTGGATCTCTGAGACTGTTTCCATCTGAACGTGTTCTAACTACCAACTCGACTTTCAAGGTATTCGATTCAGAAGACTTTATTATTGAATATGGAGTGTCAGATGATGAGGTTTATATTCAAAG
MuRotaV	M-094	IMP-0792	A/S	2014-10-22	M3-1	VP!, partial CDS	MuRotaV/M-094/IMP-0792/M3-1	AACTGATCGCGAGTTTATACTGACAAAAATAATGCAGATGACTTCAGTTGCTATTACTGGATCTCTGAGACTGTTTCCATCTGAACGTGTTCTAACTACCAACTCGACTTTCAAGGTATTCGATTCAGAAGACTTTATTATTGAATATGGAGTGTCAGATGATGAGGTTTATATTCAAAG
MuRotaV	M-095	IMP-0800	A/S	2014-10-22	M3-1	VP!, partial CDS	MuRotaV/M-095/IMP-0800/M3-1	AACTGATCGCGAGTTTATACTGACAAAAATAATGCAGATGACTTCAGTTGCTATTACTGGATCTCTGAGACTGTTTCCATCTGAACGTGTTCTAACTACCAACTCGACTTTCAAGGTATTCGATTCAGAAGACTTTATTATTGAATATGGAGTGTCAGATGATGAGGTTTATATTCAAAG
MuRotaV	M-096	IMP-0808	A/S	2014-10-22	M3-1	VP!, partial CDS	MuRotaV/M-096/IMP-0808/M3-1	AACTGATCGCGAGTTTATACTGACAAAAATAATGCAGATGACTTCAGTTGCTATTACTGGATCTCTGAGACTGTTTCCATCTGAACGTGTTCTAACTACCAACTCGACTTTCAAGGTATTCGATTCAGAAGACTTTATTATTGAATATGGAGTGTCAGATGATGAGGTTTATATTCAAAG
MuRotaV	M-099	IMP-0827	Liver	2014-10-22	M3-1	VP!, partial CDS	MuRotaV/M-099/IMP-0827/M3-1	AACTGATCGCGAGTTTATACTGACAAAAATAATGCAGATGACTTCAGTTGCTATTACTGGATCTCTGAGACTGTTTCCATCTGAACGTGTTCTAACTACCAACTCGACTTTCAAGGTATTCGATTCAGAAGACTTTATTATTGAATATGGAGTGTCAGATGATGAGGTTTATATTCAAAG
MuRotaV	M-099	IMP-0832	A/S	2014-10-22	M3-1	VP!, partial CDS	MuRotaV/M-099/IMP-0832/M3-1	AACTGATCGCGAGTTTATACTGACAAAAATAATGCAGATGACTTCAGTTGCTATTACTGGATCTCTGAGACTGTTTCCATCTGAACGTGTTCTAACTACCAACTCGACTTTCAAGGTATTCGATTCAGAAGACTTTATTATTGAATATGGAGTGTCAGATGATGAGGTTTATATTCAAAG
MuRotaV	M-100	IMP-0840	A/S	2014-10-22	M3-1	VP!, partial CDS	MuRotaV/M-100/IMP-0840/M3-1	AACTGATCGCGAGTTTATACTGACAAAAATAATGCAGATGACTTCAGTTGCTATTACTGGATCTCTGAGACTGTTTCCATCTGAACGTGTTCTAACTACCAACTCGACTTTCAAGGTATTCGATTCAGAAGACTTTATTATTGAATATGGAGTGTCAGATGATGAGGTTTATATTCAAAG
MuRotaV	M-101	IMP-0873	A/S	2014-10-22	M3-1	VP!, partial CDS	MuRotaV/M-101/IMP-0873/M3-1	AACTGATCGCGAGTTTATACTGACAAAAATAATGCAGATGACTTCAGTTGCTATTACTGGATCTCTGAGACTGTTTCCATCTGAACGTGTTCTAACTACCAACTCGACTTTCAAGGTATTCGATTCAGAAGACTTTATTATTGAATATGGAGTGTCAGATGATGAGGTTTATATTCAAAG
MuRotaV	M-135	IMP-1145	A/S	2015-04-07	M3-2	VP!, partial CDS	MuRotaV/M-135/IMP-1145/M3-2	AACTGATCGCGAGTTTATACTGACAAAAATAATGCAGATGACTTCAGTTGCTATTACTGGATCTCTGAGACTGTTTCCATCTGAACGTGTTCTAACTACCAACTCGACTTTCAAGGTATTCGATTCAGAAGACTTTATTATTGAATATGGAGTGTCAGATGATGAGGTTTATATTCAAAG
MuRotaV	X-002	IMP-2545	A/S	2015-04-23	X1	VP!, partial CDS	MuRotaV/X-002/IMP-2545/X1	AACTGATCGCGAGTTTATACTGACAAAAATAATGCAGATGACTTCAGTTGCTATTACTGGATCTCTGAGACTGTTTCCATCTGAACGTGTTCTAACTACCAACTCAACTTTCAAGGTATTCGATTCAGAAGACTTTATTATTGAATATGGAGTGTCAGATGATGAGGTTTATATTCAAAG
MuRotaV	X-032	IMP-2785	A/S	2015-05-13	X2	VP!, partial CDS	MuRotaV/X-032/IMP-2785/X2	AACTGATCGCGAGTTTATACTGACAAAAATAATGCAGATGACTTCAGTTGCTATTACTGGATCTCTGAGACTGTTTCCATCTGAACGTGTTCTAACTACCAACTCGACTTTCAAGGTATTCGATTCAGAAGACTTTATTATTGAATATGGAGTGTCAGATGATGAGGTTTATATTCAAAG
MuRotaV	X-039	IMP-2841	A/S	2015-05-14	X1	VP!, partial CDS	MuRotaV/X-039/IMP-2841/X1	AACTGATCGCGAGTTTATACTGACAAAAATAATGCAGATGACTTCAGTTGCTATTACTGGATCTCTGAGACTGTTTCCATCTGAACGTGTTCTAACTACCAACTCGACTTTCAAGGTATTCGATTCAGAAGACTTTATTATTGAATATGGAGTGTCAGATGATGAGGTTTATATTCAAAG
MuFARV	Q-053	IMP-1690	A/S	2014-10-28	Q1-1	L protein, partial CDS	MuFARV/Q-053/IMP-1690/Q1-1	AAGAAGAACATGATTGCTGATAATTCAAAATTCAAAAACAAAGTTGTCAAAGACTGTATATCTCATTACGCCACATTCGCAGACAGTTTTAGATTATATTTGGTGTCAATTAGACCTATGTTCCCCAGATTTATCAGTGAGTTTTACAATGCATCATT
